# Supplementary material for: Developmental disturbances in early life stage mortality (M74) of Baltic salmon fry as studied by changes in gene expression
Source: BMC Genomics. 2006 Mar 17;7:56. doi: 10.1186/1471-2164-7-56 (PMC1435884; doi:10.1186/1471-2164-7-56)
Supplement: Additional File 2 — The sequences of the printed clones. [file 1471-2164-7-56-S2.xls]

## Sheet: SeqTigr
Clone	Sequence	TIGR_Contig	Name
CA341859	ctaccttgaaatcattgaacagcctaaacagcggggcttcaggttccgttatgggtgtgagggaccctctcacggtgggcttccaggggcctccagcgagaagaacaggaagtcatatccccaggtcaagatctgtaactaccaggggttggcacgtgtggtggtacagctggtgaccaactctaaagatgcccacctccatgcccacagtttggtgggcaagcagtgtgacaaaggcatctgcatcacagaccaacagcccaaagactccagcatcagtttccccaacctgggcatcctccatgtgaccaagaagaatgtgagtaagacactggaggaccgcatgactgaggcctaccggatgggctacaactgtggcattgtcatccaccccgagat…	TC25719	"P19838; Q9NZC0; Nuclear factor NF-kappa-B p105 subunit (DNA-binding factor KBF1) (EBP- 1) [Contains: Nuclear factor NF-kappa-B p50 subunit]."
CA342145	ttggtcgttattcaggaataacacgccacagatttgaagatggtgaaaatattcataggcaatcttgactcagacaccaccgtggacgagctacgcactctcttctcccagtatggcaagatctcagagtgcgacatcgtcaagaactttggctttgtgcacatgaacgacaaagccgaagcggaggaggcaatcaagaacctacaccaccatgagctcaacggggagcaaatgaacgtggagatgagccgcggcagaccaaagtccaccaccaagctgcatgtcagcaacatcccagagggttgcaccaacgaggagctgaagaccaagtttgaggagtatggccctgtggtggaggctgacatagtgaaagactatgcatttgtccacatggagtct…	TC43438	"O02916; Hlark."
CA342204	ttgcttgagttggaaatgtaaacacagagagaccacctgtgaattctgcatgcacaagatggccatgactgaattacagaaacacaaagaaaccgtttgtccttcatttccggtggcctgccccaatcattgtacttttccctccatcttacggagcgagctgacaagtcatcaacatgtgtgccccaaggctcatgtcacctgctcctttatccgctttggatgcaatttcaagggtctcaaccaagacatgagggatcatgaatcaagctttgcctctgaacacctgcggctgatggcaaccaggaacgctacgctggaggccaaggtggaggatgttaaaggagagcttctggagcggtacaaggttctgccaggcctgagcagccgtctgtctga…	TC39545	"Q13114; Q13076; Q13947; Q12990; TNF receptor associated factor 3 (CD40 receptor associated factor 1) (CRAF1) (CD40 binding protein) (CD40BP) (LMP1 associated protein) (LAP1) (CAP-1)."
CA342225	acaactggcgaaagtctgaagagccatggaaatctctttcgcaggcaagcgggccatagtcacgggggcaggaaaaggcatcggccgggccacggcgcttgctctggcgcgctgcggggcagaggtcgtggcagtcacacgtacgcgggctgacctggacagccttctgctggagtgtccgtccatcaagccggtgtgtgtgaacctcggtgactggggggccacagaggaggcgctacgggaggccggcggtaatgtcgatctgctggtgaataacgcagcctatgccacgctgcagcctttcctagaggtcacccccgaccagtttgacatatcctttaacatcaacgtgaaggctgtcctccatgtctctcagattgtggctcggggtatgaaggc…	TC38691	"Q9UHY9; CARBONYL reductase (Kidney DICARBONYL reductase) (Dicarbonyl/L- xylulose reductase)."
CA342227	cagactgtgtcaaactgggagactttgggctgtcccgttacgtagaagatgaagactactacaaagcttctcttagcagattacctatcaaatggatggctccagaatccatcaacttcagacgcttcaccacagctagtgatgtctggatgttcggggtgtgtgtgtgggaggtgatgtccctaggtcaacagccgttcttctggttggagaacggggaggtgatcaaccaactagagggtggtgtccgtctgcccaaaccctccctctgtcccccgaccctctacacacttctcacacacacctggagttacgacccacacacacgaccctccttcacacagctggtctgcaagctcagtgatattcatgggatggagaaggagcaggagggagaga…	TC38605	"Q14289; Q16709; Q13475; Q14290; Protein tyrosine kinase 2 beta (EC 2.7.1.112) (Focal adhesion kinase 2) (FADK 2) (Proline-rich tyrosine kinase 2) (Cell adhesion kinase beta) (CAK beta) (Calcium-dependent tyrosine kinase) (CADTK) (Related"
CA342454	cctttgccgtgttgtgtcaggaagaaatggaagctggcaattcacgaatttgatcattcagagatccgaacagttgagtctgtgaatggcgccaaaacaggaccctaaacctaaatttcaagaaggtgaaagagttctgtgttttcatgggccattgctttacgaagcaaaggcagtgaaaaccaatatcaaggagaagcaaattaagtacttcattcattacagtggatggaacaaaaactgggatgaatgggttcctgaaagcagagttctcaaatatgtggacagcaacctgcagaaacaaaaagagcttcaaaaggctaatcaaaatgccgacgatgactcgaagatgggagaacataaaaagcattatgatgttgagggaaagatgaggggtgt…	TC26644	"Q9UBU8; Q9NSW5; O95899; Transcription factor-like protein MRG15 (MORF-related gene 15 protein) (MSL3-1 protein) (Protein HSPC008/HSPC061)."
CA342691	gatgacccggatatggttagggccaggaacaacctgcacagcaaaggaggcgcggttggcatcccctcctggggtaaattctggttggccatcctcaatgtgtacagctgggaaggaatgaacacgctcctcccggagatgtggctgttccctacctggttccctgctcacccatccactctctggtgccactgtcgccaggtctacctccctatgagctactgctacgctgtcaggtttgctgccaaggaggaccccctggtgctcagcctcagacaggagctgtatgtccaggactatgccaccatcaactggcctggtcagcggaacaatgtggcagcatgtgacatgtacacaccacacagcacgctactcaccgtggcttacatggtcatgaac…	CA342691	"P48449; Q9UEZ1; Lanosterol synthase (EC 5.4.99.7) (Oxidosqualene--lanosterol cyclase) (2,3-epoxysqualene--lanosterol cyclase) (OSC)."
CA342760	agctgaagatctgtccgtgtggaagctgagagagatactagagtaaaactgctgaaagagcctggtctttaatgatcgttctgacactatgtgtgtgactaacctggtagccatggccctactggccaccgcagcctccgctgctactgccaccttggcagacaaggtcctaagtaaccacgccaccctgctggccaacaacagcgccagcctggcctttagcctctaccagaacatggtcaaggagaaggacctggagaacatcctcatctcccccgtggttgtggcctcttccctgggcctggtggccctcgggggcaaggcctccaccgcctcccaggtaaagaccgtgctgagtgccgacaaggtgaaggacgagcagcttcacgccggcctggc…	TC39422	"P29043; 47 kDa heat shock protein precursor (Collagen-binding protein 1) (Colligin 1)."
CA343389	gcatctcctgactgaagttcatggtctgttgtcgttgcagagcgttaaattacctgtagaattaaacactgcatcatcatgggccgcctggatgggaaagtcattgtgttgtcagcaggagcccagggcattggaagagctgcagccattgcctttgccaaagaaggagctcaagtcaccgcaacagatatcaatggagagaagctgaaggaactggatggccaccctggtatcaaaactaaggtggtggatgtgaccaagaaggaccaagtggaagcgctggccaaggagtttgaccacatagatgtgctgttcaatgttgccgggtttgtccatcacggctccatcctggactgcgaggaggcggactgggacttcaccatgaacgtcaacgtccgc…	TC27237	"Q9NRX8; Oxidoreductase UCPA."
CA343473	atttagaaaggaaagctcaaagatgggggacaacatggatttctcagagcattatgggaatttctcagagaattatgtcacagaaagttatggggagtttgacttgtattatgaccccttaaatgaaacctctctgtcagaacaagggcatcgatccatatgggtgctgtccatagttctctgcagcattgcctgtgtcctcggtatcacaggcaatgcctttgtcatctggatagctggagtgaagatgaagaggacagtcaacactatctggtttgtaaacctggctgcagcagacctcctctgctgtgtctccatacccttctccatagctgacatcatactgaactctcactggccttatggagaggctatgtgtaagattcttccgtccatggt…	TC30337	"Q16581; Q92868; O43771; C3a anaphylatoxin chemotactic receptor (C3a-R) (C3AR)."
CA343700	cccatcatctctgtggaaactgattgacagactgcatcaataccattcaaaggcatggattccctcattgccggcggtgaaaagttaacatttaccagagttgaccacttctctggtgattatgatggggattataacgagacctacagtgacacgtgctgttctactgggggggtgtgcagcatggagggcatgcgttttgacgctgtgttcctccccatattctactccctgatattggttcttgggctgctgggcaacgggctggtacttttggttctggtacagaggaggcggagctggagcgtgactgacaccttcatcctgcacctgggcatggctgacaccctgctgctggtcacgctgcccctctgggctgttcaggccgctggggaatgg…	CA343700	"P49682; O15185; C-X-C chemokine receptor type 3 (CXC-R3) (CXCR-3) (CKR-L2) (CD183 antigen)."
CA344136	ttacatttcatctgatctgagcgctcgtcccgagctactaaggagttcgtcaaaactcgagagtattcggaagaatagagatcaaatactgttcctcctgtcatctctaaagttaaggagcgaatacaaggaaagtgttgtttgagtgatttttaccaagcgaaaccagtcgggaggtccgaatctgaggttcatcatcagcagacaagatgcatcgttgtacaacagcagcgttgcttttgttaattattgctttatattccctacaagctgaagcctacaagtgcaggtgcacaagaaaagggccaaagattcgctacaaggatgtgcaaaagctggagattaaacccaaacatcctttctgccaagagaagatgatatttgtcaccatggagaatg…	TC36630	"O95715; Q9BTR1; Small inducible cytokine B14 precursor (CXCL14) (Chemokine BRAK)."
CA344201	tgtttattaacaatatatgtttacgttcctgattaataaagctttgttacgttgtagcctattttattttcataaaactatgcgcgcaacacaactattttgggcaggttaaacattacaaccaagtgttgctctgtttgacgaggcagtgacatagtacaactcaccaaacaacttgagaggttatgaagacattcaagttcccagctcgacacggctatgcagtggagatatcaccgtttattccaacacggttggcgtgtgcgacatcccagtattatggaattgcaggatgtgggacactgcttgtgctggagcagaccgagaccgggatcactcttgtgaaaagttttgactggaacgatggtctgtttgacgtgacgtggagtgagagtaatg…	TC34576	"O00628; Peroxisomal targeting signal 2 receptor (PTS2 receptor) (Peroxin-7)."
CA344206	tcctggaccagggagaggagccggctggagaagggcctgcgtctagcccaggccgaggtgacccgaatgaggggagagatcagggcagagtccctcagagacatgaccggaccggacacagacaacaacacactgaagaggatgtatggcaagtacctgcgctccgagagtttccgcaaggccctcatctaccagaagaagtacctgctgctgctgctcggcggcttccaggagtgtgaggaagccacgctgtcgcttattgctcgcatgggtggccggccctctcactgcagcctggagtccccgacgcagcaccgccgagggctgacgcgcttccgctcggctgtccgcgtctccatcgccctctccagaatgcgtttcctggtcaagagatggcat…	TC39755	"Q99996; Q9UQQ4; Q9UQH3; Q9Y6Y2; O14869; O43355; O94895; Q9Y6B8; A-kinase anchor protein 9 (Protein kinase A anchoring protein 9) (PRKA9) (A-kinase anchor protein 450 kDa) (AKAP 450) (A-kinase anchor protein 350 kDa) (AKAP 350) (hgAKAP 350"
CA344228	tggaggcgtaccagtggagcgtggccgacagccgctggatgaagataggagatgtggtgggagggtccaaccagcagacctccaagaaagtcaactatgaggggaaggagtacgactttgtcttcaccatcgacatcaacgagggtggcccgtccatgaagctgccctacaacgtgacggacgacccctggctgacggctcacaacttcctgcagaagaacgagctcagccccatgttcctggaccaggtggccaacttcatcatcgagaacaccaaaggacacaccttgggagccgccccacccagcgctgccgacccattcactggctcagggcgatacatccctgtagctgccgacaatagagcaggttttggggctgaccccttcacaggcactg…	TC33583	"Q9Y263; Q9Y5L1; Phospholipase A-2-activating protein (PLAP) (PLA2P)."
CA344323	agtgacgcacgttggaatttgttgtgagacagctagccagcgattgaaagagtacgatcaaattagtaaaattaacactatggcagaaacaggggttgctcttggctttttggaggaggccgaaaactggcaactacagagtcatcagttccccagcaaagttggaggcaaacctgcatggttgagtcagttggacatcccaggtcttcccgagttagaatgtgggaaatgccatcttcctaccgcatttctcatgcaagtttacgctccaataactggacaggatagaagttttcaccgaactatttttgtattctgctgcaagacaccagactgctattcacgaaacgacagccgttgtctgaaagtatttcgtagccagttgccaaggagaaacga…	TC37315	"Q16342; Programmed cell death protein 2 (Zinc finger protein Rp-8)."
CA344428	agcttggtcacaggatgtggatcgtaacgcgtgggttagtttttggtttactgggcagcagtggagtcggtagagcaatgtgtgcgcaagtgggtgactggaagacagccaaatatatctatgagtttggtgccaaggacatagatggtgaagatgtggccctagagaaatacagggggtttgtctgcatcatcaccaacgttgcctctaaatgaggtaagaccagggtaaactacactcagctagcgggaatgcacgcctcctacgctgacaaaggtttacgcatcctgggcttcccctgcaaccagtttggaggtcaggagccaggtacagaggtggaaatcaaggagtttgtcaaacaatttgacgttcagtttgacatgttcagcaagattgacg…	TC26184	"P36969; O43381; Phospholipid hydroperoxide glutathione peroxidase, mitochondrial precursor (EC 1.11.1.9) (PHGPx) (GPX-4)."
CA344820	acaacgtgtccatggcgggcggcgctagaggtgtaggagtgccccccggggcccctgtctccagtcccccaggtctcagtaacgtgtctaacccagccatgcagcaacgtgaggagaggttgctgaccttcgtccactggcccttacgtatccccgtgcgccctgaccagctggacaaggcagggttctactacgtcgggcgtaatgatgacgtgaagtgtttctgctgtgacgggggtctgaggtgctggtagtcaggtgacgacccctgggtggagcacgccaaatggttccctaggtgtcagtatctgctccaagagaaaggtcaggagtttgtccatcaaatccagggtcgcttccctcggctctttgaacagctcctgaccaatggggacagca…	TC35691	"Q13490; Q16516; Baculoviral IAP repeat-containing protein 3 (Inhibitor of apoptosis protein 2) (HIAP2) (HIAP-2) (C-IAP1) (TNFR2-TRAF signaling complex protein 2) (IAP homolog B)."
CA345105	acaggtctaagagtggctcgacagggcaacatatgaccatttagcctaccttcgggcagaatcagagatggccagccagagcgaggtgattgacaggttgagggctacgttccggtcaggtgtgacctttccagagcagttccgtatgacccagctccagaaccttctctccctggtcgaagaaaacgagcagctgatacaagatgctctccacaaggacctccataagcccaagtttgagtcggtcctgtcagagattcagataaccctgaatgacctgtacttcgccatggaaaacctcaggacctggatgcagccggaatacaacattggcaagaatctggccactaggatggatgactgtttcatacgcagggaacccttgggagtagttttaat…	TC41965	"P43353; Aldehyde dehydrogenase 7 (EC 1.2.1.5)."
CA345232	aagcacagccatgaagaaaaaggtgttgctgatgggcaagagtggttttggccagacgagcatgagatcgatcatctttgccaactacatagcccgagacacacgccgccttggagccacgattgatgtggagcactcccatgtgcgattccttggcaatctggttttgaacttgtgggactgtggaggacaagacactttcatggagaactactttaccagccagagagacaacatattcaggaacgtggaggtactgatctatgtgttcgatgtggagagccgtgagctggagaaggacatgcattactaccagtcctgtctggaggcgatcctccagaactcccctgacgccaaggtcttctgcctggtgcacaaaatggatcttgttcaggagga…	CA345232	"AAH34726; Similar to GTP-binding protein ragB."
CA345232	aagcacagccatgaagaaaaaggtgttgctgatgggcaagagtggttttggccagacgagcatgagatcgatcatctttgccaactacatagcccgagacacacgccgccttggagccacgattgatgtggagcactcccatgtgcgattccttggcaatctggttttgaacttgtgggactgtggaggacaagacactttcatggagaactactttaccagccagagagacaacatattcaggaacgtggaggtactgatctatgtgttcgatgtggagagccgtgagctggagaaggacatgcattactaccagtcctgtctggaggcgatcctccagaactcccctgacgccaaggtcttctgcctggtgcacaaaatggatcttgttcaggagga…	CA345232	"AAH34726; Similar to GTP-binding protein ragB."
CA345564	cctgatgcccccatgcagccatccgcttcggccggatgccccaggtggagagagagaagctgcaggctgagtttatggatgtggaccccaggaacccagagtcagcggaactgagagccctgtccagacagctgtgcttgtcctaccacagacactttcccctgaccaagagcaaggccaaggccatcctctctggaaagacccacggaaactcaccgtttgtcatccatgacatgaagtctctgacggcgggtcagtactttataaactgtagacagctcccagtactggagcgccagaggtccgtcctgccccctgaggagcctgctggggagctggagctctccgtcttccgccgtatccagatccgctccgcagaggccgtacaagaggtcacag…	CA345564	"P37231; O14515; Q15178; Q15179; Q15832; O00684; Q15180; O00710; Q96J12; Peroxisome proliferator activated receptor gamma (PPAR-gamma)."
CA345754	acaaatattagtttgaatttgttatattttagcgttttaaacaagggtgactatttgaagttgtaaagcatggagccgacagcgcccaaaagcaagctgaagaaactgagtgaagacagtctcacaaaacaaccggaggaggtctttgatcttctggaaaaactaggtgaagggtcctatggcagtgtgtttaaagccatccataaggagtcaggccaggtggtggctatcaaacaggtgcctgttgagtcagacctccaggagatcatcaaggagatatccatcatgcagcagtgtgacagtccctatgtggtgaagtactatggcagctactttaagaacacagacctgtggatagtgatggagtactgtggagccggttcctgtttcagacatcat…	CA345754	"Q13188; Q15801; Q15445; Serine/threonine protein kinase 3 (EC 2.7.1.37) (STE20-like kinase MST2) (MST-2) (Mammalian STE20-like protein kinase 2) (Serine/threonine protein kinase Krs-1)."
CA345853	gagcggacatacacaggtccttctcactgtcacgatgcggggcatgcaggagagtctgtgggtcctacctctgatactactggggctgttacagcactgggctgaaggcgactcattcagtcaggtgtgtgacccatcaaaagatggcaccatctataactacaatgctaagaccctgaatgggagtcgttcagtctccctccgtgagtacatggggaagaccgtcctcttcgtcaacgtagcctcttactgaggactcaccttccagtacctggagttgaatgcactacacaaggagatgaaggattatgggttcaccattctcgggttcccctccaatcagtttggaaaacaggagccaggagacaatcatgagattctggcctctctgaagcatgt…	TC26066	"P22352; O43787; Q9NZ74; Q9UEL1; Plasma glutathione peroxidase precursor (EC 1.11.1.9) (GSHPx-P) (Extracellular glutathione peroxidase) (GPx-P)."
CA346090	agaggagacatctccggagacttggtaactgtattgatacaggcggtgacatcactccctctcactacctctgctgctgaagggttctttgctctggacctgattccattcaacatgacatcagagaacaccctggacgacgaggacaccttcaagatcctgagcgccacggatattcaccttgggtacctggagaaagatgctgtccgtgccaacgacacgttcaacaccttcgacgagatcctgaagcgtgccaaacagaaccaagttgacttcatcctgttgagacgagatctgctccatgagaacaagccttccagacgctgactgcactcctgcatctctctgctgaagaaccactgcatgggagacactcctatcctcttcgatgccctcaat…	CA346090	"P49959; O43475; Double-strand break repair protein MRE11A (MRE11 homolog 1)."
CA346142	gcgatttgttgacatcgaataggaccaatagtgtaacatttgggaaagtgtgaaattatttttttaccgacgtttggtgcagtcatttaactttggattcacatgccgaccaattgcaactattttctagcaccggtgctgtcatcatgcatcataacagttgtatcccggtttttctcgttggcttactatctttctatggatttctgagctgtgtgtcatgtagtaaggaacctgaaacaccggactggcggatgactttaaaaaccattcgcaatgggatccataacattgacaaatacctcaacgttgctctggacttatttggaggacaagatggactgtgtcactatgaatgcagcgatggttacaaaccagaaccccggcctggttacaaac…	TC37896	"Q9BZM1; Q9BZ89; Group XII secretory phospholipase A2 precursor (EC 3.1.1.4) (Phosphatidylcholine 2-acylhydrolase GXII) (GXII sPLA2)."
CA346488	caaaaccccctccccaacatggggcacgtgggtcccaacatgctcaacagtcaccacatgcagaccaacagtgacatgaacgggggacatgggggcggccagtccatgttgtccacgtcgcactgcacccctccccctccgtataaccctgaccccagcctagtcagctttctaaccagtctgggctgccagaactgcatcgactacttcacattgcagggcctgcagagtctctaccaactccagactctgtccatggaggacctgagtgctctaaagatcccagagcagtttcgcctggccatctggcggggcctgcaggacatgaagcagggcggcggggtgggacctcctccttcctcccaccatcaagaccactatggccagcagctcctccgc…	CA346488	"O15350; O15351; Q9NTK8; Tumor protein p73 (p53-like transcription factor) (p53-related protein)."
CA346664	atgcaactgaagaaaaactatatttgacgagcaagccgattattctattagctgaggatattttaagacatgtttcttaactctgaattcgattcaatgtctcgctgcagcacagaatctcctgtcggggacaccctgatgtactatcagaagacgcaagatgactctttctccacgtcctcagcttcgccgtcagagagcagtgcacaggagctctgcccagacatggatataccagccacttcatttgttccaacagtgactgcaatttccactaccccagatttgcagtggatggtccagccgactattataacatctgtctccccatctctgggtagcaagcaagccaatgaagtgcagagctctcgccaggcaacacccaaagtgggcgggagc…	CA346664	"P01100; P18849; Proto-oncogene protein c-fos (Cellular oncogene fos) (G0/G1 switch regulatory protein 7)."
CA346665	ttaatcagtggaaaaaaactgtagcaagatgaaggtgataacatgtgagattgcgtggcacaacaaagaacctgtctacagtctggacttccagcacaactcagagggccgcatacacaggctggccacagcgggagtggacaccactgtcaggttgtggcgtgtggagatggggcccgatgggaaagcagtggtggacttcctgtccaaccttgcacggcacaccaaggctgtcaacgtggtgcgcttctgccccaacagtgagctgctcgcttctggaggagatgattcagccatcctgctgtggaagctgaatgacaataaggagcctgagcaggccccgtcgttccaggaggaggaggatagtcagctcaacaaggagagctggagcgtggtcaa…	CA346665	"Q13112; Q99548; Chromatin assembly factor 1 subunit B (CAF-1 subunit B) (Chromatin assembly factor I p60 subunit) (CAF-I 60 kDa subunit) (CAF-Ip60) (M- phase phosphoprotein 7)."
CA346849	tacaaccagctactagaccaggcccgtaagcagaatcttccccgggaggagcagggtccgtcaataaagaacctggacttctggcccaagctcatcactctcatggtgtctgtgatcgacgaggaccgcaccgcctacacccctgtcatcaaccaatttccccaagagctgaatatggggaaggtcagcgctgagttcatatggaacctgtttgccctggacatgaaatacgccatggaagagcacgataagcaccgtctatgcaagagcacagagtacatgaaccttcactttaaagtcaagtggttccacaacgagtacgtccgcgaactggctgccttcaaggacacaccccctgagtattctctgtggttcgagccgtttgtcattcagtggctg…	CA346849	"O14795; Munc13."
CA346925	acatggtggtttggttatcgcctatcagccatagacagaagaaggttggagtgactgaacgcttgagtggtcggctttttattttcatttttcctttgattttgtgctttcgtttgtcttcaaaatggagatggagaagaggatcagtttggagttgaggaacaagaccccagccgaggtggctgagctggtggtggacaactgtcggtccagtgatggagaggtggaagggctgtcagatgactacaaggagctggagttcctcagcatggtcaacgtggggctcacctccctggctaagctgccctccctgccaaaactgctcaagctggagatcagtgataacatgatcgttggaggtctggaccagctgtctgagaagtgtcccaacctgacgta…	CA346925	"Q9BTT0; Similar to RIKEN cDNA 2810018A15 gene (Hypothetical protein FLJ35353)."
CA346979	cttccgggagtccatccggcatgagatccgcacggcccgggagcgcttcagtggccaggacttgagtcaggagctgggtcgcatccagaagcgacttgacacggtggagctgctcagcccagacatcatcatgaacctactgctgtcctaccgggatgtccaggactacgatgccattatcaaactggtagagactctgaacaacttgcccatgtgcttggtggctgcccagcagaatatcaaatttcactacatatttgctttaaacaggaggaatcgtccaggtgaccgtgccaaggccctggaggtgattctgcccattgtggagtcaggtgaccgggtggtgtcggacgtgcactgcctctgcggccgtatctacaaagacatgttcatgagctc…	TC42275	"Q99683; Q99461; Mitogen-activated protein kinase kinase kinase 5 (EC 2.7.1.-) (MAPK/ERK kinase kinase 5) (MEK kinase 5) (MEKK 5) (Apoptosis signal- regulating kinase 1) (ASK-1)."
CA347334	tcgatcaacccgttgcgcacagctctgttctgttcaggaggaggatgcgcatcttcactgtcatctgggccatctgcttcttcttgaaggaagtgcaagcgtggggcttcagaaatggaatctttcataactccatatggttggagcaagctgctggagtctaccacagggaatcgcgtaaagggagataccagctgacttataaggaggccaagacggtgtgcaaatacgaaggaggaaatctggccacttacgatcaactggaggctgctcgtcaaataggttttcacgtgtgtgcggctgggtggtatgacaaaggtcgtgtaggctaccctatcgtcaaagctggtgccaactgtggttttgggaaggttggtgtcatcgactacgggtacaggc…	CA347334	"P98066; Tumor necrosis factor-inducible protein TSG-6 precursor (TNF- stimulated gene 6 protein) (Hyaluronate-binding protein)."
CA347565	aacaaactaatatctgagaagattatggacggagtctagatacaggagtgactgagtccttcacgtttatgacagacagttttataacttatgaaaatatagtgctacaataattttgaatttaaatattcgtttgttacagaggtgaattgcaaaacttcccaaactcaaagatctatcgaaattcaaaaggacatttccaaggatgaaggaattatcatatttctgccagcggatgattcggtttgctcttcttctaaccacagtctcagctaccaagatgaacgtaccacgactcatactttcatacaaagaccttgtagccaccaaccggtcctctatcttcagtggtcaccacggtcagctttccctgagcgctttgtttctggacgagtacca…	CA347565	"Q9NS98; Q9H7Q3; Semaphorin sem2 (FLJ00014 protein)."
CA347646	acctggtgtgtacgagctgtaagacagagttactatgttgcggcatcgccttcattactaagggcatccccgcggctcctatgcacagcagctcatcagaagagtggccaggggtcggaggaggaccagaaggctgagcagagccctgcagaaaaggccttggttgaggagaagggtcagctggaggagcagcttaaggaggtcacggacaagtacacgcgctctctggcagacatggagaacctcaggacgaggagtcagaagatggtggaagacgcaaagaaatatggaatccaaggcttctgcaaagacctgctggaggtggcagacatcttggagaaggcgacggacagtgtgcccaaggaggaggtgacctctcagaagaacccccacctgaag…	TC25114	"Q9HAV7; GrpE protein homolog 1, mitochondrial precursor (Mt-GrpE#1) (HMGE)."
CA347681	atgcttgtggcctctcagatgtggcccatgtggaaagtttgcaagagaagtcacagtgcgccctggaggaatatgttcggagccagtatcccaaccagcctacacgatttgggaagttgttacttcgcttgccttcgctgcgcacagtctcttcatcggtcatagagcaattgtttttcgtccgattggtaggtaaaaccccaattgaaaccctcatcagggatatgttgctttcggggagcagttttaactggccctacatgtcaattcagtaagcagaaggaatgaacaaagggggtaagactacaatggttagcgcttcttttgttgaaggaaaacggctgttacaagagcttgctttcacaaagaaagacattgttgtaaatgactgtgaatttt…	TC34777	"P24468; Q03754; COUP transcription factor 2 (COUP-TF2) (COUP-TF II) (Apolipoprotein AI regulatory protein-1) (ARP-1)."
CA347775	ttgaagcgccgtggcgatgttggcgagtgtttggattgtcctcctggctgtgaacatagaagctggagatggacagagtgtccagatggactccattaagtcaggcttcgtgggctcccaggtggagctgcgttgtatcttcgttaattccaaccctccagtcaagatctctcaggtgacgtggcagaagttcctgaacggcaccaaacagaacgtggccatcgccaacccgtcgctgggggtgtccgtgctcccgcccttcaaggagagggtgaccttcaagcaggctgcggtccgccaccgcaccccgtctctggaggataccaccatcatgttctccaacctgaggctgtctgatgaggccgcatacatctgcgagtacaccaccttccctgctgg…	TC38269	"Q15223; O75465; Q9HBE6; Q9HBW2; Poliovirus receptor related protein 1 precursor (Herpes virus entry mediator C) (HveC) (Nectin 1) (Herpesvirus Ig-like receptor) (HIgR) (CD111 antigen)."
CA348284	atacgtcctgggctatcctgaactgcaggagacccgtgtggacaccgtgttcagccccgagtttcttgggaaccactttaaaaccggtgaaagagacgatcttcaagaggaccaaagaatggacaacaacggttcgtctggctacgacatgaggtatcttcattaccagtcgactccaagtggcagccttggtaacatttccactgcgtcctcgtcttcctcaagtccacccggcacacctgccacgccaggtaaaggcaggtcgcctttgcagggcgggaaaatgtcatctggtggcaaggggaagaagcgactggaaaaggacagtgaggaatataagcagaggcgggagagaaacaaccttgccgttagaaagagcagggataaagccaaaatacg…	TC37024	"P49715; P78319; CCAAT/enhancer binding protein alpha (C/EBP alpha)."
CA348325	aagccgcctggccttcaaattacaactcagaaaataataacgtgaactggagtaacgctatggatgcttcccaataccctggttactcctcaaactactggtacccccagtcacattccacagcagggcactatgcaaatgcatatccttcaggatctgacgtgcagccaccttacaacccacaggcaatgcaagcatatccaaatggccacagtgtctataaccctggtccaggccagtatccggcaagttctttccacccatccaacccattctactgtgcagaccagatgcctcccaggcaggccccaggccagtaccctagccagtgctgcccaggaccagagcagagcacaggggggtcaggacaaccacacgcccagcaccaacatcagcatc…	TC28065	"O95429; O95818; BAG-family molecular chaperone regulator-4 (Silencer of death domains)."
CA348539	agacggacgaagatgggccaaaggactcgatctagaagattcttgagaataatgctgccggtggagagatcttcaaccagtgtgttgcggagaacgacgaggccttcacagagaaggatgtgatcaggttggccagacagatcctcaccggcgtggcctgtctgcaccgcaacaacgtggtccacttggacctgaagccccagaacatcctgctgaccagtgccatcccactaggtgatatccgcatcgtggactttggcctgtccagacgcatggacaatgtgacagaagtccgagagatcctgggcaccccggagtatgtggctccagagatcctgaactatgaacccatcagcatagcgacagacatgtggtccataggggtcctgacctacgtca…	TC29884	"Q9UEE5; Serine/threonine kinase 17A (EC 2.7.1.-) (DAP kinase-related apoptosis-inducing protein kinase 1)."
CA348620	acaacagcccccggtggagaaagagatggagaaggtggagagtggaggaggggtgaacagacagaatcagagtggggataccaccccagtgacaggggggttgtctgggacatcgggaggaggaggagattcctcttcctcgcagggagtcaggatgaggttggagttcccagcgccccaccagcctggacccctgtcccccagcggagggcaccgtcccaggggtcacaccatctcagtgtcggccccctcctccaggagagagaggataggaggagacgcgtaccacaccacccggcccggacccaccaacactgagaagaccagtggactcagtcccagttttgtgttccttcagctctaccactctcccttctttggcaacgaggccaacaagcc…	TC42568	"P49815; O75275; Tuberin (Tuberous sclerosis 2 protein)."
CA348743	tggccctcgccgcctccatcttcagcctgctgctgatagctgtggagcgctacaccaccatgatgaagccgctgcaccagaagtcggccaggaagacgtatcgtatctacggcctggtggcgctgtgctggatcgtggccttcgccatcggcttcctccccctgctgggctggaactgcgtgtgcagcctggagagctgctctaccctgctgccgctctactccaagagctacatcctcttctccctgctcatcttctccctcatactgctggctatcggcgtgctctatggcgccatctatagccacgtgcgcagcagctccaagttgggctcccagcgcagccgcaagcgctccctggggctgctgaagacagtcatctccatcgtgggtgtgttca…	TC29613	"Q99500; Lysosphingolipid receptor (EDG-3)."
CA349350	gtcttctccttttagcgcaagaagtatgaacgcgctgaagtctgcggaggctgtaaatgctgtacggccacttcagacggcggattgaccaaacagaaacctataactaggcattgcacgtatcacgcagcagtgtcagagaggaaaaaaggtctgggaagcactgatgtaggctccccggtgggcaaggaatggaccaaggccatggcgaactgtaatccacttagatcaccgtcctccgccctcagtgaggtcaacctgggaccctcggcaaacccacatgccaagcccactgactttgacttcttggctgttattggaaaagggacctatgggaaggtcctgctcgccaagctcaaagctgacaacaaattctatgcggtcaaagttttacagaag…	TC37071	"O00141; Q9UN56; Serine/threonine-protein kinase Sgk (EC 2.7.1.-) (Serum/glucocorticoid-regulated kinase)."
CA349380	cttactcgtgcataaggtgactgtagtcaagatgtctccatgctgttggctggctctgttggctctcgtcccctttgctctggccaccaaccctggagtcaaggtcaaactcacagagaagggcattgaatatggcaaacagattgggatggcatctctgcagcagaaactcaagaccatgaaggtcccagacctctctgggacagagcgagttgctcccattggcaaggtcaagtacagtttgacaggaataacgatagtgaatctgggactgccgtactctgctctggcactggtgccagatactggaatcagcctaagcattactaatgccttcatcagcctgcatgggaactggaagatccgatacctcagtttcataaaagacagtggctcctt…	TC27937	"P18428; Q92672; O43438; Q9UD66; Q9H403; Lipopolysaccharide-binding protein precursor (LBP)."
CA349577	tcaatatcaaagattatgcagactgtctctgcggacccctgggagattacgcgcagctctataaaactggggaggcgcctgggcgaaggtttctttggagtggtctatcaaggcctctataacaacactccagttgcagtgaagacccttagacatggcaccatggaccctcgggacttcctaaaagaggcccagatcatgaagactatggagcatcctaacctcatccagctcttggctgtctgcactgaagaacccatctacatcatcactgagctaatgaagaacggaagtctgctggattacctgaaggtcagggttggaaggctacatttaaatgaccagattgagatggcagcccaagtggcttctgggatggcttatctggagatgaagaaa…	TC36974	"P42685; Q13128; Tyrosine-protein kinase FRK (EC 2.7.1.112) (Nuclear tyrosine protein kinase RAK)."
CA349597	cctcatctgcttcctcggtctggtcggtaacatcctggtgatcggtacctacgtctacttcaaccggctgaagaccgggaccgatgtgttcctgctcagcctgtccgtcgccgaccttctgttcgccgtgtcgctgcccctctgggcgaccaactccatgacggaatgggtgctggggctgttcatctgcaaggtcatgcataccatctataaggtcagcttctacagcggcatgttcctcctcacctccatcagcgtggacaggtactttgccatctccaaggccgtctctgcccaccgccaccgctccacggctgtgttcattagcaaggtgacctctgtggtcatctgggtgatggcgctggtcttctctgtgcccgagatgtcctacaccaacat…	TC27160	"P32248; C-C chemokine receptor type 7 precursor (C-C CKR-7) (CC-CKR-7) (CCR-7) (MIP-3 beta receptor) (EBV-induced G protein-coupled receptor 1) (EBI1) (BLR2)."
CA349860	aacatccctgctgggagcagacaggcggaggtggagaaacaggcctcgctcacaccacgagagctggagatgacaagacgggaggatgagtacaggttcaccaaactacttcagatagcagggatcagtccccatggcaacgctctgggagcctccatgcaggagcaggctcctcgggagaagaggggcggggacgtgttagactccacccacactgacatcaaactggagaagagcgacatcggggtgctaggcccagccggatcaggcaagacattgttggcccagactctggccaagtgtctagatgtaccttttgccatctgtgattgtaccaccctgacccaggctggctacgtgggggaggacatcgagtctgctatcgccaagctgctacag…	TC41896	"O76031; Q9H4D9; ATP-dependent CLP protease ATP-binding subunit ClpX-like, mitochondrial precursor."
CA350333	acagaaatgacaggaactggactcataagcccagtcagaaaatcaaggctaacagtagtaagaagaggaaagtgtctctgctgattgatcacctggagcccattgagctggatgagcacctcacctacctggagttcaagtccttctgtagaatatcatttgcagactaccagaactacatccgcagctgctgcatgaaggacaaccccatgatggaacgctccattacattgtgtaatggtatctcacagtggatgcagctcatggttctgagtcggcctacagctcagctgagagcagaggttttcaccaagttcatccatgtgactcatagccttcatcttatgcacaacttcaatacactaatggctgtggtggggggcctatgccacagctcca…	TC45302	"O95267; Q9UI94; Calcium and DAG-regulated guanine nucleotide exchange factor II."
CA350741	attggcgccatatttccaacaaggacaatttgaccatacgacagaaaagctcctggctgcattgaacaataataaagtacccgtaaagttattttatatttttctgtttttatacaaccttaggaatatattgtaaaatgtttattacggacataagaaaggaattctacgacgttgttgtcaaccagagagttgccctcctggtgtcatctgaaatcgatgcactctgcgcctgtaagatattacaggcactgtttcactgtgaccaggtccagtacaccttggtgccagtgacaggttggcaagaccttggtaccgccttcttagagcacaaggagcagttccgctgttttgtcctgatcaactgtggggccaatgttgatctcctggagacccttc…	CA350741	"O75419; O60856; CDC45-related protein (PORC-PI-1)."
CA350777	ctggagaacggcaaactgacgtcgctaggcgtgtgtacggccgcagatgcaaaccctgccgccgtaatcatgtggtccaaaaacggcaagctgctggtggctgatggaaagaccatcatcatcacgcccagtgtgaagatggatccgtcgacgggcctgtccactaccacgtccggtctgcagtacacagcggtgaaaagcgacgtgggagccaaattcacttgcaccgccaaacacagcctggaaacacaggtgtccgctcccgagaccttcatcattcactatccaacagagaagttgagcctccaggtgctggcgaaggctcccatcagagagggcgacaacgtgacgttgaagtgcaatgcggacggcaaccctcctccaaccagcttctacttc…	TC43731	"Q13740; O60892; CD166 antigen precursor (Activated leukocyte-cell adhesion molecule) (ALCAM)."
CA350930	agaaaggaacaggggaaggagaaagagaaggaacgcttggacagagacaagaagagactgagaagactggccaaacaggacactactgaattccattcaacatggaaaatatggagctgccacctcgaccaaaactctttgacttccatggagtctccatgatccaccatttcactgacaactgggagaacatacgaaacttccaggccaggccagatgatatcctcatcgccacttaccccaaagcaggtaccacatgggtgtcctacattctagacctgctgtattttggtcagacagcccctgagcgtcagacttcactgcctatctatgagagggtgcctttcctggagagtgacttccatattatccctccaggaacagagctggcagacaagt…	TC36085	"P50225; Q92818; Q9BVU6; Q9UGG7; Phenol-sulfating phenol sulfotransferase 1 (EC 2.8.2.1) (P-PST) (Thermostable phenol sulfotransferase) (Ts-PST) (HAST1/HAST2) (ST1A3)."
CA351392	tcagaggccctgcaggaggcgctcacctctatcctgggaatcttgaaggctgtcaatgactccatgcacctcattgctatcactggatacgatggtcacctgggtgacctgggccggctgctgatgcaggggtcattcagcgtgtggacggaacacaagaaaggtcacgccaaggtcaaggacatggcccgcttcaagcctatgcagagacacctgttcctgcacgagaaagccctgctcttctgtaagagacgggaggagaacggggaaggctatgagaaagccccctcctacagcttcaaacagtcccttagtatgagtgctgtgggcatcactgagaacgccaagggtgacaacaagaagtttgaggtctggtgcaactcacgggaggaggtgtac…	CA351392	"O15068; Guanine nucleotide exchange factor DBS (DBL s big sister) (MCF2 transforming sequence-like protein) (Fragment)."
CA351800	agatctttaggtcaggcaagtaggacgtgaagagatggcaatgaaggctgtttgcgtgctcaaaggcaccggtgaagttaccgggaccgtattctttgagcaggagggtgccgatggtcctgtgaagctgattggggagatctcgggtctggccccgggggaacatggcttccacgtccatgcttatggagacaacaccaacggctgtatgagtgccggaccccacttcaacccccacaaccagacccacggaggacccactgatgctgttcggcacgtaggggaccttggcaacgtgactgcaggagctgacaatgtggctaagatcaacatccaggataagatgttgactctcactggacccgactctatcatcggcaggaccatggtgatccatga…	TC25321	"P00441; Q16711; Q16669; Q16838; Q16839; Q16840; Superoxide dismutase [Cu-Zn] (EC 1.15.1.1)."
CA351992	acggagtgtagtgacaaaaaatcgctagcacaaaaagtgatatatcagcaaggaatatctttgtttctatttggattttatgtgcaagatgacatttgaggaactaagtggggaatattctacagaaaggatggatacagtgacaaaagccttggaagaggttctctcatcagcattaccccaaggatgcataacagtaggggtctatgaagcagctaaatcattgaatgtagatccagataatgtggttctgtgcatcctggctacagatgacgaggatgtaaaggacgtggcccttcagatccacttcaccctgatccaggcattctgctgtgagaatgacatcaacatcctgcgagtgaacaacaccaggcgtctggcagagatccttggaggggg…	TC33833	Growth arrest and DNA-damage-inducible protein GADD45 alpha (DNA- damage inducible transcript 1) (DDIT1).
CA352381	taccccaagcaaatgtccaaagaggccgtgtccatctgcaaagggctgatgaccaaacacccgtcgaagcgtctgggctgcggctccgagggagagagggacatccgggagcacgccttcttcagacgcatcgattgggaacgtctccagaaccgcgagatccaacctcccttcaagcccaaagggtgcggcaaaggggcggagaacttcgacaagttcttcacgcgcactcagccccagctcaccccccccgaccagctggtcatcgccaacatcgaccaggctgacttctcaggcttctccttcatcaacccccagttcatgcacccctccctggtctccctgcacaccgtatgaggtgg	TC42853	"P17252; Q15137; Q96RE4; Protein kinase C, alpha type (EC 2.7.1.-) (PKC-alpha) (PKC-A)."
CA352454	accgtctccagaacatcagcagctctctccacctgcctgacaagaccctgcagtttgttaaggaccatcccttactggaagaccctgtccttcccatcggcaacgggcccaaactcatcaccaaggacgtcagctacacccagatcgctgtggagagggtgcaggcgctggacaacaacgtatatgacgtcatatttactgggaccgataaaggacttctgcataaatcggtggtgtatgacgggctggtccatacagtggaagagattcagcttctccacaaatctgagcctatcaagaccttgcttctgtcatcacaagggacgaggtccctgtacgctggctcagactcgggcgtggtgcagtctcctactgcgttctgtgacaagtacccatcct…	CA352454	"Q92854; Semaphorin 4D precursor (Leukocyte activation antigen CD100) (BB18) (A8) (GR3)."
CA352520	ataattcttgtgcggacgtgtcggtacctttacggaatctcctaaactcggtccagtgtgttcgagaccgagtaaaggatggggagtccaacgagtccaatggggtgttcaacctgtcaaacttctgggatacgctgatgcaagcagtgaaagcagcctcacaggaagccactaaactcagccttgccttctctaagcctcccttgccaacacaagaggatggtgagaagtttgctgaatccatccagaagagcgttttggcactatccactgtgtattactggttgcccaaaagccatggtatcacattgaggagactggtgagagatgccacagctgaggtgctagatggcattgtgcaactggtggatgtcatcgtcagttccccactacagagtt…	TC40592	"O95273; D-type cyclin-interacting protein 1."
CA353088	aaagataaagatgtctgacgaaggaaagctttttgttggaggattgtgttttgacactgatgaaacttcactggaagaggcgttttccaagtatggcaacattgctaaagttgatgttgtaagagacagagagactcggaggtccaggggtttcggctttgtgacttttgaaaaccctgaagatgccaaagatgcaatggctgcaatgaatggcaaggtgaggggattctttccacacacatgcagatcttcgactgatataaatcactggtattaacttacccccccacccccccttcagtctgttgatggcaggatgatccgtgtggatgaagctggcaagtcaggaggaagatctgaccgtggtggtggtggtggcttcagggggggttctggcgg…	CA353088	"Q14011; Cold-inducible RNA-binding protein (Glycine-rich RNA-binding protein CIRP) (A18 hnRNP)."
CA353121	actccctgctatggaggcagtaggtaagtatgactttactgccactgctgaggacgagctgagcttcaggaagggagacaacatgaagatcttgggcaccaatgatgactggttgatggctgagcgacatggaaagaagggcttcataccacgtaactacatcaacattcacctacccagttggtaccaggagagtgctagtcgaggtgaggcccaggagtctctcatgacccagcctataggatcctttctgatcaggggcagccagagcaccccaggagatttctccatatccgttagacacgaggcagacgtgcagcacttcaaggtgatggcagacaccagagggcagtattacctctggtctgagaagttcagctccttcaacgagctggtgaa…	CA353121	"O75791; O43726; GRB2-related adaptor protein 2 (GADS protein) (Growth factor receptor binding protein) (GRBLG) (GRF40 adaptor protein) (GRB-2-like protein) (GRB2L) (GRBX) (P38) (Hematopoietic cell-associated adaptor protein GRPL) (Adapter"
CA354056	aagctgatcacggctggtttcccagtcagcgactgaggtgatttgtgcccctttttataaatactcctgtaagtctgcatgaactgtatcagaaagtgcgtgtgtatccctcaaaataccatacactgattactctcgcagggcgcgacatacgaaaacatgatgatgatgatggacgacgaacagcccaaaaccctgtatgtagggaacctgtctagggatgtcactgagcccctcatcctacaggttttcacacagatcggcccctgcaagagctgtaaaatgatttttgatactgcaggcaatgatccatactgctttgtggagttctatgaacacaggcatgctgctgcttcgctgtctgccatgaatgggcgtaaaattatgggtaaggaggtt…	CA354056	"P31483; Nucleolysin TIA-1 (RNA-binding protein TIA-1) (P40-TIA-1) [Contains: P15-TIA-1]."
CA354559	cgcttgcagacttttcgtatcgatagctagtagctagcgagaatgtcaaaaagaaaagtcacgtttggggacggcgatggtggagagttgttggatgaggacgttccaaagaaaaagttatgtgaggacgtggttgggccgggctccaggttcaaggggaaacattctctggacagtgacgaggaggacgaggaagaagatggagataagagcagcaaatacaacatattggccagtgacgatgtggaaggtcaggagggggcaacaattgactgtgacgagggagttcccatcacaccctttaacctggatgaggagatgcaagaagggcactttgactctgaaggaaactactacgtcaaaaaggatgaggagatcagggacaactggcttgacaac…	CA354559	"O95400; CD2 cytoplasmic domain binding protein (CD2 antigen (Cytoplasmic tail)-binding protein 2)."
CA354715	ggcaatgtcagtttatggctccatcacacccggcatgattctgactaagtttttggactctagtatcggaataggtcgctttgcgcacgagctcgttcgaggcgtggattgtccgtacgcggcaacctacatcgacactttccgatacattgacgtcagtgcacctcatagattcaggaattcaatttgcatttttgagcacaatacaggccgtcctctcagaagacacttctcggactttttcagcaatagttatggaggcatggtaaacagtgccttagtttttaggaccattacggccataggtaactatgactacttgtgggacttcattttttaccagagcggctctgttgaggccaaagtgcatgccactggatacatatcgtcatctttcaa…	CA354715	"Q16853; Membrane copper amine oxidase (EC 1.4.3.6) (Vascular adhesion protein- 1) (VAP-1) (HPAO)."
CA354833	aacctgcgaaatcagatgcatttttaaatgcaacaaccgaatttcttcagtgatataatttatctttgtgtacactgcgtgaaaacattgcttgctagttgctacattgttgaggcctgaaaccttccccgggaaaatttgctagccactcagccagcgtgtctgtcactcgcagcaggagccgcaataatggcgaaggttcaagtactaaatgtcgctgtcctcgataacccgagtcgattcggaaacccatttcaattcgaaataacatttgagtgcatggaagacctaccagaagatcttgagtggaagatcatttatgtgggttcagcagagagtgaagagtatgaccagacccttgactctgttctggttggcccagtaccagccgggaggcac…	CA354833	"Q9NVP2; Hypothetical protein FLJ10604 (Anti-silencing function 1B)."
CA355893	tataccaagaggtgtcgaggcagggggactgcggcgttatggtgcgggccaggttcacagaggaatacgggcaacgaattcactataggagcctttagacattctgaaatactggatcattcttccgtggacagttggatccacctctgttcgcctgtctcgaagctctccataatcattcattttcaattaagaagagagattgagacaccgaaagcagttgctggtactcctaaaaagttgcagtggggtgagtgaagaagacatgacggattattatgatgttctgggagtgtcacgaagcgcctctccagaggacgtgaagaaggcgtacaggaaacaggctctgcgatggcatccggacaagaacccagacaacaaggaggaggcagagaggaa…	TC39885	"O75190; O95806; Q9UIK6; DnaJ homolog subfamily B member 6 (Heat shock protein J2) (HSJ-2) (MSJ-1) (HHDJ1) (MRJ)."
CA356454	tttggtatccttacatcagcgacgacaacaacgaagtgacagctttattctggtaatcgtgctttcaaatcatatttacttgagtggtggcctcacagcccctgcttctccctcccctgtgtcccccgtcctcaccccgacccccccaccgcggagagccagagtgaggtacccagccatggtggatgtggggaagtggcccctcttcaccctgctgggggctcaggaggtctcccgcatcaggcaggcctgtgtcttcggaacctcggccaacgaagctatctacatcacccaggacgatgaggtgtttgtgtttgggctgaactgcagtaactgtctggggacaggagacagtcagagcaccatggtccctaagaaactagacttcctccgaggcaa…	CA356454	"Q8NDN9; Hypothetical protein."
CA356463	agagttcacaaactattgcaaagcgttggaacaaccaccagacctccagttcaaatatgtcaggacagcagcactggacgcttctggccatcatggccctcctggtcctcacagtgacagcaggcgagggggggaaagctgagaaacaagggaagaaggagcgtaagtcggactgtggggagtggcagtggagtgtgtgcgtggccaacgagggtgactgcggcctgggcaccagggagggcacacgcactggcaccgactgcaagcagaccatcaagacccagcgctgcaagatcccctgtaactggaagaagcagtttggaggtgaatgcaagtatgacttccaggcctggggagagtgtgacatggtgacggggaagaagaaccggtcgggggtgc…	TC37186	"P21246; Pleiotrophin precursor (PTN) (Heparin-binding growth-associated molecule) (HB-GAM) (Heparin-binding growth factor 8) (HBGF-8) (Osteoblast specific factor 1) (OSF-1) (Heparin-binding neurite outgrowth promoting factor 1) (HBNF-1)."
CA356575	gcaccggtggagcaggtgtggccggggctctgctgtactctggtctcacgcaggctggcctctcacccaggaacacgctgctcatcatgctggtcgtccctgtagccatggtgatcagctattttttcctgctagtcttccccccatccttcccacagtggaagtgcagggaggtggagtctgtgaggggcagagactcacagagcaggcagcccctattggatgacactgatgaagaggaggagcgggagaaaggtgctgaagaagacaaggtcactggaccactgacatgtattgagaaactacacatcactaaaggtctgctgaggtttgtggttccgttaggagttgtctacttcgcggagtacttcatcaaccagggcctgttggaactcctat…	TC40755	"Q13286; O00668; Q9UP09; Q9UP11; Q9UP12; Q9UP13; Q9UP14; CLN3 protein (Battenin) (Batten disease protein)."
CA356923	agggcgaagtcctagtggccgaccgggggaactaccgcatccagatcttcaaccgcaagggcttccagagggagatccatcgcaaccccagcagcatcgacctgcccaacctcatcccgctgtccatcaccatcactccgcagggccttattggggtcactgacaactcagtcaaggtgtacaccattgacggccactgcgtggcctgccacaagaaccagctaataaagccctggggcattgcagccatgcccaagggtcagtttgtggtcttggacgtggagggaggcaagctccggtgcctggccgtggaccgcaaagtgggcgtagtcaactacaaccgtctgtgctcggcagtgcggcccaagtttgtgacgtgcgacgcatcgggcaccatct…	TC39901	"Q13049; Q9NQP8; Zinc-finger protein HT2A (72 kDa Tat-interacting protein) (Tripartite motif-containing protein 32)."
CA357173	gaaaaagccctgatggctatggagcagggagaggagtccctcttcatcatcaaacccaagtatggctatggaaacacaggcaacagcaagtacaatattcctggtgaagccactctgcagtacaaactcaaactgaccaccttcgagaaggccaaggaatcctgggaaatgaactccgcagagaaactggagcagagcatcattgtcaaggagaagggaacacagtacttcaaggagggaaagtatcgccaagcgtctgtccagtataagaggattgtgtcctggctggagaatgaatcaagtttacccgagggggaggagcagaaggctcaagccctgcggttggctgctcacctcaacctggccatgtgcttcctcaagctacaggaaccaagctct…	TC27219	"Q02790; Q9UCV7; Q9UCP1; FK506-binding protein 4 (EC 5.2.1.8) (Peptidyl-prolyl cis-trans isomerase) (PPiase) (Rotamase) (p59 protein) (HSP binding immunophilin) (HBI) (FKBP52 protein) (52 kDa FK506 binding protein) (FKBP59)."
CA357217	tgcaatcttttgctcgtacagatattgcctacatatatcagtccataaaaccagagaggacattctcacaagactcaatttgcgacgccaccaaatgctcagatatgcagcagaaagcccaaccctgcactgttccagcagcagtgtctgtggagccattcctggtaggacctccatgggaacagcaggccttagaggagccccagccctccacctcctcccacctcttccacacattctccccctccacagcatgttcctctgcaacctccctcctgcactcctctgcctcaggcaaggctgaggagcccaactctaacctcctctgctcaacagacgtgcgacagactgaagcccagagcagagtcccaatgctggaagagggggacatggagccag…	CA357217	"Q9NRT4; Cell cycle checkpoint protein CHFR."
CA357413	tgcgtgtgattgaggagaggatgaaccagtccctgggtctgctctacaaggtgcccggagtggctgacgatatccaggaccaagttgagttgttgcagaaggagcaggcagatatggcccagcagctgtccaacctgcagagtgacgtgcgggtgagctacggaaatgacgccctgatgcccgacagtcttccagacagcaccaggactaccctggacctgctgccccaggaagaagacctggacctggacatgggcctggacggactgggcttcatccaccctgagagcttcaaccaggtcaacacagataaccaggttgaacctgtggatgcccgcccttttcctgatagaggctttccaacacgaccagtgtctggtctgaagccagaggagatcc…	TC38515	"P05067; P09000; Q16011; Q13793; Q9BT38; Q9UQ58; Q13778; P78438; Q9UCB6; Q13764; Amyloid beta A4 protein precursor (APP) (ABPP) (Alzheimer s disease amyloid protein) (Cerebral vascular amyloid peptide) (CVAP) (Protease nexin-II) (PN-II) (APP"
CA357598	tcgaagagtcctgccacaagctggcgccccacaacgcagacttcgccttcaccctgtacaggagcctgagcaaagccaacaccgagaacatgaatattttcttctctcctctgggcattgccactagtctggctatgctgtcccttggggctaagggagacacccacagccagctgtactccactctgggctacggcgcattcacaccggagcaggtgaacaatgcttacgagcacctgtaccacatgttgggccacactggggaggccatgcagctggacatgggcaatgccttagctctgagggacggcttcaagcccctagccaagttcctcgaggacgccaagcacttctacgccagcgaaggcttcacggtcgacttcaagaacccagctgagg…	TC35817	"P01009; Q9P1P0; Q13672; Q96BF9; Q96ES1; Alpha-1-antitrypsin precursor (Alpha-1 protease inhibitor) (Alpha-1- antiproteinase) (PRO0684/PRO2209)."
CA357761	gtcaaccggcttggcctggacagcagcaaccaggccagcccgcccccatgtggcctggacaacaaccaaacccttcccaaccctcatggcccggacaaccaggtgggggacagcccagtcagccgacatggccagggcagccaggacagattagccaacctactgcacccggatggccaagcccaagccccggtccaggccctgcccaaccaactgctccacaacatagttcactgaaagtgccatatgacctgaacctgccaaatggatgctacgacaagatgctcattacaattcgtgggacagttaaccaaaatgccaaaatgttcaccatcaatctaaccaaagggaatgacattgccatgcacttcaacccacgctttaatgaccagggaaaga…	TC25715	"P17931; Q16005; Q96J47; Galectin-3 (Galactose-specific lectin 3) (MAC-2 antigen) (IgE-binding protein) (35 kDa lectin) (Carbohydrate binding protein 35) (CBP 35) (Laminin-binding protein) (Lectin L-29) (L-31) (Galactoside-binding protein)"
CA357820	tggcctcaccagagcgagcaagaacgttacagaatctgaatactcctgcaacatccgcgggtctgtcatatcaattggagtccagggagaaagaggactttgctgtgggttttctcgtgccaggatagaggggtgtatttcaccatttttaaatatcctctgtgaataatcaaagataactatgtcaaagaatttcaaatttttttcatccttcggactttctgccgaggtcaaaagtaagttggcccagaagtatgacccccagaaggaggaggagctgaggctgtggatccaggacgtaacaggcaagaagatcgctgatcctttcatggagaacctaaaggatggggtcatcttgtgcgaacttatcaacacacttcagccaggatctgtgagaaa…	TC28763	"P51911; Q15416; O00638; Q99438; Calponin H1, smooth muscle (Basic calponin) (Calponin 1)."
CA357899	ctcatgccatatggtccatcctgatattgaacatgctgtaattatcttcaaccacctttgactccggagacgaatgcgggacccgtagccagttaacgttataattgtgattcaagacagcttctctcagcagcaacccatggctggcttcaggcaagaggatgtggaggtgttctacgatatgggggaggagctggggagcggacagtttgccatcgtacggaagtgtaaagagaagccctctggctctgagtacgccgccaaattcatcaagaagcgtcgcctgtcgtctagccgccgtggcgttagccgcgaggagatcgagagggaggtgaacatcctgagagagatccagcacagcaacatcataacgctacacgacatcttcgagaacaagac…	TC45898	"O43293; ZIP-kinase."
CA358107	agagacgaaaggaaagaacgcttggtataaggctgtgatcatcatcactgtgcttggtatcacagcgatagttgccctggtgacaacagcagtattgcagaacaagcctctcctacagaagtacaagtatgggatcgtcctggatgctggctcctcacatacagcagtgtatatctacgagtggccagcagagaaggataacaacactggaagagtgcagcagacacactcctgcaaagtccaaggtgctggtatctccagctactctgtgtttccagggcaggcaggggcgtctctgaagagctgtatgaaggaagcagagagcctcatccccctaagcaggcaccacgagacccccctctacctgggggccaccgccggaatgaggctgctcaggat…	TC28228	"P49961; Q9UQQ9; Q9Y3Q9; Ectonucleoside triphosphate diphosphohydrolase 1 (EC 3.6.1.5) (NTPDase1) (Ecto-ATP diphosphohydrolase) (ATPDase) (Lymphoid cell activation antigen) (Ecto-apyrase) (CD39 antigen)."
CA358266	tccaacaaccacctgacgttcctcaactcctacaagatgaagatgtctgtcattatcggggtcatccacatgaccttcggagtctgtctggccttcttcaactacatacactttaaccagttgagcagtgtgttcctggtactgatcccagagctgttcttcatgctgtgtctgtttggttacctggtcttcatggtcatcttcaagtggctggccttcgacacgacccactctaactccgcccccagcatcctcatccacttcatagacatgttcctattcgccgagaacaaggacaacccgcccctctacagaggacagttggtggtgcagaaggtcctggtggtactggcgctgtgttctgttccagtcctgctgctggggaaacccatccatcaa…	TC43345	"Q13488; O75877; Vacuolar proton translocating ATPase 116 kDa subunit A isoform 3 (V- ATPase 116-kDa isoform a3) (Osteoclastic proton pump 116 kDa subunit) (OC-116 KDa) (OC116) (T-cell immune regulator 1) (T cell immune response cDNA7 prot"
CA358548	aattcatacattttgtgcactccgagaaatgaacacagagactacagggagttatccaatggcttctctctatgttggcgatctgcaccctgatatcacggaggctatgctgtatgagaaattcagcccagcaggaccagtgttgtctattcgagtatgtcgtgatatgatcacccgacgctctctgggttatgcctatgtgaatttctcgcaacccaccgacgccgagagagccctggacaccatgaactttgatgtggtgaaagggaagccaatcagaatcatgtggtcacagagagacccctcactcaggaagtctggggtgggcaacgtgttcatcaagaacctggacaagaccatcgacaacaaggccctctatgacaccttctctgcctttgg…	TC41107	"Q13310; Polyadenylate-binding protein 4 (Poly(A) binding protein 4) (PABP 4) (Inducible poly(A)-binding protein) (iPABP) (Activated-platelet protein-1) (APP-1)."
CA358621	caggagatcagtgccagaatggttgtgctgtctaaagaatatgggtatgtggttctcactggtgttgccagcatggtcatggttgcccaccttgctgtgaaagttggcaaagctcgcaagaagtacaagatcaattaccctcagatgtacagcaatgatccagactctggaaatatcttcaactgcatccagcgagcccatcagaacaccctggagagctaccctgttttcctcttcagtctggccattggtggtctgcatagtcctcgcctagtcagtggacttggaatgacatgggttataagcagggagatctatgcatacggatactccactggagatcctaaaaaaaggatgccggggttatccgggaacattgctctgctgggcatgattctg…	TC26952	"O14880; Microsomal glutathione S-transferase 3 (EC 2.5.1.18) (Microsomal GST- 3) (Microsomal GST-III)."
CA358887	tttgtgtatgttgttagctagtttatcataatctgaagatatggctgaatattcaaaagtgaaaacaacaaaacttgttttgaaaggactgaacaatggaaagaagaagaagcacaaggataagaagagaaaaagagatgatgcgcaagataaacctgatattgttggtggatggtggtgtatcagtggctttggggagatttcaggaacggttgcaatagagatgcagactaattcctacatccatgccctggatactggtctgttcacagttggtgcaccacatcaagacgacgaagggccagaccccccggagcaattcactgccatcaagttgtcagactctagggtagccctgaagtctggctatgggaagtatctagggatcacctcggaggg…	TC31324	"Q14331; FRG1 protein (FSHD region gene 1 protein)."
CA358990	aagcggactccctgaaaggccacatgctccaggtccatgctgacaagccatacaagtgtgaccggtgccaggctgccttccgttacaaagggaacctcgccagccacaagactgtccacaccggcgagaaaccgtaccgctgtaacatctgcggtgctcagttcaaccggccggccaacctcaagacccacacccgaatccactcaggagaaaagccatacaagtgtgaaacgtgtggctctcgcttcatacaggtcgcgcacctccgcgcccacgtgctgatacatacgggggagaagccgtatccctgtgagatctgtgggacacacttccgccatcttcagaccctcaagagccacttacgcatccacacaggagaaaagccctaccattgcgaga…	TC35347	"P41182; B-cell lymphoma 6 protein (BCL-6) (Zinc finger protein 51) (LAZ-3 protein) (BCL-5)."
CA358998	ctgttgctgctgtataactgctgtgagcattaattcaactaggatacttctttctatcccggagaccaacacatcaccatgccgaagtgcccaaaatgcacaaaggaagtttacttcgcggagagagtgacatcactggggaaggactggcacagaccctgtctgaagtgtgagaagtgtaacaagacgctgtcggccggatcacacgcagagcacgatggcaagccttactgtaacagcccctgctactctgcgctgtttgggcctaaaggatttggacgtgggggagctgaaagccacacattcactaagtagaccaactcaggttcatccaccacaccaaatgggtttcaagaagaaggcaactcagcgttctatagcatcctccatactatgcta…	TC36885	"P50238; Q13628; Q96J34; Cysteine-rich protein 1 (Cysteine-rich intestinal protein) (CRIP) (Cysteine-rich heart protein) (hCRHP)."
CA359042	actgtgacaacatggctgacagtcttcagagagctggtatactagcgctagcctaccatgcaggcatcaatgacaaagacagagaatatgtacagaccaaatggatcaatcaggatggctgccaggtcatgtgtgccaccatagccttcggcatgggcatcgacaagcctgatgtgcgctatgtgatccacgccagtctccccaagtcagtagagggctactaccaggagtcaggcagagcagtggacaaagatggaaaccaccatactaaagccactcacttgaacaatctgcacagtatggtacatttctgtgagaacgtgatggactgccgaaggatacagttgctggcttactttggagagcacaagttcaacccaggcttctgcaaggaacacc…	TC38510	"P54132; Bloom s syndrome protein (EC 3.6.1.-) (RecQ protein-like 3) (DNA helicase, RecQ-like, type 2)."
CA359043	actaaacagctgaaacaggttaaccctgatgattgtacgtcagttcaccagcagaggcgtcacctctcatctgtgtgcccgatttaaagagacccagaacagaccggtcatggccagacccagctcagacctagcagcgttccgagaggtgttctcgaaagccaaacacgtggccatcttgacgggagcaggggttagtgctgagagtggggtcccaaccttcagaggagaaggaggcttctggaggaaatggcaagcccaggacctggccacccctggtgcgtccagtcagaacccatccagggtatgggagttctaccactaccgcagggaggtgatgctgacgaagagccccaactcggctcatgtggccatagcagagtgtgaggccaggctgca…	TC29795	"Q9Y6E6; SIRTUIN type 5 (SIR2-like 5)."
CA359048	acttttcagagggtgagggtaaggtggaacagttggcagccaagtttaagaccgcggagctggccgagagtttcaggaaggtcttctgtgagtgtcagagtcgaatgagccaatcagaggcctccaccctctcctccccccagctgtccagggtacaggaacattccagagacaccaatccccaggtgtacctctctatctccgctgacgacgagcccctgggaacggtcaccatagaactgttctctcacatcgtccccaagacagctgagaacttcagagctctgtgtacaggacagaaaggcttcgggctgcgcaacactgtcttccacagggtcgtacccgacttcatgtgtcagggtggagacatcaccaaccaggatgggacaggagggaaat…	TC44249	"P49792; Q15280; Ran-binding protein 2 (RanBP2) (Nuclear pore complex protein Nup358) (Nucleoporin Nup358) (358 kDa nucleoporin) (P270)."
CA359311	gatgaaaccataatcagacaccgttattatatctctttggatcatttccctatacagcgaatcaaagccgacttcaagagggtaggaaccctgctgtgagtacaccattttggagtggcggtagggatataagattgtgaaggacgctaggcatcatggcagcacaagagcaggcgaggcagcgctcactctccacctctggtgaatcactctacattgtgcttggcattgacaagctagccactcccgacgattttattaaatcctacagaaaacttgcattgaaattccaccctgataagaacccagataacccggaagcttctgacaagtttaaggagatcaacaatgcccatgccattctgaacgaccccaccaagcggaacatttatgacaagt…	TC27244	"Q9H3Z4; Q9H3Z5; Q9H7H2; DnaJ homolog subfamily C member 5 (Cysteine string protein) (CSP)."
CA359487	cagtttacacagagttgttttgtgttttcaggaggtgatatacaacagaattaactgcagggtggtggctatggacctcagggcccatggtgacaccaaagtaaagaattctgacgatctctcagcggaaacaatggccaaggacattggcaaagtggttgaagcactctatggagaaaacccacctccgatcatgatgattggacacagcatgggtggagctatagcagttcataccgctgcagccaaccacgtgccgtcgttacttggcctttgtgtcattgacgtcgtggaaggcacagcaatggatgccttaaacagtatgcagaatttcctcaggagtcgaccaaagacctttaagtctgtggagaatgccattgagtggagtgtgaagagtgg…	TC37458	"Q9Y570; Protein phosphatase methylesterase-1."
CA359569	gatccttctcaggcaggattggaaaccactgacagagataatggccgttcctccaacctatgttgaccttggcaagtcagccaaggatgtcttcaccaagggatacggttttggtctcatcaagctggacttgaaaaccaagtcagagaatggactggagttcaccagcacaggatctgccaacacggagaccagcaaagtggctggcaccctggagaccaagtacaagtgggcggagcatgggctgaccttcactgagaagtggaacactgacaacactctgggcacagagatcactctggaggaccagttggccaaagggcttaaattgacgtttgattcctccttctcgccaaacactggcaagaagagtggtaagatcaagaccggctataagag…	TC37113	"P21796; Q9UIQ5; Q9UPL0; Voltage-dependent anion-selective channel protein 1 (VDAC-1) (hVDAC1) (Outer mitochondrial membrane protein porin 1) (Plasmalemmal porin) (Porin 31HL) (Porin 31HM)."
CA359761	caagtggagtattggcaaatacacagaagggaccacaaagacgcaaggttttccagtatgaaccgggcctttaacaggaaaaaagataaatcctggatgcacactccagaagctctggcaaagcattacataccctacaatgccaagtttcttggaaacacagaagttgatcaaccgaaaggcacagagattgttaaagatgcagttagaaagttaaagtttcaaaggcatatcaagaaatcagagggacagaagaccccgaaagtggaactgcaaatatccatttatggagtaaagatcttagatcccaagaccaaagatgtccaatataactgccagttgcataggatatccttctgtgcagatgacaagacggataaaaggatattcaccttcatc…	TC39461	"Q9UBP9; CED-6 protein."
CA359906	tatgactcagagtatgtccaatgtgtgtacaagatgagtgacatcatcacacggcgacagaggatgccgtggttctggcctgacttgttttacaactactttggcgagggctgggagcacaacaggagcctcaaagtcctccactccttcacctccaatgtcatctacgagagggcggaatacatcgcctacatcgagtcggacagcgaatcggaccagggaatgaggaagaggcgggccttcctggacatgttgctgaagaccacggacgaggagggcaacaagctcacccaccaggacatccaggaggaagtggacaccttcatgttcaggggtcatgacactacagccgcagccatgaattgggccattcacctgctgggctcccatccagaggtt…	TC36347	"Q08477; Cytochrome P450 4F3 (EC 1.14.13.30) (CYPIVF3) (Leukotriene-B4 omega- hydroxylase) (Leukotriene-B4 20-monooxygenase) (Cytochrome P450- LTB-omega)."
CA359963	caaaggtcagggaatcagagcagcaagaggcacaaacatcggccatgcctaccggtcagaacccagagggtgcctcccgagccccatctgtgcccactgatctagaaccgagactgcgcaggccccctgccccctctcacaccccaccagcagctgcatggcctggcgctacagcgctagtggcagcagagatgacaaacccaaccttccccacttactccctctacagccctcaacagcttctctggctgcagcacatgtatgctcgccagtactacatgcagtaccatgcggcctacgcagcagcagcagcctctgccccctttgccccagccgccggcccatccctgcctgtcgcaccccaccaagccgctatcccagcagccctgccagccaatc…	TC38559	"Q15011; O60644; Q96D92; Homocysteine-responsive endoplasmic reticulum-resident ubiquitin-like domain member 1 protein (Methyl methanesulfonate (MMF)-inducible fragment protein 1)."
CA360187	aaatcgtctgggttcctcagagaaccaaactgccctgccaggcaaggtagttctgggaaccaagcctacactgagaacacgagctgcgcttggcgaaatcggaaatgttggtgtccccagacagactctgaaaaaggatgccaaggcagaacccacaaaggtggttgagaggaaggccagcacacggttggcgacggtccctgaagttcaacaacccccaaaagttatttccccggttaagctggaggttcaggttgtccctgagccattgtctcccacagcaatggagacctctggctgtgctcccattgaactgtgccaggccttctctgatgtcctacttaatattaaagatgtggatgctgatgactatgacaaccctatgctttgcagtgaata…	TC36870	"P14635; G2/mitotic-specific cyclin B1."
CA361101	taacagagaaccacaacactgagtgctacatacacagaacccaactattattcccccaaacatgcctatctcagtcacgtcaccatcaagggaactgcattcacacaacatggacatggacgacaagaggagaaatcagacgaggggaagcgacttgaaatcccgactacagcgcagatcttcccaaacccccaacactgaacgacttagccccgaggaaattatcctgtggtcccagtctttggagagacttctcgcatcgaaatatggcatgacaacatttcaagccttcctgaagtcggagttcagtgacgagaacattgagttctggctgatctgtcaagactacaagaagatcaagtcgtccttcaggctttcctccagggccaagaaaatcta…	TC38780	"Q08116; Q07918; Q9H1W2; Regulator of G-protein signaling 1 (RGS1) (Early response protein 1R20) (B-cell activation protein BL34)."
CA361232	ctaccaggttcactagggcgcgttcagtttactcgtctctggtggcccgtatacagtaattgcttataaaataagacacacttttagaggcaaacatgaaagtctcaagcatacattgccgtcgcctcaaaaagattatcaggaaggaatgtggaacctctctcattgtggattgtcgaccttatttttcgttctcgaactctaatatcaaaggctctgtcaatgccaacctgaactcggttgttgtctttttatccagaggagggccggtacctcttcagtttgtgatcccggatgagaaagccctgttacggctgcgagaggggagcatatcggcagtggtggttcttgatgaccgagctcctcactggcagaaactgaaaaaggacagtatcgcac…	TC46074	"Q16690; Q12997; Dual specificity protein phosphatase 5 (EC 3.1.3.48) (EC 3.1.3.16) (Dual specificity protein phosphatase hVH3)."
CA361342	gaagatgtaatcctctaaatgcatgtattatggtgcaccgggtgacagtttaagcagggagcaacatcgagtggatattatcataactccaggaagtgattcgggcattgtgtctttgaaaatagtcatacaactgaagcagctatgccgtgcgtccaggctcagtgcggatcgtcgcctcaaggagctagtcccgcttcgcaacagagcgcaagcagcttccacgccgctggagagcaccacagccataactgcgacttcctaacgcccgagtttgtcaaatttagcatggacctgaccaacacagaaatcacatcagccactatcaccaatcttccaaatgtcggtgttttcgtggacagctactgtaacaattcgaactatgacgtcaaaccccct…	TC44202	"P43354; Orphan nuclear receptor NURR1 (Immediate-early response protein NOT) (Transcriptionally inducible nuclear receptor)."
CA361443	ttcctcttagttagctagcttagctacggcataaatacattgattaggccatcttcttgtttatttcagcatactcagttagttagtcggcattcataccaatcgatttttgaacatggaagacgaaagccaccccaaaacgctgtatgttggtaacctgtccagagatgtaacagaaattttgattcttcagctgttcacccaaattggaccttgcaaaagttgtaaaatgatcactgagcaacccgatagcaggaggatgaactcttctgtgggattttctgttttgcagcagtcaagcaatgacccgtattgctttgtggagttctttgaacatagagatgctgctgctgccctagcagccatgaatgggaggaagatattgggaaaggaggtcaa…	TC34117	"Q01085; Nucleolysin TIAR (TIA-1 related protein)."
CA361724	cattctctaccagtggtggtcatctccaacatctgccagatgcccaacgcctgggcctccatcctgtggtacaacatgctgaccaaccaccccaagaatgtgaacttcttcaccaagcctccggtggggacgtgggatcaggtagcggaggtgctgagctggcagttctcctccaccactaagagaggcctgaccatcgagcagctcaccaccctggctgagaaactactagggccgtgtgtgaactactctggatgccagatcacctgggccaagttctgcaaagagaacatggcgggtaaaggcttctctttctgggtatggctggacaacatcattgacctggtcaagaagtacatcctggctttgtggaatgaagggtatattctgggtttcatc…	TC30269	"P40763; Signal transducer and activator of transcription 3 (Acute-phase response factor)."
CA361754	ctggaaatgtatttagaccttttctcacagccatgtcgctcggtgtatatctttgccaagaagaacaacatttcttttgattttatgaaggtttcgcttttggaaggagagcagtatggagaagagtttgggaagatcaacatgatcaggaaagctcctgcaatccgagatggagacttctgcttggctgaaagcattgccatcatgaagtatctggcagaaaagtaccagacctcagaccactggtatccagccgatctgcaaaagcgtgcccgtgtcaatgaatacctgtcctggcagcacatgggcatacgtatgcatggctcaaaaatgttttggctcaggctcttgattccaaagatcatgggtgtggaggtccccaaggacaagatggatgga…	TC29392	"P30711; O00226; Q96IY3; Q969K8; Glutathione S-transferase theta 1 (EC 2.5.1.18) (GST class-theta) (Glutathione transferase T1-1)."
CA362134	gcagacgggcaggaattcgattcttcgtatggatatcagacaatatttttaacttttgaataatatattttgcataattcgagacttaccgatataccctgaactaatacgttgctttattgatcatctattgaatgagtgtttaagaagtctgctgggagagagatggagagtgacactcacacactgccaccccttcctacatctcttctttatcccaccactctctaccagtccccacctttctcctctcttctgcagacttcttccactgtccatgtttcactccctctgtctcctctgtcgattccaccatgccctacttggctttcccccacagccccagtttccattcacctcaagactgaatctctctcccctcttttagactccctgtcc…	CA362134	"O00409; Q9UIE7; Q96II7; Checkpoint suppressor 1."
CA362476	acgagatccatttgcagatttcttcgtggacgatgacttcttcggcgggggtcaaaggcagcgaggggtgagccggagcaggaccgggggacccttcgtccacggtttcgggggcttccccccctttggggcaggctttccagtgtttgattcaggtttcacttcgctggggcatatgggtggagggggctttgccacgttctcctcttcatcttttgggggtagcggaggaggaggaggggggatgggcaacatccgctcagtatccacctccaccaagttcgtcaacggcagaagaatcaccacaaagcggattgtggagaatggccaggagagggtggaggtggaggaggacggtcagttgaagtctctaaccgtcaacggtaaggagcagcacct…	TC31759	"O75190; O95806; Q9UIK6; DnaJ homolog subfamily B member 6 (Heat shock protein J2) (HSJ-2) (MSJ-1) (HHDJ1) (MRJ)."
CA362691	aatattactgatttgcaaaccatttaaagtgtttaactactttgtgtgggtgatcaacagtggacaatcaaacttaacagcttcttcaactgaaagacatggatgacatccaagttttaccaaaagcacccctgcttgttgacagggaattgccagggttgagagcagctgttgcgcaacttgtgataaaggagcacgatgtagagactccccatggaaggatccactgcaccatgaaggggatacccaaaggagaccggcccgtcatcctcaccttccatgacattggactgaaccacaagacgtgctttgactccatgttccagcatgaggacatgcaggagatcatgcagcactttgctgtgtgccacgtcgatgcccctgggcagcacgaggggg…	TC36799	"Q92597; O15207; Q9UK29; Q9NYR6; NDRG1 protein (N-myc downstream regulated gene 1 protein) (Differentiation-related gene 1 protein) (DRG1) (Reducing agents and tunicamycin-responsive protein) (RTP) (Nickel-specific induction protein Cap43)"
CA362758	tccagtaaacttggcctgtactcgtgtattgtcacgaaattaaaatcctttaatcccaatcatgcctaaccccagagttttcttcgacatcactatcggcgattccgccgccggcaggattgaaattgagctttttgctgatgtggtccccaagactgcagaaaacttccgtgtcctgtgcaccggggacaaggggtttggctacaagggctccagcttccatcgcatcatccccggtttcatgtgccagggtggtgacttcaccaaccacaatggaaccgggggcaagtccatctacggcaacaagtttcccgacgagaactttaccctgaagcacacaggcatgggctgtctgtccatggccaacgctggccccaacaccaatggatcccagttctt…	TC35896	"P05092; Q9UC61; Q9BTY9; Q96IX3; Q9BRU4; Peptidyl-prolyl cis-trans isomerase A (EC 5.2.1.8) (PPIase) (Rotamase) (Cyclophilin A) (Cyclosporin A-binding protein)."
CA362833	tctgtgaagcaccttcccagcagtgagcctgatcctcatgtagtgcggattggctggtctctggacacctgcaacacacagctcggtgaagaaccgttctcttatggctatggaggaactggcaagaaatcttcgaagtgtaaatttgaggattacggggaaaagtttggtgaaaacgatgtccttgggtgctacattgacttcgatagcggtgagggagtggagatggccttctcaaagaacggcaagtggctagatgtggccttccgtgtgtcacgggaggagttggccgagcggccactctttccccacgttcttgtgaagaactgtgccattgaattcaactttggccagaaagaggagcccttcttccccctgccagagggatacaccttcatt…	CA362833	"Q00839; O75507; Heterogenous nuclear ribonucleoprotein U (hnRNP U) (Scaffold attachment factor A) (SAF-A)."
CA363438	ttgctttggggaggatttgctgttaatgaacgctaacacagctacagtgatcagcgctccaggaaaccactacaacttcaatgctgcagaaatgcatggcaataaccttaacctaactgagtgtgaggtgtataaagtggaagaaggtggtaacatcatcgaaaagccatggaggacaattctttggaaagctgagaggagaaaggagctgatggagtctgttaagctctacaggcccatgatcagttctgtgggtcaggctagagttctactcatcggccccgtcggcgctggaaagtccagctttttcaactctgtcaactccatcttccgaggccatgtgaccagccaggccatatcgggcaattctggaaccagtctgaccactcagtttcgcac…	TC27410	"Q96B64; Hypothetical protein."
CA363480	tgacacaccacactacatcccatctctgagaggaacatcataggcccaggttgcagccaagatgagagaattcaagagcaaggctttctggagggccgtactggccgagctcgtggggatgaccatgttcatattcctcagcatctcggctgccattgggaactcaaacaacacttctcctgaccaggaggtgaaggtttctctgagttttggtctggccatcgccacgctggcccagagtttgggccacatcagtggagcccacctgaacccagcagtgacactgggcatgctcgccagctgccagatcagtgtgttcaagggggtgatgtacatcgtggctcagatgctaggctctgcactggccagtggtattgtctatggaacccggccagaggg…	TC27104	"P29972; Aquaporin-CHIP (Water channel protein for red blood cells and kidney proximal tubule) (Aquaporin 1) (AQP-1) (Urine water channel)."
CA363521	ctgactggtttctcagacccagtctatgctgaggcctatgtccatgtcaaccagtatgacattgtgctggatgtgctggtcgtcaaccaaaccaacgacacccttcagaattgcaccctggagctggcgacattgggtgacctcaagctggttgagaagccttctcctctcactctggcaccccatgactttgccaacatcaaggctaacgtcaaagtggcgtccacagagaatggcatcatatttggcaacatagtgtatgacgtatcaggagctgccagcgacaggaactgcgtggtcctcagtgacatccacattgacatcatggactacatccagccagcctcgtgcacagatgcagaattcagacagatgtgggctgagtttgagtgggagaat…	TC28003	"P53618; Q9UNW7; Q9NTK2; Coatomer beta subunit (Beta-coat protein) (Beta-COP)."
CA363645	tacactcctatttgcctggaggactacaagaagcccctgccgccttgtcggagtgtctgtgagagagccaaggcaggctgtgcgcctctgatgagacagtacgggttcccgtggccagacagaatgagatgcgatttattaccagtgcaaggtaaccaagatacactatgcatggactacaacagaagtacaacgactgtttctccagtggttgcaaagcccacacatcggcctgttaaaccagtaaacccacgaaagaaaaatggacaaggccgttctaacgaccccagtaaacacaaacctccgagttctccatgcgaaccccagtgtcactgccgcgctcccatggttccagtcagcaacagtaatcctctatataacagagttaaaacaggacag…	TC42957	"Q9H461; Frizzled 8 precursor (Frizzled-8) (Fz-8) (hFz8)."
CA363723	tttttttttaaataggacaaaacacacatcacgacaagagacaacaacatagcattggcggcaacacaacatgacaacatagtagcagcacaaaacatgtttgcagtgggtcctggacaaacaggacctgatgaaggagcgtcagaaggatatgaagtttatgaatgaggaggagtactggaaactgcagatcttctttgccaatgtcatccaggccctgggtgaacacctgaagctccgtcagcaggtcatcgctacagcaatcgtctacttcaaacgtttctatgccaggtactccctgaatagtatagacccggtgctcatggctcctacatgcgtgttcctggcttctaaagtggaggaatttggtgttgtttcaaacactcgtctgatctctgc…	CA363723	"P24863; Q9H543; Cyclin C."
CA363762	gcaccaggaagggtgtcacagcagctaccctggaggagctgagagagagggtgtgtcaggccctgatgctgtgcctgtccagtctggctgtagtgctagtgtgtgaggaggacgggacagtggtagactctgaagacttcctgatgtatctgcccgacaacactgtcctcatggccctggaacctggacagacatggaaacctcctccgggtgcagtgctctccaaaggccaggaccctaaccagtcgcggacaggaaaagacatagcccgggtgacctttgacctgtaccggcagaaccccaaggacgtgtttggctccctgaatgtgaagggcaccttctcaggccggtactccgtcagcgctgacttccaatgtctggggcccaaaaaagtcctca…	TC33432	"Q9UHD4; Q9NNW9; Cell death activator CIDE-B (Cell death-inducing DFFA-like effector B)."
CA363848	gagccccacagaagctgcaggccctcggggagctcaacaagatcctggcccaccggccctggctcctcaccaaggcacacatcgagcacctgctgaaggctgaagaacacagctggtccctggctgagctgatccatgctgtggtgctcctcacacactaccactccctggcctcctttaccttcggctgtggcatcacccccgagatccacagtgacgggggacacaccttcagacccccctccctcagccagtactgtgtctgcgacatcgccaatggcaacggtcacggccacctggaggagaggagaggcaatcaccaggtgtcagaggtgtctggtgaggtggaggtgctgatggagaggatgaagcagctgcaggagtgtcgtgatgaagagg…	TC25617	"Q9Y6P5; Q9Y6P6; Q9NV00; Q9UPD5; Sestrin 1 (p53-regulated protein PA26)."
CA363870	taccgatttgtttcaattcacgctttggggcttgaataatttcatacggagatacgcgctaacactgcagcatcaatatgtcgtacatgctacctcatctccacaacggctggcaggtcgaccaagccattctatccgaggaggacagagccctggttatcaggtttggacacgattgggacccaacatgtatgaaaatggacgaggtgttgtacagcatagctgaaaaggtgaaaaattttgcagtcatctatttggtggacatcacagaggtgccagacttcaacaagatgtacgagctgtatgacccttgcactgtcatgttcttcttcaggaacaagcacatcatgatagatctggggaccggtaacaacaacaagataaactggaccatggagg…	TC27300	"O14834; Spliceosomal U5 snRNP-specific 15 kDa protein (DIM1 protein homolog) (Thioredoxin-like U5 snRNP protein U5-15kD)."
CA363935	cttggatacgggcgacgatctggacatcaacgtggacgagctggacacacctgacgaggccgactccctggagttcaacggaataggtgacccccaggggtccaatcaggaagcagacagggagcctagcgaggctatcccagaatacagtgcagaggaggagcgacaggacgccaaactgtggaggacagtcgtcatcggggagcaggagcaccgcatcgacatgaagtgtattgagtcttaccaaagagtcatctctcatggaggttactatggtgacctgaatgccatcatcgtgtttgcagcgtgcttcctaccggacagtaactgtgatgattatcattacgtcatggagaacctcttcctgtatgtgatcagcactctggagctcatggttgc…	CA363935	"Q12982; BCL2/adenovirus E1B 19-kDa protein-interacting protein 2."
CA363944	atctaacctgaagatagtgcggatggaccgaacagctggctgtgtgacgggaggagaggaggtctacctgctctgtgacaaggttcagaaagatgacatccaggtgcgcttctatgaggatgacgagacagggctgacatgggaggcctttggggacttctcccccaccgatgtccaccgacagtttgccattgttttcaagacccccaaatacagagacctgaacctccagaaacccacctcggtgtttgtgcagctgaagcgtaaatcggacaatgagacgagcgagcccaagcccttcacctaccatccgcagatcatagataaggaagaagtgcagaggaagagacagaagaccctgcctaacttccaggactacagcggccacggtggagcagg…	TC25717	"Q9NZC0; Nuclear factor NF-kappa-B p105 subunit (DNA-binding factor KBF1) (EBP- 1) [Contains: Nuclear factor NF-kappa-B p50 subunit]."
CA363978	agcagcactctgtgacggtagacaaactactgctgcagacacacaacctagagaccgccctgaagactgaccgcctggttattactgaggagaggaggaagctagcccagctgcagcacgcctacacctgtctgtttaaggactacgactccaaactcaagactgagggaggagacatggttgttcgtctggaggaggcagagagagcgttggctctgaaacaggatctgattgacaagctgaaggaagaggtggagcaacagagaggatctctagagaccgttcctgttctgactgcccaggctgagatctacaaggcagacttcctagcggagcgggaggccagagagaagttgaaccagaggaaggaggagcttcaggaccatctgaacaaagcac…	TC38615	"Q9Y6K9; NF-kappaB essential modulator (NEMO) (NF-kappaB essential modifier) (Inhibitor of nuclear factor kappa-B kinase gamma subunit) (IkB kinase gamma subunit) (I-kappa-B kinase gamma) (IKK-gamma) (IKKG) (IkB kinase-associated protein 1"
CA363983	aatattgttttctccacgggtttaatcatacattggtttatttatctttagccaagattttttttaaatggcagcggtgtttcttattacgttgtatgaatattctccattattttacattactgtcatatcgttatgtttcgttgttaccgccgccatggtcctcggctggtttggtttcgatgtcccagtgattctccgcagctctgatgagactgagtcagtcgtgcctgtcccagagaagaggatggttcaggtgaccaacccctttgccctagaggtggagtcctctggggtggcctctgtgactgagggtgtgtccctgcttccatgctgcctggagccttgtgtgctgagttgttactggggttgtggtgtccatgccctacagggggcgct…	CA363983	"Q96BX2; Cell growth regulatory with ring finger domain."
CA363983	aatattgttttctccacgggtttaatcatacattggtttatttatctttagccaagattttttttaaatggcagcggtgtttcttattacgttgtatgaatattctccattattttacattactgtcatatcgttatgtttcgttgttaccgccgccatggtcctcggctggtttggtttcgatgtcccagtgattctccgcagctctgatgagactgagtcagtcgtgcctgtcccagagaagaggatggttcaggtgaccaacccctttgccctagaggtggagtcctctggggtggcctctgtgactgagggtgtgtccctgcttccatgctgcctggagccttgtgtgctgagttgttactggggttgtggtgtccatgccctacagggggcgct…	CA363983	"Q96BX2; Cell growth regulatory with ring finger domain."
CA364325	tgggatactgctaggagacgtgttccctaacttcgaagctgagacaaccatcggcaagatcaaattccatgacttcttaggaaactcatggggaatcctgttctcccaccctcgggactttactccagtatgtaccacagagctggcctgtgctgccaagatcagcaatgagttcaagaaacgcgacgtcaagatgatcgcgctgtccatcgacagcgtggccgaccacctcgcctggagcaaggatgtgatggcgtttaacagtgatggtgcagactctcccctgcccttccccatcatcgctgatgataagagggtgctttcagttcagctgggcatgctggaccctgatgagcttgacaaggatggcattcccctcactgcacgctgtgtgtttgt…	TC37263	"P30041; P32077; Antioxidant protein 2 (1-Cys peroxiredoxin) (1-Cys PRX) (Acidic calcium-independent phospholipase A2) (EC 3.1.1.-) (aiPLA2) (Non- selenium glutathione peroxidase) (EC 1.11.1.7) (NSGPx) (24 kDa protein) (Liver 2D page spot"
CA364370	tttctgtagcgaaagactgagcagcagaagaatttagcgtggaggcttgtacagtagcctatttgcggagtgggattgcatagaagcggatgagaggagttgcaaaaatacttggttgttttattacgacaaggatcgaaatgatcgttctgcttttatgtattctgtcggttttgaccgtggtttactcatgtgatccagaaacacagtacatgaagaatggggtgtgttgcagtatgtgtgggccaggcaccaagatgttatccagccatagcggttgtttagatccacattgtatgccatgccaagagggtgaataccagcatgcattcacagacaagaacctctgtaaactgcaaccatactgcgacccaaataaaaactttgagcacagtacca…	TC34523	"P25942; Q9BYU0; Tumor necrosis factor receptor superfamily member 5 precursor (CD40L receptor) (B-cell surface antigen CD40) (CDw40) (Bp50)."
CA364424	tttctccaaccagaatggcactggaggagagagcatctatggggagaagtttgaagatgagaacttctattacaagcacgacaaagggggcttgctgagtatggccaattctggacccgctaccaatggctcccagttttttatcaccactgtgcctactgctcatctagacggcaaacatgtggtctttggacaagtcttgaaggggatggggctggtgaaaacactggaggccacagagaccaacgaggacatgcctgtcaagccatgtgtaattgctgagtgtggtgagcataaagatggcgacaactggggagtagcaccgaatgactgctcaggggacacccatccagactacccagaggactccgatgtcgacttaaaagatgttgacaaaat…	TC26550	"Q08752; 40 kDa peptidyl-prolyl cis-trans isomerase (EC 5.2.1.8) (PPIase) (Rotamase) (Cyclophilin-40) (CYP-40) (Cyclophilin-related protein)."
CA364621	agctgttcttccacctatcacgagaccgtgtgttctctgaagagagggcccggttctacggagcggagatcgtgtcggcgctggactatctccacttggagaagaacgtggtttacagggacctgaagctggaaaacctgatgctggacaaagacggccacataaagatcacagactttggcctatgtaaggagggcatcaaggacggggccaccatgaagaccttctgtgggacaccagagtatctggcccctgaggtgctggaggacaatgactacggccgtgctgtggactggtggggtctaggtgtggtcatgtatgagatgatgtgcggtcggctgcccttctacaaccaggaccacgagaagctgtttgagctgatcctgatggaggagatcc…	TC41581	"P31749; RAC-alpha serine/threonine kinase (EC 2.7.1.-) (RAC-PK-alpha) (Protein kinase B) (PKB) (C-AKT)."
CA364711	cacatccccggtccggcctagagagctggcccaggcagggctcttctatctgggggagagtgaccgggtgcagtgcttctgctgtggagggatgctggggggctgggaggctggggacacggcgtggggggagcactccaaacacttcccctactgcttcttcatactggggcatgatgtggggaacctcccctctcaggtggggagagaggaggaggtaggggagaccaggccacgcccgggtcctcgggtccccatgcagagctttgaggagaggctaggcagctttgcaggaatccagcaccctattgaccacgagaggctggccagagcaggcttctacaacacaggagctccagaccgtgtggtgtgtttctgctgtggtggaggtctgaaggg…	CA364711	"P98170; Q9NQ14; Baculoviral IAP repeat-containing protein 4 (Inhibitor of apoptosis protein 3) (X-linked inhibitor of apoptosis protein) (X-linked IAP) (IAP-like protein) (HILP)."
CA364941	tttatcctatttttgattcgataaacctactccaggaaattgaacaccgcgacatcgagcccagacccgtaccaccatgtccttcatcgcagccttcttgcagcagactgtctatctgggcctgcccgatgactcgaccttacccaatcagggcactgtgactcctgacccgcatttcagtgtggatggggatgtaggcatcttggataaggccatcaaggccaaaggtgtggatgagaacaccatcattgatgtgctggtgaggaggagcaacgcccagagacagcagatcaaagctacctatgagaaggctagtggcaagcctctggagactgccctgaagtcggccctaaagggagacctggaggatgtggttctggctctgctcaagaccccagc…	TC25787	"P04083; Annexin I (Lipocortin I) (Calpactin II) (Chromobindin 9) (P35) (Phospholipase A2 inhibitory protein)."
CA365039	acgcctcacatcgcttcgccgcctccacttttccaacttgaaaacaaagggtcttgatccggactcaccatgggtgtcgagggaagaatgaaatgtgtgaagtacctactcttctttttcaacttcatcttctggctgtgtggtctggctctggtagtgctgggagttttggttcaggtggctctccacagcactgtagtgatcaataatgtctcggcctcatcagcccccttggtcctcatcgtggtgggggtcatcgtcttcttcatcgccttctttggctgctgcggagcctggaaggagagttactgcatggtcaccatgttttctatccttctgggtctgatcattatcactgagattggtgctgccatcgctggatatgtcttcagaggcaaa…	TC35920	"P08962; CD63 antigen (Melanoma-associated antigen ME491) (Lysosome-associated membrane glycoprotein 3) (LAMP-3) (Ocular melanoma-associated antigen) (OMA81H) (Granulophysin)."
CA365040	actgagcacagccctgtgccctcgccgggccagaagaaggccaacgaggacctctccaagacgttactcctctacacggttcctgctgtccagggcttcttccgctcaatctccctctccagagggaacaacctccaggacaccctgagggtcctgaccctctggtttgactatggacactggcctgaagtcaacgaggcactggtagagggtatcaaaaccattcagatagacacctggctacaggtgatcccccagctgattgcccgcatcgacactccccgtgctctggttggccgcctcatccaccagctgctcaccgacattgggcgctaccacccccaggctttgatctatccgttgaccgtggcctccaagtcaaccaccgctgcccgccac…	TC26345	"P42345; Q9Y4I3; FKBP-rapamycin associated protein (FRAP) (Rapamycin target protein)."
CA365100	agacacccagggggcatcagggtcatcagtcactttgctggagaagatgccacggatgcatttgtcgcattccatcccgatcctaattttgtcaggaagtttctgaagccgttgctgattggagagctggcaacgacagagcccagccaggaccatgggaaaaacgcagtactggtgcaggacttccaggccctgcgtgaccgtgtggagagggagggtctcctccgtgcccgccccctgttcttcagcctctacctgggccacatcctgctactagaggccctggctttgggcctgctctgggtctgggggaccagctggagcctcacactgctctgttccctcatgctggccacatctcagtcccaggctggctggctgcagcatgactacggccac…	TC26495	"O95864; Delta-6 fatty acid desaturase (Fatty acid desaturase 2) (Hypothetical protein FLJ90458)."
CA365208	tggagaaaatgaactatacggataatgcagaggaaacagttaacaattcagcggcgtatgactatgattgggtggagccatgtaatatggaagaaagcaacagtgtggagagagtggtgcgactctacatccactctgtcatctgtatcctgggtttactgggcaacatcctggtgatcgtcacctacgccttctacaagaaggccaagtccatgacggacgtttaccttctgaacgtggccatagcagacatgctgtttgtggtggctctacccctgatcatctacaatgagcagagtgactgggccatggggatggtggcctgtaaggttctccgtggggcctacagcgtcaacctgtacagtggcatgctgttgttagcttgtattagcaccgacc…	TC40430	"P51684; Q92846; P78553; C-C chemokine receptor type 6 (C-C CKR-6) (CC-CKR-6) (CCR-6) (LARC receptor) (GPR-CY4) (GPRCY4) (Chemokine receptor-like 3) (CKR-L3) (DRY6)."
CA365230	agcagagaaacatggcagagaaagtgagtggtgaaatgtcggaagacagttcggactccgctgctgcggtgtcgcaagaccttcggagtgttctggtcaccagcgttctgaacctagagaagctggagatagatctgtacagagggactcaccactgggtaccccgtacccgtcgtctgtttgggggtcagattattggccaggccttggtggctgcagcagagtccgttggggaaaacgtcttggctcactctctccactgctactttgtacgggcaggagaccccaaggtgccagtgctgtaccaggtggagaggaccagggacggtcgtagtttcagcgtgcggtcagtgaaggccatccaatacggtcagcccatcctcatctgccaggcctcct…	CA365230	"O14734; O15261; Peroxisomal acyl-coenzyme A thioester hydrolase 1 (EC 3.1.2.2) (Peroxisomal long-chain acyl-coA thioesterase 1) (HIV-Nef associated acyl coA thioesterase) (Thioesterase II) (hTE)."
CA365505	ttgcctcatccgacccagcagcaccagagaacagccctcagacgagaacatggaagtggacccctctggtggaacatccttaatttcagctgctgagaaagccgaccagagcagcagagaggaggatctcgcccaaggcgaggagcgcggcgacctcatccagttctacaactctgtctatgtgctgaagattaagggctttgccctacgatacgctgcccccagcatggacaacaggatggaggcccctcctttgtccccgttcccctcgatgagagcccagcccctgtccccccgccgcatctctcagagacactcgatctacgtgtccccacacaagaacggctcctgtctcaccccgaactctgcctacacctacaagatcaacggcagcccctc…	CA365505	"P28749; Q9H1L5; Q9H1M1; Retinoblastoma-like protein 1 (107 kDa retinoblastoma-associated protein) (PRB1) (P107)."
CA366068	tgagattttcttattttaccattgataaagcctaatttctatcaattcgaacacaatggcagacgacgaattggaggctatcaggcggcaacgcatggccgaactgcagtcaaaacatggggactcttcaaatgaccagcaagggcagcaggaggccaaacagagggaaacagagatgaggaactccatgctggctcaggttctagaccagtccgcccgcgccagattgagtaacttggctctggtgaagccagagaaggccaaagcagtggagaattaccttatacagatggcccgcatgggccagctgggaggaaagatttcagagactggtttgatcgacatcctagaaaaagttagtcagcaaacagaaaaaaagacaactgtcaagttcaaccg…	TC37398	"O14737; Programmed cell death protein 5 (TFAR19 protein) (TF-1 cell apoptosis related gene-19 protein)."
CA366315	ttgcggacgggggttacgagtacatcgaacagactctggtgactgtagccgggaaaaactcggttggtcggacgaagagaggggtaggcggcagtggcaaaaaaactggccaaaagagttatttgggtgctgtagaaccaagcagtagaaaatgggaacagaagcaggtgcaaataaagactatggagggggaattctctgttacaatgtgggcttcggatgacaaaaaagacattgaccatgagtcagttgttgaagaacagatcattggggagaattcccctccggactactctgaatacatgacggggaagaagctgccccctggagggatacctggcatcgacctgtcagaccccaaacagctggcagagtttgccaggatgaagccgaggaagg…	TC35380	"P25490; Q14935; Transcriptional repressor protein YY1 (Yin and yang 1) (YY-1) (Delta transcription factor) (NF-E1)."
CA366393	acctcagaagaatcaatgagtgcctcagcacggtagatggggagtctgtgtgtgaccattattgtcacaattatgttggtggttattactgcacttgcaggttgggatacctgctccatgacaacaaaaggtcctgcactgtgccttgcagaggtcaggtgctgacggagaggtcaggagagttgaccagcccgggttaccccagtccataccccacaatgagtcattgtaactacaccatactcctaccagagggattcagagtgctactggacttccaggaaccgtttgacgtagagggccactcggatgtcccctgtccatatgatgtcttgaagatctttacggaaggacaagagtacggaccgttctgtggagcatctcctcctggcaagatag…	TC30581	"O00187; O75754; Q9Y270; Q9BZH0; Q9UBP3; Mannan-binding lectin serine protease 2 precursor (EC 3.4.21.-) (Mannose-binding protein associated serine protease 2) (MASP-2) (MBL-associated serine protease 2)."
CA366403	tttgagagagacaccaaccaaaggcatctacagccagccagcttcacagctctactactgcaacagtactactcctcttcttccagcaaacatgacagagagacgcatccccttcagcctgctccgcacccctagctgggacccctacagggactggtaccagggcaatcgactcttcgaccagtccttcggtatgcctgcccacgcagaggggttgccctccttctccagcacccactggcccggatacatgcgccccgccctcggccacgacctgtcctctgccggcttcatgccctctatgatgccccaccagcagagtgcaatgatgcccttagtcccaatgatgccccaagccccaatgatggtccaggcccctatgatggcccaggctggggc…	TC41745	"P04792; Q9UC31; Heat shock 27 kDa protein (HSP 27) (Stress-responsive protein 27) (SRP27) (Estrogen-regulated 24 kDa protein) (28 kDa heat shock protein)."
CA366462	agttgcaattggtgtgattacttgttgcagcccagaggaaactgccagagggcaagccttcattccagacatcccagttacagtgttaggtatggcaggagagccctgcgattccaaatagtgtagagtcaatggataaagagggtgcatagaaggtggaaaatatgtcttacagtaacagggaactggtggtgttttttataagctataaactgtcccagagaaattatccatgttgtcagttggtgctggagggtgcaagtggacggactgagggggatgaagccattgcaaatgggtctttggggaacaacaggaacggcagaagcaatttgggtatgccttcctctgcacaagggggaattgaggcggtgaaagcagcactacgggactcagtgg…	TC40178	"Q07817; Q92976; Apoptosis regulator Bcl-X (BCL2-like 1 protein)."
CA366489	tgaacgtgtcagtggggcctggtcagaccctggccctggtcggggagagtggctgtggtaaaagcacctccatacaactactggagcgcttctatagccctgctgaaggacaagtgttagtggatgggttggatactaagaccctgaacctgtcgtggctgaggtctcagctgggcctggtgtcccaggagcccatcctgttcgactgcagcatctcagagaacatccagtatggggacaacagcagagaggtctctcaggatgagatagaggaggcagccaagaacgccaacatccatgacttcatcatgggcctgccagagaaatacaataccagggttggggacaaggggacccagatgtctggaggtcagaaacagaggatagccatcgccagag…	TC42365	"P21439; Multidrug resistance protein 3 (P-glycoprotein 3)."
CA366564	tcttcctgccgccggccaaacctgacccggccgaaccctactgggacaacttggctatcgtctatggtgaggctggactctacccgcgggtgatgtctctgtgtagagcgctgtctcagtatctgctgtgtgtgggtcagcttccttcccctctgcaaatccctgaagacaaacaacatctcatcaccaccttcaccaccatggctactgagttggtggtctggcgtgttctccaggacagtgttcctctgagtgttgacctgcagggggctctgtcctgtctgtgtctggccctgcaacaaccctgtgtctggaacacactgtctacagccccgtacaaaacacacacctgctctatcatacactgtctacgactactcatcactgcagtggcagtag…	CA366564	"P42858; Huntingtin (Huntington s disease protein) (HD protein)."
CA366608	tgctggcagcagcgaaaaccatctggatgcagacaagggtctttgcagaggagcctgatggcgtgagactcctgatgagttcaatggctaatggacagttatatcagatgatcaacaggatatgtgaggacctgagctcaggtgagtgcaggaggctcctgtacctgtgtggatcccttgacactgacaggtgtggttctgctcatgtgagagaggtgttaaattcctggctgagcagaggacaggtggatcagctgtacctggtggaacttctgttcagactgagacgctttgatctcctgaagaaagagtttcacatcagtaaacaggaagtggatgggattctgggacagaaccgagctttgtcagagtacagagtgttgatgtctgatgtgagtg…	CA366608	"O15519; O15356; O15137; O60458; O43618; O14673; O43619; O43620; O14675; O60459; O14674; Q9UEW1; O15510; O15138; CASP8 and FADD-like apoptosis regulator precursor (Cellular FLICE-like inhibitory protein) (c-FLIP) (Caspase-eight-related pro"
CA366743	tcgactttaaggcggatatctggtccctgggcatcacagccattgagctggccattggggagccccccaactcagacctgcaccccatgagggtcctcttcctcattcctaagaacacccctcccaccctggagggatcctacagcaagcccttcaaagagtttgtggaggcctgcctcaataaagacccgcgctttaggccaacagccaaggagctggtgaagcacaagttcattacacgctacaccaagaagacagcctacctgtcggaactcatcgaccgctaccgtcgctggaggtttaggtccatggcccccccccagctcagacgactcagatatggatggtgatggtgacgacaaccagagaacaaagatggaccttccccacagtccgacc…	CA366743	"O00506; Q15522; Serine/threonine protein kinase 25 (EC 2.7.1.37) (Sterile 20/oxidant stress-response kinase 1) (Ste20/oxidant stress response kinase-1) (SOK-1) (Ste20-like kinase)."
CA366892	ctgaccgccccagagctgaatgattatttgaagatattccggcccaagaggttgactctgaagggatacaagcagtactggttcaagtttaaggatgcctccatctcctactataagagcaaagaggagagcctgggagaacccattcaacagatcaacctcaaaggctgtgaggctgctccagatgtgaatgttgctggacaaaagttctgcatcaaacttctgatcccagctccagagggcatgaacgaggtctacctgcgctgtgaaaatgaggagcagtattccagttggatggcagcgtgtcgtctggcctctaaagggaagagtctggcagacagctcattccagagtgaggtccagagcatccgatccttcctggccatgcagcagaccaac…	TC37128	"Q14840; Mitogen inducible gene mig-2 (Fragment)."
CA367002	taggaacctgagaaatacgccaagttctttgaggactacggcctgttcatcagggagggtatcgtcaccacgcaggagcaggacgtcagggaggacatcggcaagctgttgaggtttgagtcttcagcgctacccgcgggccagcaaaccaacctgaaggagtacggctcccgtatgaaggctgggacacgtaacatctactacctgtgtgccccaaaccgacacctggctgaacactccccctactttgaggccatgaagcagaaagacatggaggtgctgttctgctatgagcagtttgacgagctcaccctcctgcacctcagagagtttgacaagaagaagctgatctctgtggaaacagacattgtggtggaccactacaaggaggagaagtac…	TC30440	"Q12931; O75235; Q9UHL5; O43642; Heat shock protein 75 kDa, mitochondrial precursor (HSP 75) (Tumor necrosis factor type 1 receptor associated protein) (TRAP-1) (TNFR- associated protein 1)."
CA367002	taggaacctgagaaatacgccaagttctttgaggactacggcctgttcatcagggagggtatcgtcaccacgcaggagcaggacgtcagggaggacatcggcaagctgttgaggtttgagtcttcagcgctacccgcgggccagcaaaccaacctgaaggagtacggctcccgtatgaaggctgggacacgtaacatctactacctgtgtgccccaaaccgacacctggctgaacactccccctactttgaggccatgaagcagaaagacatggaggtgctgttctgctatgagcagtttgacgagctcaccctcctgcacctcagagagtttgacaagaagaagctgatctctgtggaaacagacattgtggtggaccactacaaggaggagaagtac…	TC30440	"Q12931; O75235; Q9UHL5; O43642; Heat shock protein 75 kDa, mitochondrial precursor (HSP 75) (Tumor necrosis factor type 1 receptor associated protein) (TRAP-1) (TNFR- associated protein 1)."
CA367029	cagctcggggagctgttgactactcaggacaggagctggctgttctccaggctggctgatgtccgagccatcagccacagttttctgtcgaagctggaagagagggtagaatctgatatgatgcacttcaccgtgtgtgacatcatcgctcgccactgtcaacgcttcaagaaggtctacgtgccctacctcaccaaccaatcatatcaggatgccacttaccagagactcatggatgagaaccaagggttcaggcgggtagtggagaagttggaacgcagttcagtgtgtcagcgtcttcctcttcgctccttcctcatcctccccttccagaggatcacacgaatcaaactccttgtgcagaacattgtgaagagaacagcccaaggcacaaaggag…	CA367029	"Q12774; Rho guanine nucleotide exchange factor 5 (Guanine nucleotide regulatory protein TIM) (Oncogene TIM) (p60 TIM) (Transforming immortalized mammary oncogene)."
CA367619	aagatttcaaagctttggataaggtctccagagacaccaaatccatcaccatcattggaggaggtttcttggggagtgagctggcctgtgccctgggcaggagatctgctgattctgacctggaggtaatccagatgttccctgagaagggcaacatgggaaaggtgctgccggagtatctaagcaactggacaacagccaaagtcaagagcgagggagtggcggtcatcacagaagcgttggtaaaagctgtgagcttcaaagatggtaaagtggagatcaaactgaaggatggtcgtgtggtgaagacggaccatattgttgcagctgttgggctggagcccagcgtagagctggccaagtcagcaggtctggaggtagactctgactttgggggct…	TC26458	"O95831; Q9Y3I3; Q9Y3I4; Programmed cell death protein 8, mitochondrial precursor (EC 1.-.-.-) (Apoptosis-inducing factor)."
CA367667	atcgaattacagttctctgatgccaatgctaagttctactgcaggatctactatgcagaggagttccacaagatgagagaggagatcatggacagtacggaggatgactttgtccgctcgctctcccactgcgtcaactggcaggcccgtggcggcaagtctggggccgtcttctacgccaccgaagatgaccggttcatcctgaagcagatgcccagactagaggttcagtccttcctggactttgcccctcactacttcacctacatcaccggagctgtgcagcagaagcgacccactgccctggctaagatcctgggtgtgtaccggatcggctacaagaactcccagaacaactcagagaagaagctggatctgctggtcatggagaacctgttc…	TC31342	"Q9Y2I7; FYVE finger-containing phosphoinositide kinase (EC 2.7.1.68) (1- phosphatidylinositol-4-phosphate kinase) (PIP5K) (PtdIns(4)P-5-kinase) (p235) (Fragment)."
CA367764	acgtctatcccgctagtggaaactccatctaaagaacccgcgcactcctagtctgcttcatagataatcagcctagatccatcaaacatggccgatcagctaacagaggaacagattgcagagttcaaagaggcgttctccttattcgacaaggatggtgacggcaccatcacgaccaaagagctgggcaccgtgatgaggtcgctgggacagaaccccacagaggcggagctgcaggacatgatcaatgaggtcgatgctgacggcaacggtaccattgactttccagagttcttgaccatgatggccagaaaaatgaaggacacggacagtgaggaggagatccgtgaagcctttagggtattcgacaaggacggaaacggctacatcagtgctgca…	TC35901	"P99014; P70667; Q61379; Q61380; Calmodulin."
CA367770	gttataccactggcacaacacaaacaaaaacaaaccacctttgagcgccgatttcacagtcttaacaaggagtagccatggagcatgaaggatcgcaccgttttgcaaggaaaaagcgaaggactcgcctctggctaatcatgggtctctgtgcagtactttcacttgtcgttatcctcgctatttctctgggagtagtgcatagtcacgcactgtctagttccagcccatcgagtgaaagcctaaaaaaaacgattattgacaaatgcgaagcatttatacagaacaacaaatcttcaagtgcaaacaactgtcaaaagatatggagtgcatttcagcaagcattcgtggggagggacccatgtaatgtaccgatggaggcctatgacccccttatcc…	CA367770	"P28907; O00121; O00122; ADP-ribosyl cyclase 1 (EC 3.2.2.5) (Cyclic ADP-ribose hydrolase 1) (cADPr hydrolase 1) (Lymphocyte differentiation antigen CD38) (T10) (Acute lymphoblastic leukemia cells antigen CD38)."
CA367787	aacaacgacagcatcaaaaggctgaagtgtggaaagaaatagcttgcaaatcaatctgttgctgacatcaggaaattttactcctgtgacagggtccaaccaaatccagacaagatgaacgtgttcgatcgaagtataaattttgattccctttttaaattttcccaaatctcccactccactcagctgcacctgaagaatgtgtactccagcctggccctgtgcatgtttgtcgctgcagcaggagcctacgtccacgtcgtcaccaggctcttccagggtgggatgttgaccatgctgggctccctggccatgatggcttggctggctatgactccccacagccctctgactgagaagaagagactggccatcctctctggttttgccttcttcaca…	TC36042	"P55061; O14938; Q96J50; Bax inhibitor-1 (BI-1) (Testis enhanced gene transcript)."
CA367914	aacaaaggacgggggcgtgctttcatggaatgcaactttgacagctctccactacttatctactgactttatcagcgggcaacggggacgaactagtaattgaaggagagatggccgagatcccaactcccagtcctttccatgagttggacgtggccatagacccagacttcgagccacaaaaacggccaagatcgtgcacctggccgttgccccgacccgagtccaatgcggggaaaccagaaagcaacgacactgacattatacccgaagaagaggatgatgaagaggaacaacatgccacttccatggccatcaacgtcaatggcaccagctccagcgtgggagcagaccaccagaacagcaacagccctacggccgaaggactgctgtctggac…	TC27720	"O43524; O15171; Forkhead box protein O3A (Forkhead in rhabdomyosarcoma-like 1) (AF6q21 protein)."
CA368052	gagggctccaagtcctctagtaccaccatgcaggtcagctttgtgtgtcagcgctgcagtcagcctctaaagctggatacatccttcaatgtgctcgaccgtgtcaccatccaggaacttattgctcctctggtcacagtgacaccaagcaagcagacagaaagcaatgaggcggaaagtgctccagaggaaacctttgtggaaacaaagcaagatggagtcgcaagaaaatacatccctcctgcaaggatgatgtctacagagagcgccaacagcttcactctgattggagaagcgtcggacggaggcaccatggagaacctcagtcggaggctgaaggtgaccagcgatctgtttgacatcatgtcgggccagaccgacgtagaccacccgctgtgc…	TC39980	"Q14457; O75595; Q9UNA8; Beclin 1 (Coiled-coil myosin-like BCL2-interacting protein) (Protein GT197)."
CA368411	atacatttagctcagttattctgaaatgcgttgctatcagcacatataaagcattcaagttctcagtcagtcgttctttctaccgtggtgtgtgtatgagcggcgttgccgacaggagaaatcccgtgctggattgttgcggagggctgaataacgtggattacagtaaggtggacatgtcagtaatggaggatgttctgaagcatatagatgtctctgaccccaggttctgtgttgctgtcatcgccatcatcttcaaccctttcttctggaatgtggtggcgcgttgggagcatcgtacgagaggcttgaccagactgtttgggggtccctatctggcctgctactgcctaggcaccctcatcatcctcctcaatgtctaccgcagtcacagtatga…	TC42488	"Q9UBM1; Q9UHY6; Q9Y6V9; Phosphatidylethanolamine N-methyltransferase (EC 2.1.1.17) (PEAMT) (PEMT) (PEMT2)."
CA368411	atacatttagctcagttattctgaaatgcgttgctatcagcacatataaagcattcaagttctcagtcagtcgttctttctaccgtggtgtgtgtatgagcggcgttgccgacaggagaaatcccgtgctggattgttgcggagggctgaataacgtggattacagtaaggtggacatgtcagtaatggaggatgttctgaagcatatagatgtctctgaccccaggttctgtgttgctgtcatcgccatcatcttcaaccctttcttctggaatgtggtggcgcgttgggagcatcgtacgagaggcttgaccagactgtttgggggtccctatctggcctgctactgcctaggcaccctcatcatcctcctcaatgtctaccgcagtcacagtatga…	TC42488	"Q9UBM1; Q9UHY6; Q9Y6V9; Phosphatidylethanolamine N-methyltransferase (EC 2.1.1.17) (PEAMT) (PEMT) (PEMT2)."
CA368586	tccagtccacgcttagcactgttgcgcgttttgttaggttaatttaaaagtaacaggtagctagctagcttgtttaattgacattttttaaacctaaaacatatttattaatactaaattgatttgaaattgagtacacgtttatgcacaatgcccaatttttgcgcggctccaaattgcaccagaaagagcactcaatccgatttggcttttttcaggtttccaagagatccagaaagatgtaggctctgggttgagaactgtcgccgggccgatctggaggcaaaaacatcagaccaactcaataaacactacagactgtgtgccaaacactttgacccggctatggtttgtaaaacaagcccttacagaacagtactgaaggatactgctattcca…	CA368586	"O43422; Q9Y3Z4; 52 kDa repressor of the inhibitor of the protein kinase (p58IPK- interacting protein) (58 kDa interferon-induced protein kinase- interacting protein) (P52rIPK) (Death associated protein 4)."
CA368666	gagagacaagctcccagagtgtcgtcgttgctgttgacaggatatttactggttctaccagactcgatggcaatgcaatagttgattttgtccggtggttgtgtgctgtatccatggacgagcttgcctcaccgacacatccgcgtatgttcagccttcagaagattgtggagatttcctactacaacatgggccgcatcaggcttcagtggtctagaatttgggaagtcatcggggaccattttaacaaggttggatgtaactccaatgaggatgtggctatatttgctgttgactccctgaggcagctgtctatgaaattcttagaaaaaggagagctcgccaacttccgtttccagaaggatttcttgaggcctttcgaacatatcatgaagaaga…	CA368666	"Q9Y6D5; Q9NTS1; Brefeldin A-inhibited guanine nucleotide-exchange protein 2 (Brefeldin A-inhibited GEP 2)."
CA368716	ttttgtgcggctggtgcttcgtctatctaacagacgtgcttctgaagctgtctgagtcatatggtcattgttatgagatgtggctagggtcaaagggtctgtctctctctccgttccacatccgctggcagacctccctcttcaaccgcctcttctcacgctgcgctcgcatcaacccacacgccctctacctctggtttaccagtggtctagtgtttgggctggtgtctatgtgtggttcggtggtgctgctaattagaaccctgcagcagactgtccatcagatgacatcagaccaccctcagggagccaatcaacaaacactacaggtggtggtcccaggtataaacctgccagtcagccagctggcctacttcttctctgctttgctggtcagtg…	TC44357	"O43462; Q9UM70; Q9UMD3; Membrane-bound transcription factor site 2 protease (EC 3.4.24.-) (Site-2 protease) (Sterol-regulatory element-binding proteins intramembrane protease)."
CA368739	gagaatacagtgacggtcactgttgcttacggtaaagtcaatcactttgctttggatgttgcagcttgtttaatgtatattaccccgtaaaaggaagacaaagagatggtgctggtagtcggatagtcggagtctacgggctggctggctacacgcagcaggagatgttagttagccaggttctacgaagcacagcatcacggtaacggggccggacgggaacgaaccgatactgaaggacctttctgatgctctggttcaggttaccggggtcccgatgcctgcacagaaactcatctttaaagggaagtcactgaaggagatggaggagagtctgtccagctttggaatcaaacagggatgtaaactcatgatgattggaaaaaggaacagcccaga…	CA368739	"Q99933; Q14414; O75315; Q9Y2V4; BAG-family molecular chaperone regulator-1 (BCL-2 binding athanogene- 1) (BAG-1) (Glucocorticoid receptor-associated protein RAP46)."
CA368961	gtgacaaggagaagctgggtggcaagctctctcccgaggacaaggaagccatagagaaagcagtagaggagaagattgagtggatggagtctcaccaagatgctgagttggaggacttccaggccaagaagaaggagctggaagaggtggcgcagcccatcatcagcaagctttacggaagtgcaggcggtccccctactgaggcagagggagatcaggatcaaaaggacgagttgtaaggctgtcttgagggtctccacagcctacatgagcaactctctgctttctgttctattgccccctcgcctctctggtagtggcacagatgtacatattggacttaaatggtgagaggaaatgcaaccatgatgaatctgctggaaagacttctgaaatatt…	TC37288	"P11021; Q9NPF1; 78 kDa glucose-regulated protein precursor (GRP 78) (Immunoglobulin heavy chain binding protein) (BIP) (Endoplasmic reticulum lumenal Ca2 binding protein grp78)."
CA368991	aaacctctacaatgacggaaaggtgtgtttaagtattctcaacacctggcacgggagaccggaggagaaatggaaccctcagacctctagctttttacaggttctggtatcagtgcagtctctgatcctggtgtcggagccctacttcaacgagccgggttacgagcgttcacgcggaacccccagcggcacacagagctcccgcgagtatgacggaaacatccggcaggcctccgtcaagtgggccatgcttgagcagatgcgcaatgcctcgccttgcttcaaagaggtgatccacaaacacttctacctgaagcgggtagaggtcatggcacagtgtgaggagtggatcgcagacatccagcagtacagcagtgacaagagagtgggccgcaccat…	TC25679	"Q9NR09; Q9ULD1; Baculoviral IAP repeat-containing protein 6 (Ubiquitin-conjugating BIR-domain enzyme apollon)."
CA369064	caagcagcatccacggagcctcactcactcctaacaataagcacatattttgattatttattcagcccagaaaacgcaagatactaccgcaaaagatatggagcaccagctgctgtgctgtgaagtggaaaccatcagaagagcttaccaagacgccaacttactaaatgaccgagttctacagacaatgctcaaagcagaggaaaattatctcccgtctccgaattacttcaagtgtgtccagaaagaaataatacctaaaatgaggaaaattgtggctacatggatgttagaggtctgcgaggaacagaaatgcgaggaggaggtttttcccctggctatgaactacttggatagatttttgtctgtggagcccacaaataaaaccagattacaact…	CA369064	"P24385; G1/S-specific cyclin D1 (PRAD1 oncogene) (BCL-1 oncogene)."
CA369420	acggatgccacactggctccttcaccgactgccagaaggctccgttcgtccccggccacaacctggccggagagggtttcgacatcgtcaagatgcagacctccggcgcctttgtggtggatgtgcggaagttcatggtgggtgggcacgacggtaactgcaccctgtgcaccaacactctgatgggcggccaggtccagaagttaccgctctccgtactggactggcgcacaaaggtgaagtgtcgtcggagcctcagcagccagatgtacgagtcgagcacctccgttctaaaggagaccgctaacgctgccagcgtcagctggaaggctggcctgggaatccagggcattgctggggttgctgttggaggcacacactccaaaactgccatgttcg…	CA369420	"P14222; Perforin 1 precursor (P1) (Lymphocyte pore forming protein) (PFP) (Cytolysin)."
CA369439	tttcgctacaatgacacttcactggcgtatgcaataaggatttccgtctctgcagtgatttgtcgcgccctgaggggaccgttaccaaaaaagttttataccaaagtttcagtcacatttatttttccaagatgccacgatcgtttcttgtcaagaaacatattaactcctctaagaagccaaattatagcgagctggaaagccctacagtatttatttcaccatatctctacaaaggcctcccattgcctgtcattcctcaaccggagatccttagctcggtcgcatacaaccctatcacagtatggactacgagcagttttccgttatctccgcttccaagtgacctctctcccatttctggatacccctcgtcgctctctgacacctcatccaaag…	CA369439	"O43623; Zinc finger protein SLUG (Neural crest transcription factor Slug) (Snail homolog 2)."
CA369440	tccagatccggggaaggaccgatcataaactcgcgtcatggctcagaagacagtgctgattgtgtacgcccatcagagtggggggtcctttaactcggcagcgaaggatgttgccgtggaaaccctcagacagcagggctacaaggtcgttgtgtctgacctttacgccatgaacttcagagcctccgccacaatggaggatatcacaggtgaggtgaagaacccggagcacttcaagtacggagaggagaccatgcatgcctggaaggagggtcgactcagtgatgacatcatagctgagcagcggaaagtggaggcggcggagctcgtcatcttccagttccctatgtactggttcagcgttccagccatcatgaagggctggatagacagagtcct…	TC26429	"P15559; NAD(P)H dehydrogenase [quinone] 1 (EC 1.6.99.2) (Quinone reductase 1) (QR1) (DT-diaphorase) (DTD) (Azoreductase) (Phylloquinone reductase) (Menadione reductase)."
CA369498	agctgagctgacctgcgttgactctcctctacaacctctgcccctagcttcattgattttacaacaaaaaacaagaagtcttcaaaatggtgtcgatgggaagacagatgctgggcttcatcctggctatcatcgggttcctggggaccatcattgtgtgtgccctgcctatgtggaaagtcacagccttcatcggagccaacatcgtgactgctcaggtcatctgggagggcttgtggatgaactgtgtaacccagagcacgggacagatgcagtgcaagatctacgactcccttctggccttaccccaggacctgcaggctgccagagctctgagcgtcatcgccatcatcgcgtcatgcttcggcatcctcctgggaattgctggaggaaagtgca…	TC27934	"O14493; Claudin-4 (Clostridium perfringens enterotoxin receptor) (CPE- receptor) (CPE-R) (Williams-Beuren syndrome chromosome region 8 protein)."
CA369542	aaggacatcacaatccatgttagtgaatgttattgacactgactcatcctctccccttaacagtaagtggcatcccagacgagaagctggtggaggctcatggaagttttgcgactgcttcctgtcacctgtgctacaccccattccctgcccaggaggccaagagtgccataatgagtgacaaggtcccggtctgtacattctgccaggccacggtcaaaccggacatagtgttctttggagaggaccttcctgagaagtacttcctgcattctaaagacttccctaaagctgacctgctcatcatcatgggcacgtctttacagatcgagccctttgccagcctggtgaacacagtgaggtccacggttccgcggctgctcctgaaccgggacgcag…	CA369542	"Q9Y6E8; SIRTUIN type 3 (SIR2-like 3)."
CA369597	gactgaagatggtgtggatactacttttaatggccttcctgaccactggggcggtccagtgtcagagatccttgctgaaagacaaaaaaggactggacccagaggtcaacatgaatattagtgagatcatcaggcattggggctacccagcagaggagcatgacgtcgtcacagaagacctctacatcctcagtgtcaacaggatcccacatggcctgaaggacagtaaagatcccaagcctgcagtgttcctccagcacggtctcctagctgcggggagtaactgggtgaccaacctgcccaacaccagcctggcttacctgctagccgacgctggctacgacgtctggatcggcaacagcaggggaagcacctggtccaggagacacctcacactca…	TC30329	"P38571; Q16529; Q96EJ0; Lysosomal acid lipase/cholesteryl ester hydrolase precursor (EC 3.1.1.13) (LAL) (Acid cholesteryl ester hydrolase) (Sterol esterase) (Lipase A) (Cholesteryl esterase)."
CA369653	caacagcagagaatcgcgtagctaggttgctagctaaggaagattatggagatgagcagtagcgagtgcttccgatgtggccgtcctgggcattggatcaagaactgtcccgaagctggagggcgtggccgcggcaggggcagaggaagaggaaaggatctgttctgctatcgctgtggagagcaaggtcacattgccagggactgtgaacagactgaggatgcctgctacaactgccacaggagcggccatatttcccgtgactgcaaggagcccaagaaggagcgggagcagtgttgctacagctgtggcaaggctggccacgtggcccgcgactgcgaccatgccaacgagcagaagtgctattcctgcggaggctttggccacatccagaaactt…	TC25435	"P20694; Cellular nucleic acid binding protein (CNBP)."
CA369698	ggaagaaaagtctaaacatattgtgctggcaaatttaacacccccggcaataacaaatgtgaattttcataccgagttagctagcaacacttcaccggcaacactgcaatcaggagtgtcggggtaatcagatcggagaagccccgattggcttttcttccctgcgtgctgctttgaggtactagagaacaacatcatggctgatctggcggagaacgtgtctcttcccctcagccaggagtctttcgaggacctgtggaaaatgaatttgaacctggtggcagttcaaccacctgaaaccgagtcttgggtgggatacgataatttcatgatggaggcccccctccaggtggaatttgatccgagtctgtttgaggtgtctgcaacggagcctgcacc…	TC26422	"P04637; Q16848; Q9UBI2; Cellular tumor antigen p53 (Tumor suppressor p53) (Phosphoprotein p53) (Antigen NY-CO-13)."
CA369803	tgaacgccacaacaacgctttttgctctaagctactccctaaagaaaatatttgatttttgtcagtgaaaataaaattgatcatgaagttccgagcaaaaatgattgatgttggttgtcttaaccatttcacacgtgtggtgaataccatctctaaactaacgaagacatgcatcctgcgacttactccaaacaacctatattttgtactgtctggtaaggtagccagcggaggagtcggcatgtggtgtgaattatctcaggccaacttctttgatgagtatcagctggaaggtgtggcgcctgacgctaatgagatctgcctagaggtaacccccgaaaacctttccagggctctgagaacctctcagaatgccaagtgtgtgaagatcaaactgac…	CA369803	"O60921; HUS1+like protein (HUS1 (S. POMBE) checkpoint homolog) (HUS1 checkpoint homolog)."
CA370046	caacctcagcagagagcgcggagaaggcagagccgtttgtgaggaagcgcaactttacagacctttcaggacataagagtggctcctaggcgtctacatgcccgaaccagaagatccacggcggactccgcaaggtgtctcctacgccgacctgaagcacttcgtcaacgccgacggacagcacttattctgccgctactgggagccagaggccaccccaagggctctggtgttcgtggcacatggggcaggagagcattctgggccgtatgatgagatcggccagaccctgaaggagcagtccctgctcgtctttgcgcacgaccacgttggccatggccagagtgaaggagaccggatgaatattaaggacttccaggtgtttgtcagagactccct…	CA370046	"Q99685; Lysophospholipase homolog (Lysophospholipase-like)."
CA370123	tttggttttcgacgggaaagttgttattgtcactggggccggtggaggacttgggagagaatatgcattggcttttggtgtgaggggtgcctcagtagttgttaatgacctcggaggagatattaaagggggagggaagagctccaatgctgctgataaagtcgtggaagagataaaagccaagggaggcaaagcagtggctaactatgattctgtagaagatggtgagaaattgatccagactgccctggatgcttttgggcgaatagatattgttgttaataatgctgggatacttcgggatcgttcctttggcagaacgagtgatttggattgggacctcatccatagagtccacctgagagggtccttcatggtcactagagctgcctggaacca…	CA370123	"P51659; Estradiol 17 beta-dehydrogenase 4 (EC 1.1.1.62) (17-beta-HSD 4) (17-beta-hydroxysteroid dehydrogenase 4)."
CA370329	aggccttcttttcacccaaaccattagacctagctgtctgtctgttcataatgagagctgttgttgttctcctgcttgtggctgtggccagtgctaaggtgtatgacagatgtgagctggccagagcgctgaaggcatccggaatggatggctacgctggaaacagcctgcccaactgggtctgcctgtctaaatgggagtcgagctacaatacccaggccaccaaccgcaacacggacggctccaccgactatggcatcttccagatcaacagccgctactggtgtgacgacggacgtaccccgggggctaagaacgtctgtggtatccgctgcaaccagctgctaactgatgacctcacagtggcgatccgttgtgccaagcgtgtggtgtctgacc…	TC35781	"P00695; Q13170; Lysozyme C precursor (EC 3.2.1.17) (1,4-beta-N-acetylmuramidase C)."
CA370369	ttttcagcaccaaaaaacagcggacagctcctcaataagcgaacactatggttctgatctggacccagtttggagtgaaaaccaaaaatggcaagtgcaaggtccgcgttatgaacaggaatgacagctcgggctcttcatcaggggagaaccagaaggaccaagaggttcccgttctgtccaggcctgtggggaaggatttctacaaggtcctgggtgtcgagtctgactccaatgaagatgaaatcaagaaggcatacaggaagatggccctgaagtttcaccccgacaagaacagcgctgcggatgccgcggacaagtttaaggagattgcagaagcttatgagattctgaccgactccaagaaaagggtcatctatgatcagtttggagaagaag…	TC34775	"O75953; DnaJ homolog subfamily B member 5 (Heat shock protein Hsp40-3) (Heat shock protein cognate 40) (Hsc40)."
CA370435	aggaggtcctcaggaaggtgttcactgagctggactacatagtcaccgtccggagagacctcacagctccgggcatgcgggagtgcattgagcagtttggcagacggcagcagcaccagaccgtatccagctgtgtggtgtgtctgctgtcccatggagtagagggggctatctacggcacagacggacagctactggagttggactgggtgtttgaggcatttgacaatgcccactgtcctctactgcagaataaacccaagatgttcttcatccaggcctgcagaggagaagagatggactgtggggtggagcagtcagacgggccagagaggacccagtctcctggctgtgaacagagggatgcagggagggagggagagggagatggagacacca…	TC31474	"P42575; P42576; Caspase-2 precursor (EC 3.4.22.-) (CASP-2) (ICH-1 protease) (ICH- 1L/1S)."
CA370579	tctttacgcgccgacccctatccagcccgtccacccaactcctttctacatcgaagacatcctggggagaaatgagaccctgacccagtcttcagcggtggtctccacgccaaatctaccgtcaccgaattcatccttcaccagtttggtctctccgtaccggacccccatctatgaaccgacaccgatccaccctgcgttctctcaccacgctgcgctcaccgccacgtatgcctccggggctttcgctaattcactgtatccattccaccggtctatgggggactatactctgatcaggcacgacccgcttggtaaacaacttctatggagcccgttcattcagcgtccactgcacaagagaaaaggtggacaagtccgattctccaacgaccagac…	TC26130	"Q03014; Homeobox protein PRH (Hematopoietically expressed homeobox) (Homeobox protein HEX)."
CA370661	acgaaaccgcgtacgacaagaaacaaggtactctaggtgatcactgacagaaagcagccatgtcgtcaacatcccagaaacacaaagagtttgtggcagaacccatgggggagaagttagtcaatgcacttgctggcattggagaggtgcttggcaagagactggaggagaagggcttcgacaaggcttacgtggtcctgggtcagttcctagtgctgaagaaggatgaggagctattccgggactggctgaaagatacatgcggggccaatgtcaaacagcagggtgattgctacggctgcctgcgtgagtggtgcgattctttcctgtagagaagctattttatccagtttcagtttttccaatttctaaatcgcaaacatccatttacctctactg…	TC37605	"O75531; O60558; Barrier-to-autointegration factor (Breakpoint cluster region protein 1)."
CA371001	aactacctccaccggaagctgttgactcgtccgacagctcctatcttcccggtgtagttggtcagtcaactacctccaccggaagctgtttccttatgctctgattaaatacgacacagagagagatgaaccaatcagagactctaccggactgtgtgtagaagctcctaaagatgaaacaggactgttggtgtgcaagatcacggacatcactccttttgttggatacgctaacagccagcagacagagaagaagagactgagagacgtgtttcagaaaggagatctgtactttaacagtggagacctgctgaagataggccaggacaactttatttactttcaggatcgagtcggagatacattcaggtggaagggagagaatgtggccacaactga…	CA371001	"O14975; Very-long-chain acyl-CoA synthetase (EC 6.2.1.-) (Very-long-chain- fatty-acid-CoA ligase)."
CA371052	aacagttacccttctcaggcagcctctctcctctcttgatataccagcaacatgtgtatctaacatgaatgttagttttgacgattctcccatggatatgtcggttattaaaggcgacgagaagccagtgaacgtggcaacggagtatgcttcagaaatacacacgtatcttagagaaatggaggttaagtccagaccaaaagcgggctacatgaaaaagcagccagacatcaccaacagcatgcgggccatcctcgttgactggctggtggaggttggagaggagtacaagctccagaacgagacgctgtaccttgccgtgaactacatcgaccgtttcctgtcttccatgtcagtcctgcgggggaagctgcagttggtcgggaccgctgcaatgct…	TC31349	"P20248; Cyclin A2 (Cyclin A)."
CA371300	aagcttcacgcacacaaacggggcacaatatggataggttttgttgtattctcttggtgtcgttatctggagtatcgacacagtttataccaccgtataccgaagaatgtcagacgggcatgtaccctcccaaaggtccaacattcaaagggtctgtcacctggtacacaatagacctggatttgccccctagtgaaagatggaagctaatcatgactgacaaaaaagctgagttggtcaccttgatccaagctatcagggatttggcaaatgctttggttcctagtgggaaactgatagatttggtcgacaaggacttgcctttgatagtgaatacccttccctacccattcaacgaggaaataaaaggaatcgcgaccgcctccggtgttccccttg…	TC36323	"Q13510; Acid ceramidase precursor (EC 3.5.1.23) (Acylsphingosine deacylase) (N-acylsphingosine amidohydrolase) (AC) (Putative 32 KDA heart protein) (PHP32)."
CA371363	acatttccagaaacttgaacaatggtacaaatccaaagctgggaacctcaacatgagggacatgtttgaggctgacaaggatagattcagcaaatttagcacaacccttgagacagacgatggagacatcctgcttgattactccaagaatcttgtcaatgaggaagtcatgaggatgctgctggccatggccaagtccaggggagtggaggaagccagagacaagatgttctctggagagaagattaacttcactgagggccgtgccgtcctccacattgccctgcgtaaccgctccaacactcccattaacgtagatggccaagatgtcatgcccgaggtcaacagggtcctggacaagatgaaggccttctgtcataaagtgcgtagtggcgagtg…	TC26799	"P06744; Q9BSK5; Q9UHE6; Glucose-6-phosphate isomerase (EC 5.3.1.9) (GPI) (Phosphoglucose isomerase) (PGI) (Phosphohexose isomerase) (PHI) (Neuroleukin) (NLK) (Sperm antigen-36) (SA-36)."
CA371391	gtcatcagtgtggccgtgaccccaaatggctatgcagacgcagttaaccgggaccgctttgtcatgcctgaggagcggctgatgaccttctcctctctgctggatgttgtggaggggaaggtggagagcaggggagtgttctacgtccagaaacagtgttctaacctgaccgaggagctgccagagctgactggggacgtggagactcacataccctggatgagtgaagccctcgggaagttaccagatgcagtgaatttctggttaggagaagcaggcgcagtcacgtcgatgcacaaggaccactatgagaacctgtactgtgtcatcactggagagaaacacttcatccttctcccgccgtctgacaggccctttataccttatgagcactaccag…	TC41224	"O95712; Cytosolic phospholipase A2 beta."
CA371435	gaaacatggcgacgtcgaatttgttaaagaataaaggctccttgcagtttgaggacaagtgggacctgatgaggcccatcgttctcaagctactgagacaggaggctgtcaccaagcagcagtggtttgacctcttctcagacgtccatgtcngtgnttctgtgggatgataagggcccagctaagatccaccaggcgctcaaagaagacatcctagacttcatcaaacaagctcagaatcgtgtgttgagtcatcaggatgacacagcgttactgaaggcctacattgtggagtggcgaaagttcttcacacagtgtgacatcctgcccaaaccgttctgtcagctggagattacactgatggggaagcagggcagcaacaagaagtctaacgttgag…	TC31707	"Q93034; O14766; Q9BZC6; Vasopressin-activated calcium-mobilizing receptor (VACM-1) (Cullin homolog 5) (CUL-5)."
CA371743	tcttgaccttgttaagagtcactaccgcccccagaactactgtcacaccagagtgtcacacccagagagacaactcaacccagtttgacaggatgaatatcactggatatcctgttacaccacggcaggggggaacaccacaaccattcccttcagctctgtgagtgatgagaatgggaattcatccagttactcatatgagaactcatccagttatgcatatgagaactcatccagttatgcatatgagaactcatccagttatgcatatggcacacattttgcagacacatttgaagtaaccacatacgactatggtgactatgacgatggcgtttgcaagtacaagccatacggagccaacttcctgccagtgctgtactctctcttcttcatcct…	TC33794	"P41597; C-C chemokine receptor type 2 (C-C CKR-2) (CC-CKR-2) (CCR-2) (CCR2) (Monocyte chemoattractant protein 1 receptor) (MCP-1-R) (CCR2)."
CA371855	gtctaagaattatactttctttttttaaaactcggattcggcaaatttggaagtaggctatgcctctacgggttgtcgtgcaaggtcctggaccttggggattccgtctagttggtgggaaggattttgaacaacccttgactatctcgcggatcactcctggcagtaaggctgcccaggccagtctgagtgtcggggatcagatcctggccatcgatggagagcccactgagagcatgactcacctgcaggcacagaacaagatcaagggctgcttagaggaaatgatcctctccgtcgacagatcagaaactaaaatctggtcaccgctctcttctgaggatggaaagaccaacccgtacaagatgaatctcgcatctgagccgcaggaggtgaaac…	TC37419	"O00151; Q9BPZ9; PDZ and LIM domain protein 1 (LIM domain protein CLP-36) (C-terminal LIM domain protein 1) (Elfin)."
CA371933	acaatggcagaacactttacagagcaaatagtatttaacaaaccaaagattgagctgcatgtgcatcttgatggtgctctccgagtggagaccatcctagacgttgccaagcgacgtgggatccccctacctgcatacacagtggaggacatgagacgaatctgtgtgatacaccagcctgccaccctcacagagttccttggcaagttcgcagagtacatgcacgttattgctggcgacagagaggcgatcaagaggatagcttacgagtttgtggaggacaaagccaaagaaggggtcatctacgttgaagttagatacagcccacacttgctggctaacactgacgtggaacccattccatggaaccaagaagaaggtgacctgagcccagatgag…	TC36668	"P00813; Adenosine deaminase (EC 3.5.4.4) (Adenosine aminohydrolase)."
CA372345	atccacttccccaccgagggctccggcatcgacacggtcaccatcaggggccctgctgaggaggtggagaaggcgaagaaacagctgctctctctggcccaggataagcaaaccaagagttacacggctgagctgaaggccaagccagagtaccataagttcctgatcggtaaaggaggcggtaacatccgtaaagtacgtgacagtactggagccaggattatcttcccgacacttgatgacgaggaccaggagctgatcaccgtggtggggacagaggaggccgtcagagaggcccagaaggaactggaggaactcatcaagagcttggataacgtggtggaggatgtaatgaatgtggaccccaagcaccaccggtactttgtggctcgccgtggg…	TC31093	"Q00341; Q9UCY3; Vigilin (High density lipoprotein-binding protein) (HDL-binding protein)."
CA372588	attctgaccagcggagagaactacaagacagtccaggaactggtctcagacctgctgagtgcagaagatcagaagagagaggaggagcgagagatgctggccgaggagatggcttctgacggtcattcattcttaaagagacaccaggcagcgttggtccagcgcctgaagagtgttgagtctgtcctggagcacctccgagagcagaacgtcatcagtggagaggaatacagtggtctccaaggccagtcctcccagcagcagacagccaaactgatagacttggtcttgactaaagggaacgcagcagctgaggtcttcaggaactggatccagaagaacgatgtctacctgctcagagacctcatggcccaggcaaatgaagccgcatcaccgagt…	TC35692	"Q13490; Q16516; Baculoviral IAP repeat-containing protein 3 (Inhibitor of apoptosis protein 2) (HIAP2) (HIAP-2) (C-IAP1) (TNFR2-TRAF signaling complex protein 2) (IAP homolog B)."
CA372761	agcacatcccaaacttatcctgtctgaagacaggaaacaagttagatgtggagatgtatggcaggatctccctgacaacccagagaggtttgatatctctgtctgtgtggtgggaaaggagagtttctcctcagggagattctactatgaggtgcaggtgaaggggaagactggctggtgtttaggagtggccacgaagtccatcaacctgaaggggacgatttacctgaatcctgaggatggatactggactgtgatgctgaggaatggacagtactgggctggcgctgtccccactgtccccatcttccttagagaggaggtccagaaggtgggggtgtttgtggattatgaggagggccaggtctccttctataatgtggaggccaggtctcatat…	CA372761	"O15553; Pyrin (Marenostrin)."
CA372784	taagtaaaaataataataataatttctctctacagacgtcttttgtaacaggtagctaatcgcaatataatggtgttttctttctgcaaaaaaagtagtgttcctaattggtaacaaactactagctaagctactactatcactctcagctaggtctgggattgctaggcagctaacgttagcctagctagctatcaaacctagtctgtaacaaacaacaatggtgaaggaaaccggcttttatgatatgttgggtgttaagcccaatgccactccagatgagctgaaaaaggcttatcgtaagctggccttgaagtaccaccctgacaagaaccctacggagggggagaaatttaagcagatctctcaggcatatgaagtgctatcggactcccagaa…	CA372784	"P31689; DnaJ homolog subfamily A member 1 (Heat shock 40 kDa protein 4) (DnaJ protein homolog 2) (HSJ-2) (HSDJ)."
CA372952	gaggaaaggaactgttttgttgttgtcgtctacgatttgagttattagaaacaatttaagtgaaatctgaatatcctgagtctattaatttgaagcaaatacgggaagatgtcagaagatttgttgaaacagttgggcagctacaaagcccagttacaacaagtggaagccgccttatcaaccgatcctgagaacgaagaccttctcaaattacagaaagacttatcggaagtcatagacttgacaaaagacctcctgacgtcgcagccctctgaaggtactgctagtgccaacagctctgatgcagcccccttgaaacacagctggagcgttggggacaggtgtatgactgtgtggagtcaggatggacaggtgtatgaggctgagattgaggagata…	TC37101	"O75940; 30 kDa splicing factor (Similar to splicing factor 30, survival of motor neuron-related)."
CA373295	gcggaggaagagggggaggacagagaggagatcgagtcccctccaccccggcgccagcctgaggcgcacaagacccctaagaaaggccctaacggtctggccctgcccaacgactactgcgacttctgtctgggagactccgcccacaaccagaagaccggccagtcagaagagctagtgtcctgctcagactgcggacgctctggtcacccgtcctgcctgcagttcacagatgtgatgatggcagctgtgaagacgtaccgctggcagtgtattgagtgcaagtgctgcaacgtctgtggtacctcagagaacgacgaccagctgctgttctgtgatgactgtgatcgaggataccacatgtactgcctcaaccctcctatgactgagcccccagaa…	TC27111	"Q92785; Zinc-finger protein ubi-d4 (Requiem) (Apoptosis response zinc finger protein)."
CA373382	attcaccaccactatgccacttcgtgcagcagcagccgctgctgagaccattgctgtgctggagagcagtaggactagcagtgaggaggtggtggacttgacatgtgaaggttctgagtcaactgtggttgacttgaccaacactgattctgtggtggttgtcgatgaagggcttcagggcagacgtggacttggcggtgagagttacgtgctgagcagtgatgaggagggggatgccaatgggagcctcagtgctgaccttctatcttctctacaggccagcagtagagccaggtctacgccaggtacagtcagctgcccagtgtgtatggactcctatgctgagatcattgaaagtggcagactagtggtctccacaaaatgtggtcaccttttctg…	TC31809	"P78317; RING finger protein 4."
CA373506	cagaagataggctcaacgaagacagaggtgaggtttggaggacatgatgcagggtctcttgactctgtggctgtgtgctgctctgccagggctcctatgcgcatcgcctctgttagtagaaggggacaatgatgcctccaagatctgcaagcctgcaccgcactgggagatcaagggccatgaggcccccatgaaggagctgctgggaaatgtagttgttctggctctgctgaaagcaagctgacacttctgccgcacacaggcctccaaactaggaggcctgcgtgacaagctgctccgcagcaacctgacagacgtgtcgttcctcatcgtgaacgagagggaagcccagtccagagccatgtactgggagctgaagaggagggcacccccgggcat…	TC39369	"P49908; Selenoprotein P precursor (SeP)."
CA373525	ccttcaccctcacctccgcccccgaggaggatcacttcagcgtccacatccgtatagtgggcgactggacacagggcctgtacgaggcctgcgggggggacaagaacgagacccaggaggcatggaaactgcccaaaatggcgatagatggcccgtttggtacggccagtgaggacgtgtttggctatgaggtggtcatgctggtgggtgctggcatcggggtcacccccttcgcctccgtcctcaagtcagtgtggtacaaacacatccaggagaaccagaacgtcttcaccaagaagatctacttctattggctgtgtcctgagacccaggcgtttgagtggtttgctgacctgctgcagtctctggagggacagatgacagagaaaggcatggtgg…	TC36267	"P04839; Cytochrome B-245 heavy chain (P22 phagocyte B-cytochrome) (Neutrophil cytochrome B, 91 kDa polypeptide) (CGD91-PHOX) (GP91-PHOX) (Heme binding membrane glycoprotein GP91PHOX) (Cytochrome B(558) beta chain) (Superoxide-generating N"
CA373759	agagtgggtggatgactccccggtctcctacctcaactttaaccccctgcttcatggcctactcaggcccatactcgtcaaccttcatgacccagagagaattgagctgtgtgtcttcgtgttcaacgaccccagctctgccatgatgggctcctgggactacacctcctgctctgaccagcaatatgtgtccatctgccagcactatgcagacaagccagaggagccccagttccagttggagccattccaggtcaacaaccacacctttaagctgcttcagaagaacatgacgtggcacgaggctctggcggagtgcaggaaccagaacatggacctggccagcgtagccgacaccctgctgcagtcggtcctcaccgtgcacgtcacccgcgcacg…	TC36268	"O60449; DEC-205."
CA373850	aacaatgaggggcctcttattgtgacagaggagctgcactgcatctgctttgagtcggaactcaaccagtcaggtctggaaatcaaactagagaccatctccctgcccatcgtggtcatctccaacgtcagccagctgcccagtggctgggcctccatcctgtggtacaacatgctgaccagcgagcccaagaacctgaaattcttcctgagccctcctgtagcgtcctggggtcagctgtccgaggtgctgagctggcagttctcctctgtcaccaagaggggactcaatgaagagcagctaggcatgctggccgacaaactactgggccagaaagcacagaggaatcctgagggccttatcccctggaccaagttctgtaagagtctcagtgagaag…	TC27425	"P42224; Signal transducer and activator of transcription 1-alpha/beta (Transcription factor ISGF-3 components p91/p84)."
CA373890	agagagcagaggggacttgagatattggcagcattttattcaagagaagtcaacggaacaaataaagatgcctgaagaaatgcgccaagaggaggaggctgagacctttgccttccaggcagagatcgctcagctcatgtccctgatcatcaacaccttttattccaacaaggaaatcttcctcagggagttgatttccaatgcatctgatgctttggacaaaatccgatacgaaagtctgacggaccccaccaagctggacaacggcaaggaactgaagattgacgtcatccccaacgtggaggagcgcaccctaaccctaatcgacactggaattggcatgaccaaagctgacctcatcaacaacctgggaaccatcgcgaagtctggcaccaaggc…	TC36000	"P08238; Q9NQW0; Heat shock protein HSP 90-beta (HSP 84) (HSP 90)."
CA374193	agataacctgcatcactgcgttgccacgatgtctactttttacgaggtcgaacacatattttttgacaacaccagctatgaagaatcaggggattttgacttggatttgggtttcgaggagccgtgcaacagagtcggaggtgatgattttcaaaggatcttcttaccgacagtttatggaataatctttctgcttggaatcgtcggaaatggactggtagtaacagtgatgggctaccagaaaaaggtcaaaacgatgactgataaatacaggctccatctttctgtggctgacctcctactcgtcttcacgctacctttctgggcagtggatgcggccagcagttggtactttggtggcttcctctgtaccactgtgcacgtgatctacaccatcaa…	TC37386	"P30991; P56438; Q9UKN2; O60835; C-X-C chemokine receptor type 4 (CXC-R4) (CXCR-4) (Stromal cell- derived factor 1 receptor) (SDF-1 receptor) (Fusin) (Leukocyte-derived seven transmembrane domain receptor) (LESTR) (LCR1) (FB22) (NPYRL) (HM"
CA374372	gcacatccatttgtttagctacctcgctgatctgttatgaaactactggaaatcagttggggtaaagctcttggcttcttcgctgttctgctcgctgtcattgcagctgttttacaacatctagaaaactgcgaacagacgatatacaccaggatgacacacgacctgaaaacactggccgaggacttcagacagaagaataaaagttgttttatcctgggtgcctctggcgagacaggcaaggagttactgaaagagattgtggagaggaagcttttctcgaagatcactctcatcggaaggaggcagctcacatttgaagacaaagcgtttgagaacctggtgcaggaggtggtggactttgagaaactggatgactatgctgcagtattccaaggg…	TC39452	"O15383; CC3."
CA374698	tcccccgaactctggtgtgggcggggtgcaggtaccttcggagccccacccggtgctggagaaactgcgcctggtcaacaactacaaccccaaggactttgactggaaccccaagcagggacgtgtgttcatcatcaagagctactctgaagatgacatccaccgctccatcaagtacaacatctggtgtagcacagagcacggcaataagcggctggacgccgcctatcgctcgctgggtgctaagggccccctgtacctgctcttcagcgtcaatggcagtggccacttctgcggcgtggcggagatgcgctcgcccgtggactacaacacctgcgccggtgtgtggtcgcaggacaagtggaaggggcgctttgatgtgcgctggatctttgttaa…	TC37095	"Q8TDH0; CLL-associated antigen KW-14."
CA375099	tcagacagaagcctctagattgcactccagagaccatctagtagtgtaccgtaaagtgtccattggaattgaatctggagggagttcattatactaactaaccatggctcaagcgaaaatccaccacgctaaaatgactgaagcggctaaaggcaaattcagcagatcaatgtctatggcagatcgctctggacaactacttgaaagtttggaccagctggaaataagggtggaggctttacgtgaagtcgcaacttcaatggaacaggagagagagtgcttactggatttgatacaatccataaagaacagtgaagaaatgcgcagcatttgtgacggagagcgagaggaactatctttaactgctaatcgtcttctgggtaggacgctaaccgttga…	CA375099	"O95816; BAG-family molecular chaperone regulator-2."
CA375106	gtggaatctccaccctgacccagttcctgcgtttctgtctaccctgccggcagccatcccagggtgcgggcgaacctgtgaccgtgctggtccgggacgggtggagggttagttctgacgttcccctggtgtttgtgggaggggtgcctcgctccgggaccaccctgatgagggccatgctggacgcccaccctgcggtgcggtgtggggaggagacgagggtcgtacccaggatactgggccttatgctgggctgggctgctgagaaggagggggtcagcaccaaggtcctggaccgagcggtcactgccttcctccttcaaatcatagcaggacatggggagccagcacctctactctgcaataaagacccctttactttgaagagtgctaagtacc…	TC29638	"O60507; Protein-tyrosine sulfotransferase 1 (EC 2.8.2.20) (Tyrosylprotein sulfotransferase-1) (TPST-1)."
CA375569	actactactacacaggaacaacagtgatagggtgcagttctccagctcccagccagacccagcgctcggtgtgtgggagggaagtttgtgtgtcggagtgcaagaccaggtcagcttctctcagccggccagaccagacaacatgctgctggggagtcaactactgggcacgcctggagccagccagaccccgtggcagcggctcgttcggaggatgacgaggttctttacgactctggactcttcagcttcctgctccgctctgagggacatctgtatcgacctgggccacaccttcaaacacacctgcaccaaccaggtaacggtcagtactctggatagacggaacaataagttgatattcaaggttcatctgatggagctggacgagagagtttt…	TC27680	"O14757; Serine/threonine-protein kinase Chk1 (EC 2.7.1.-)."
CA376117	aagaagaatggagaccaaaccagtgataacctgcctcaaaacgctcctcgtcgtctattccttcgtgttttggatcacgggggcgatcctcttggctgtgggactatggggaaagtttatgctgggtgcgtacatatctatcatcgctgacagctccaccaacgctccttatgttctcatcggcaccggaacatgcatcatcgtgttcggactgtttggatgcttcgctacctgccgcgggagcccatggatgctcaagctgtatgccatgttcctgtccctgatcttcctggctgagcttgtggctggcatctccggctttgtctttcgtcatgagataaagggaaccttccagaggaccttcagtgaggcagtgaagaactacaattcccaggacga…	TC30243	"P41732; Q9UEY9; Q8WVG5; Transmembrane 4 superfamily, member 2 (Cell surface glycoprotein A15) (T-cell acute lymphoblastic leukemia associated antigen 1) (TALLA-1) (Membrane component, X chromosome, surface marker 1) (CD231 antigen)."
CA376350	aaaaatatggagagtgcactcaatctaacggggaagctggtgtttttgctggtcctgatctatggctgttatggtgaccttcaagatctctcaggtaaggtgttcgtaatcccaatgacgacaagcacctcacacgtaaagctccatgccaacgtctcaaagcccatttctgctatgaccatgtgtcagaggttcaactctgagcaagaacgaggccagtcccttttttctctggcaacccagtctcatgacaatgatttgttgttgtacaaacgctccatgggtgtgtaccgagtgcatatcaggggagatgtactggatttcttcagtttgccagattcaaaaaatgaatggatctccatctgctggacctgggactctaaaacgggtctgacccag…	TC25705	"P02743; Serum amyloid P-component precursor (SAP) (9.5S alpha-1-glycoprotein)."
CA376574	tttcttgacagggtgtaacgaacaaatgggagtcgaaattgagacaataacccctggcgatggaaggactttccctaaaaaaggacagacgtgtgtcgtgcattatgttggctccctgacagatggacgcaagtttgactcatcccgtgacagtgacaagccctttaggtttaaaataggaaaacaggaagtgatccgtggctgggacgagggagtcgtgcagatgagtgtcggtcagagggccaggctgacctgctcgcctgactttgcttacggggcgaagggccacccggggatcatcccacccaacgccaccctcctctttgatgttgagctactaagcattgaatgaagcatccccactacctattttctttatttaaaaatattgtcacttcc…	TC45040	"P20071; Q9H103; Q9H566; FK506-binding protein 1A (EC 5.2.1.8) (Peptidyl-prolyl cis-trans isomerase) (PPiase) (Rotamase) (12 kDa FKBP) (FKBP-12) (Immunophilin FKBP12)."
CA376709	aatttcgccggtttctgcaggagataaattacatttgtacaacaatatattaacgttacgcacgaaattgtttactaacgttagccatgtctcaagacggatttcaacctacactaataaggaccacgcacaataacaacacgagcatgagtattcaacaaactcaggcaccgtgccctggtaaaacgccaatacaaattctgcatgaatacggaaccaaaattggtaaccttcccgtgtacgtgatggaaaaggctgaaggggaggcacaccaacccagtttcatctttaacgtgacaataggcgatgtgtcctgcacaggtcaaggatccagtaaaaaagctgccaaacaccaggccgctgagtctgccctgaaccttctggaaatagatgctggga…	CA376709	"O75569; Protein activator of the interferon-induced protein kinase (Hypothetical protein) (Protein kinase, interferon-inducible double stranded RNA dependent activator)."
CA376978	acatttgatctactgctgagatgactttacaattccaagatgtattttggggagtggatttcatcagtaatgtgggatatgaggctctcatccagagactctgtgagggtcgacggatgtgcaaagacatggaggagctcttgaagatgagggcatctgctgaagagagatatggcaaggagttagtgatgattgcacgcaaggcagggggtctctgtgagatcagcactttgagagcatccattgaccaactcaaagtccaaattgagaacattgggaacctacacatacagctctctgggatgttaaaggaagaggttaagagaatggaacagttcagggatcgacagaaagagcagagaaaaaagtttgaaggtgtcatggacaaggttcagaaga…	TC45636	"O43586; CD2 binding protein 1 long form (Proline-serine-threonine phosphatase interacting protein 1)."
CA377007	acgaatctgtatatatctgtctattctttaacaatcccgatacacacttggattacaatcatgacactggaactagaagagatctttggacaggagagcgcactcgacgccacagatagagtgcaaagtgcaggcacagccctggaggagttgttggtgtctgcaaagaagcaggactaccttaccgttggagtctatgagtctgccaaaattatgaatgttgatccagacaatgtggcattctgcgttctggcgacagacgaggagtacgaatgcgacatcgctctccagatccacttcaccctcatccaggctttctgcttcgataacgacataaacgtggtacgcgttaacgatatcgagcgcctggctgaactcgtgggcacagaagaggccggc…	TC44223	"O95257; Q9C076; Growth arrest and DNA-damage-inducible protein GADD45 gamma (Cytokine responsive protein CR6)."
CA377397	attggtacaaaagaatagagtagacaaaacctaagagtagtttcccggccagactgtttcaaccagcacacacgttatcaccagagggagggttacagcattcaatctgtacatcagaaaagaagagattgggtaagatgaatacaaccgaggccactagcacagatgattacagtggcgatgactacaatggcagcccctgtagcactggcaccagtctaacccaagggtccaactaccagcccattctcttctacctggtgttcaccctgggtctgacaggcaacagtctggtgctctgggtcctcctcaagtacatgaaactgaagacaatgacagacatctgtctgctgaacctagccctatctgacctgctcctcgccctctctctgcctctct…	CA377397	"P51677; Q15748; Q9ULY8; C-C chemokine receptor type 3 (C-C CKR-3) (CC-CKR-3) (CCR-3) (CCR3) (CKR3) (Eosinophil eotaxin receptor)."
CA377672	agcgtatttgacaaacagtttgattctctctgtaccctttggggctttttgttcataaggaaacatgtccaactcggtaatttcagttatttctcgattcctggaagaatacacgaccaaaacatcgaataaattgaaagtggtcgacgcgtaccttttctacatcttgctaaccggtgcattgcagtttctgtactgcttgctggttggcaccttcccattcaacagcttcttggccgggttcatatcatgtgttggcgccttcatcctgggagtctgcctgcgtatccagattaatccagataacaaaggagacttcctgtccatctcccaggagagggcctttgcagatttcttattagcccacactgttttgcaccttgtggtcattaatttcat…	TC26744	"P46966; P46968; O08552; O70364; Q96GB7; Defender against cell death 1 (DAD-1)."
CA377768	gaggaacaggtgtccagcaggaggaaagcattggaggactacctgaacaagctgctgaagatgtctatgtacagaaactaccatgctacgatggagtttatagacgtcagccagctatccttcatccatgatctgggacctaaaggcttagaagggatggtgtacaagcggtcaggtggtcatcgtatcccaggacttaactgctgtggtcatagcaagatgtgctaccgctggtccaaacgctggttggtggtgaaggattcgttcctcctctacatgaagccagactcgggagccattgcctttgttctcctggtggataaagagttctgcatcaaaatggactccaaagacacagagaccagacacggagtacggattgatagcctttccagggcc…	TC32870	"Q13393; Phospholipase D1 (EC 3.1.4.4) (PLD 1) (Choline phosphatase 1) (Phosphatidylcholine-hydrolyzing phospholipase D1) (hPLD1)."
CA377838	ctaaggcgcggcgggaggtagagctgcattggagagtgtcggggggcccatacatcgttcacatcctcagcctttatgagaacatgcaccaggggaagaaatgcctgcttatcatcatggagtgtatggaaggaggggagctgttcagtcacattcaggccagaggggaccaggcgttcacagagagagaggctgcggagatcatgagggacataggcacggccatcgagtacctccaccacatggacatagctcacagagatgtcaagcctgaaaatctgctgtacaccaccaaggagaccaattgcgttctgaaactaactgactttggctttgccaaggagaccaccctccacaactccctccagacaccctgttacaccccctactatgttgccc…	TC44218	"Q16644; Mitogen activated protein kinase activated protein kinase-3 (Mitogen- activated protein kinase-activated protein kinase 3)."
CA378114	ttgagttttggacagtgtctacacagtgtgacactgttttctatataatcggaagtaaataaaatactatatttacagttgtattctgtaaaaatggtcggggtaaaagtaatcgggaatgattcagaatttcaacctgagttaacagccgccggttcgagacttgccgtagtgaagttcacaatggcagggtgtctaccctgtgtcagaatatcccccgctttcaacatgttgagtaacaagtacccacacgtggttttccttgaagtcgatgtacacgtctgtcaggcaacggctgccgccaacaacatctctgccacgccaacgtttttgtttttccgtaacaaagtgcgcgtcgacctctatcagggtgccgatgcctcaggactagaggagaag…	TC37669	"O43396; Thioredoxin-like protein (32 kDa thioredoxin-related protein)."
CA378361	gaaacactgtaggtaaagagtgaaggactgtagaattggagtggaatctcttgtggattacgtcgcagtagctagctacaatataaaaaggacatttcatccaagagttacccatttttcaagagaagaagaaagccttatttgggaatcttatggacgaagaaatgagtcgccagaccgccacagcgctgcccacaggaacctccaagtgcgccccctcccagcgcgtccccaccttgtccggcactacggcctctaacagcgacctggccagcctgtttgagtgccctgtctgcttcgactatgtgctgccccccatcctgcagtgccagagcggccacctggtctgcagcaactgccggcccaagctcacttgctgccccacctgccggggcccgc…	TC41712	"O43255; Siah2 protein (Similar to seven in absentia (Drosophila) homolog 2)."
CA378435	atcgaagggctggggggcagtgtgataaagaagtctggtgtgaacagggtggtgtggaagagacccaggttaactcataacggccccgtccggaggagcaccgtcatcgaccagatccctttcctggctgttgccagagctctgggggacctgtggagctatgacttctacagcggagagtttgtcgtgtccccggagccagacacctgtgttctgacccttgacccccataaacaccgttacatcatcctgggcagtgacgggctgtggaacatggtgcccccccaggacgccgtctccatgtgccaggacaacgatgaggccatggcgccgtgcggggtgtccagcgctcgccagctggtgagccacgccctcctgcggtggcgccagaggatgctg…	CA378435	"O15297; Protein phosphatase 2C delta isoform (EC 3.1.3.16) (PP2C-delta) (p53- induced protein phosphatase 1) (Protein phosphatase magnesium- dependent 1 delta)."
CA378736	ctacttttgaggtctaaaagcatctgacaaagtttgattttggagtgttgtgttcctttaaattcctatccctttaacacaacctagtaactctcctcactcacaccaaacataacactcctaactcaaaccaaaccaaacactactcactcttcccattagggagactgcgggtaactgcagacactacaacatctgcaccacccaacaaggccagttctacttggcagagaagcacaatttcagcagcatcccagacctcattaactaccaccagcacaatgcagcaggtatggtcagcaggctgaaatacattgtgtcaagtcgtgcaaaaaatgccccttccacagcagggcttggttatggggtatgggagattgacccacgccacctcacctt…	CA378736	"Q06187; Tyrosine-protein kinase BTK (EC 2.7.1.112) (Bruton s tyrosine kinase) (Agammaglobulinaemia tyrosine kinase) (ATK) (B cell progenitor kinase) (BPK)."
CA378743	gcttaccgcgggagtacactgctttgtacctgcaacggagcggcagggatcaaatgtaaaacaaaaccccaaggggaggagacctgctatgacaaatacaacgaccagacgtaccctgtgggtgcgacctacgagagggcgaaggacggcatgatgtgggactgcacctgcatcggttccgcccgcggcaaaatcagctgcacaatcggaaaccgctgccacgagggaggcagatcctacaaaatcggggacacttggagaaggccccacgagaccggagactacatgctggattgtgtctgtctgggaaacggcaagggagagtggacctgcaaacccgtgtcggagcgttgctacgacaacacaggtggagcatcctacgtggtggggcagacctgg…	CA378743	"P02751; Q14326; Q9H1B8; Fibronectin precursor (FN) (Cold-insoluble globulin) (CIG)."
CA378908	actaaacagcctgatgatctggagagagtagagtagactatagaggtggtatcaacacacgctccagattgtgttaacttctccggacaggttatcagatgtttccgtgtaggataggacagtaaggccacacatactcaaccagccggtttaaaataccgttttaaccctggaaacagcgagaagccgttagttaaatgatgacggctaaaactttagagaaagtcccggtctctctgggtgggtatgtccatcctgtccctgattccatctactctgtggatcatgacagtctgccgcccggggtggctatctttcctaacgctgatttaggaggccactaccacgaccatcttagcggagctccagatggcttgatgagtggcgatatgagcttag…	CA378908	"P11161; Q9UNA6; Early growth response protein 2 (EGR-2) (Krox-20 protein) (AT591)."
CA379751	atgttgccaggtctgcccatgaacaaccatgggaactacattgtgcggctgggtcactttgtacattggttgggagagcaggctgaggagctgggagtggagatatacccaggctacgctgctgctgaggttttgtttcatgaagatggaagtgtgaaaggaattgccaccaatgacgtgggcatcgctaaggatggttcgccaaaggatgtgtttgagagggggatggagctccatgctaaagttaccctgttcggagagggctgccacggccacttggccaagcagctctacaggcagttcaacctcagggagaactgtgaaccacagacctacgccattggcctgaaagagctgtgggtgattgatgagaagaagtggaggccaggcagagtggag…	TC28826	"Q16134; Electron transfer flavoprotein-ubiquinone oxidoreductase, mitochondrial precursor (EC 1.5.5.1) (ETF-QO) (ETF-ubiquinone oxidoreductase) (ETF dehydrogenase) (Electron-transferring- flavoprotein dehydrogenase)."
CA379787	gggtgtgtataggaggaaaagttacgtttgcttacagctttctgattgaaagtacatactgtcatcttaacctttcttttcctgaaactatatatttaatctgcttgtgttactgtccactgcaacaaccaacgctcctcatcatatcaaagacaagatgcttcccacagtgactggaccaggggctctgccctttgccgtgcagttgaaggctctgactgaccaggagttcaggtaccagcccaagctgagcgggctgaggatcattgagacggcccatgacaacggcctgaggatgaccgcccggctcagggagtacgaggtgaaggacctcctgtctctgaccaggttctttggcttcagtgcagagaccttctccctggccgtcaacctgctgga…	TC35957	"P51959; Q15757; Q96L32; Cyclin G1 (Cyclin G)."
CA379854	ttggttacgtgacagagaccgtcatgagcatcgtcaccaccttcttcagctcgcccttctctgaccagagcaccagtctgcagactcgtcagccggtgtttgtacagctcctgcagggggtgttcagggtataccactgcaactggctcaaccccactcagaaggcctccgttgaggcctgtatcaaggtgctctctgacgtggccaagagcagagccatcgcgatcccagtggacctggacagccaggtgaacaacctgtttgtcaagtccaacaacgtggtcaccaagtccatcttgagctggagactctccgccaagaacgcccccaggagggactccaacgccactgcgtccgttagctacaggaacatcatagaaaggctgcaggacatagtgt…	TC42357	"Q14643; Q14660; Q99897; Inositol 1,4,5-trisphosphate receptor type 1 (Type 1 inositol 1,4,5- trisphosphate receptor) (Type 1 InsP3 receptor) (IP3 receptor isoform 1) (InsP3R1) (IP3R)."
CA379964	tctgtgatgtaaaatggcgctgagttctcaaggaacaaagaaaaaagtgtgctactattacgatggtgatgttgggaattactactatggccaggggcatcccatgaagccacaccgtatccgcatgacacacaacctcttgctgaactatggtctctacagaaagatggagatataccgacctcacaaagccagtggagaggagatgaccaagtaccacagtgacgactacatcaagttcctgcgttccatccggcctgacaacatgtcggagtacagcaaacagatgcagagatttaacgttggtgaggattgccctgtgtttgatggcctgtttgagttctgccagctctcaacaggaggctctgttgctggagctgtgaagctgaacaaacagca…	TC39507	"Q13547; Q92534; Histone deacetylase 1 (HD1)."
CA380011	atggagctctacacccatgtgtataactactgtaccagcgtgcaccagtccagtcaaggccggggatctgccgtccccaacaagccctccaagaagagcagtactcctgggggggcccagttcgtaggcctggaactctacaagagactcaaggagttcctcaagaactacctgaccagtctgctcatggatggtgaggacctgatggatgagtgtgtgttgaagttctacacacagcagtgggaggactaccggttctccagtaaggtgctgaatgggatctgtgcttacctcaacaggcactgggtcagacgtgaatgtgacgagggacgcaagggcatctacgagatctactcgttggcgttggtaacgtggagggagtgtctattcagaccccta…	CA380011	"Q13616; O60719; Cullin homolog 1 (CUL-1)."
CA380028	tgcgtctgaggcactggtgggtcattgcgatcaccactctagtgaccagctccttccttgtagtcaaagtcattctctccaatctgctatcccagaatgcctttggctacgtgttgcccatcacatcctttgtggtggcatggctggagacgtggttcctggacttcaaggtgctctccatagaggctggtgatgagagagcctacctagcagcagtgaacgcagcgtcggagcgagctcccatgatctaccctcgcgctgtgtctgaaggacagttctactctccaccagaatccctcgcagggtctgaggaggacctggatgaggaggggctgggtcgcagggcagtctccccccaggagaaggcgctggtgaggcagggtaaagaggccatggccg…	TC39177	"Q14849; Q96HM9; MLN 64 protein (StAR-related lipid transfer protein 3) (StARD3) (START domain-containing protein 3) (CAB1 protein)."
CA380121	gcctccctcctgccccagcacagtgcacctcaccgggtgtacctctttgtcagagagtgcctcaacgcggtggtcccctcggagttctgggggtcggaccataaccgattcaaattcctgtccgcagtcaggaacttcctgtccatgggcaagtttgagaggatgtcattggctgagctgatgtggaagatgaaggtgaatgactgtgattggctgaagatcagcaagacgggccgctgcccgcccagtgagctgtcgtatcggacgcgggtgctaggccagctcctggcttggctgctggatggctatgtgctaggcctggtgagagctatgttctacgtcacagagagcatgggacagaagaacgcactgcgcttctacagataccaggtctgggcc…	TC32058	"O14746; O14783; Telomerase reverse transcriptase (EC 2.7.7.-) (Telomerase catalytic subunit) (HEST2)."
CA380135	actgtctcactggagactacaggacggtgaggacagacattgttatggatattggaaggagcatcaacccctccgtagacattggtcagattgagggcgctttcatccagggtttgggtctgtacaccatggaggagctgaagttctctccctctggagtgttgtacacacgtggcccgtcccagtacaagatccccgctgtctgtgacataccactgcagttcaacgtctaccttctttcaggctctgacaacccacatgccatctactcatctaagggaatcggagagccggtgctgttcctgggtagctctgtgttcttcgccattaaagacgcggtggcagcagcccgggtagaggctggtatggtgggaccctttaccctgaacagccctgcta…	TC46018	"Q06278; O14765; Q9UPG6; Aldehyde oxidase (EC 1.2.3.1)."
CA380185	agcattttcctccgaattaacggcaacgtttggcttcaatctcttaacttttaaaagtgttgaattacaactatttgcaaccaaatgaagcggtatgtttttctgggtgttctttcgatgtattacctccaggtgtcaagctcgagctctgccgcgcacgggtgtttctgccaggtgaccggtagcttggatgactgcgcttgtgatgtggagacaattgatgccttcaacaatgagcgactcttccccaaacttcagaagctgcttgagtctgactatttcaggttttataaggtgaacctgaataagccatgtccattctggacagacaatggcctctgtgggcaaaataactgtgctgtgatcccatgtccaccaaatgaggttccagagggaatc…	CA380185	"Q96HE7; ERO1 (S. cerevisiae)-like."
CA380457	acgatccagccatctcctctgttggaaacaaagagagagtcttgactgtggtggctcacgaactggctcatatgtggtttgggaacctggtgactctgagatggtggaatgacctgtggctgaacgagggctttgccagctacgtggagtatctaggagctgactacgctgaacccacgtggaacatcaaagagcagaccatcctgaatgatgtccacaaggtgtttgctgtggacgccctggcctcatctcatcctctgtcccggaaagaggaggaagtcaaccagcctgacgagatcagtgagatgttcaacaccatctcctacagcaagggtgctgcagttctgaggatgctttctgagttcctgacagagccggtcttcgccagaggacttagtt…	TC43680	"P15144; Q16728; Aminopeptidase N (EC 3.4.11.2) (Microsomal aminopeptidase) (GP150) (Myeloid plasma membrane glycoprotein CD13)."
CA380746	tcagaggagagtcgccgaaccacacaccgctctcaacctgaaggagtctctgtttgtgggtggtgctcctgatttcagccggctagcaagggccgcctcgctcaaagatggcttcaaggggaccattcagaagatcaccctgatgggcacgcccatcctccggcaggagaacgcgctgcactccagtgacgtggccatgttcgagggccactcctgcagccgtgagccctgccacaacgggggtcgctgcaaccccctgctggagagctatgagtgtgtgtgcctcctcggcttcacaggcacacactgtcagaacaccatcttcgagaagtccgccggggaaacggagtccatcgcctttgacggccggacattcattgagtaccacaacgccgtcac…	TC39864	"O00468; AGRIN precursor (Fragment)."
CA381199	gagaaagatgccactgaggatgaggtagaggtggaagaagaggaggatgagaaggaggacaagccaaagacaaagaaggttgagaagactgtgtgggactgggagctgatgaacgacattaagccgatctggacgagaccagccaaagaagtagaggaagacgagtacaaggctttctacaagaccttctccaaggacacagacgagcccctgtcccatatccacttcacagccgagggtgaggtcaccttcaagtccatcctgtttgtccccgctgccgcccccaggggcatgttcgacgagtacggaaccaagaagaacgacttcatcaagctgtttgtccgtagagtcttcatcaccgatgacttcaatgacatgatgcccaaatacctgaacttt…	TC36344	"P14625; Q96A97; Endoplasmin precursor (94 kDa glucose-regulated protein) (GRP94) (gp96 homolog) (Tumor rejection antigen 1)."
CA381244	attagttcgctaatgacatgctttcggctaaccactgaatagttaaacgtattgttttacttgtgcgtgaaaataaataacaatgaatgttcagccttctaaccccaacaacccgattgtgttctttgatgtcaccattggaggacaagaagttgggagaatgaaggtagaactctttgccgatgtggttccaaagacggctgagaactttcggcagttctgcacaggggaattcagaaaagatggtgtccctatcggatttaaaggctgcaccttccacagggtgataaaggacttcatgatccaaggcggggactttgtaaatggtgatgggacaggtatctgcagcatctacagaggaccatttgcagatgaaaactttagaatgaagcactctgc…	TC25702	"O43447; U-snRNP-associated cyclophilin (EC 5.2.1.8) (Peptidyl-prolyl cis-trans isomerase) (PPIase) (Rotamase)."
CA381440	gtgagggcaccatcccggtagagtcatcgaccatcgtgcccacctgggacggcatccagcacggcgagcgtctgaggaccatgagctgtagcgacaagatccttcgctggaacgtcctgggtctgcagggagccctgctctcccacttcctccatcctatctacctggcttcaatcaccctgggctacctgtacagccatggccacctgacacgtgctgtctgctgccgattggccagagacggcgaagccttctccaagagtctacctgctccctacacactcaaccaccccgaggtgggcagggtgagtgtgtatgactcgacgcgtcacacagggaagaccaaggagtccagcgtgaactggagccagccagaccacatcactgtggaggtgctgg…	TC43679	"P55265; Double-stranded RNA-specific adenosine deaminase (EC 3.5.4.-) (DRADA) (136 kDa double-stranded RNA binding protein) (P136) (K88DSRBP)."
CA381566	agggtacacatatttttcacaacaccaattaaaaagcttttaaaatggcatatcatacaggtagtccgtatagaggacaacctcaacaacaaccggcgccggatcaaggttttctttggaatatatttcagagagtggacaaggacaggagctgtgtgatatcagacacagagctccagcaggccttatcgaacggtacatggacacctttcaacccagtgacagtccgatcaatcatatccatgtttgacagggagaacaaaggaggggtgaacttcaacgagtttgccggagtgtggaagtacatcacggactggcagaacatcttccgcacctacgacagagacaactcgggcttcatcgacaagaacgagcttaagcaggcactgactggattcg…	TC38011	"O75340; Programmed cell death protein 6 (Probable calcium-binding protein ALG- 2)."
CA381625	tgaaggagaggaaagcccacaaggctgcagcagcggggaaagatggaggactcctgcgcaacacagaatctctgggcttttccttctctgccaaagagtgctcgctgcccaagaagaaacgcttgaagacatcagacaagtctcaatgctcagctgctgtcactgaagacgttgccacggtcacttctcttggcgccatggataaggaggtggagcaaagaccgaacaaaatcgaatgtctacctctctatgcagttacctccaaggtggtcaaagatgagtatgtggtggcagattattctgtggagcttccagactcgtccggcgagcagcatttggggctgggtggggagaatctctcctctgaggagattcatcctcccaagctggtccttaaga…	TC44063	"Q9UQR1; O43591; O00389; Zinc finger protein 148 (Zinc finger DNA binding protein 89) (Transcription factor ZBP-89)."
CA381692	atggactttgtgacagcagccgccaacttgcgcatgcatatctttagcatgaacatgaagagccgttttgacatcaagtccatggcaggaaacatcatcccagcaatcgccacaaccaatgcagtcattgctggcctcattgtgctggaggctctgaagatcctgtctggagatgtggagcagtgtcgcacgatcttcctgaacaagcagcctaaccccaggaaaaagctgcttgttccatgtgctttggacccacccagtgccaactgttatgtgtgcgccagcaagccagaggttacagtcaaactgaatgtgcacaaaactcttgtgctggcccttcaagacaagatattaaaggagaagtttgggatggtggcgccagatgtgcagatcgaggat…	TC39330	"Q9UBT2; Ubiquitin-like protein activating enzyme."
CA381692	atggactttgtgacagcagccgccaacttgcgcatgcatatctttagcatgaacatgaagagccgttttgacatcaagtccatggcaggaaacatcatcccagcaatcgccacaaccaatgcagtcattgctggcctcattgtgctggaggctctgaagatcctgtctggagatgtggagcagtgtcgcacgatcttcctgaacaagcagcctaaccccaggaaaaagctgcttgttccatgtgctttggacccacccagtgccaactgttatgtgtgcgccagcaagccagaggttacagtcaaactgaatgtgcacaaaactcttgtgctggcccttcaagacaagatattaaaggagaagtttgggatggtggcgccagatgtgcagatcgaggat…	TC39330	"Q9UBT2; Ubiquitin-like protein activating enzyme."
CA381692	atggactttgtgacagcagccgccaacttgcgcatgcatatctttagcatgaacatgaagagccgttttgacatcaagtccatggcaggaaacatcatcccagcaatcgccacaaccaatgcagtcattgctggcctcattgtgctggaggctctgaagatcctgtctggagatgtggagcagtgtcgcacgatcttcctgaacaagcagcctaaccccaggaaaaagctgcttgttccatgtgctttggacccacccagtgccaactgttatgtgtgcgccagcaagccagaggttacagtcaaactgaatgtgcacaaaactcttgtgctggcccttcaagacaagatattaaaggagaagtttgggatggtggcgccagatgtgcagatcgaggat…	TC39330	"Q9UBT2; Ubiquitin-like protein activating enzyme."
CA382259	gagaagaaggtattaccaggatgcagatctgcagggatgcatgttttttatttttaacaatatgtctcgtttaccttacgtttgaggttgaaacttttcaagggaaatcctgtggctcccctggcgaagtgatgaatggcaggtatgacctcacagagggtgtggagttcggagccagagtaacagcccagtgtgacaaaggacattacattgtgggttccaaagtacggaattgcatggcagcagggtggtctggcagagtcgctatctgtgaagtggtgaagtgtggagcgcctcctgttgttgccaatggaagtctgttgtacagagctgaagagtcgtatgcctacagagaggtggtggagtatcagtgtgacaggcaactgactctggatggac…	TC37224	"P04003; C4b-binding protein alpha chain precursor (C4bp) (Proline-rich protein) (PRP)."
CA382425	tgtgacattgaaagggtgcctcaacgtggcatcctagagaaagacccctctatttaccaacagccgtcaccacactgtaccgtcctggcacacgtagtaccctccgaaacgtccctacctcgactaataaatgaccatcataggcgccagagaaataaaacaagcgaaagacacggatcattatccgaacgtggagagaaaaacaacgaatcattttcggaatcatatgaaggaaaagcgcacgaatcgtcgtcgcagttgccttctcaatgcataccctttgtgctcggggaacgatgaaaccagagattagcgccgcggtcgggtttctgtcgagatttctgcggataaaaggacacgtaaatgacagacagcttcaatcattcagcgcaagtttac…	TC38394	"P31607; BTG1 protein (B-cell translocation gene 1 protein)."
CA382570	tggcaaaaagcctctgtgtaatataaggttctgtatgcgcccttttacaatatttgccacattgtgcatgatagttgttgacaatcagtgctgtgttatcattgttattggttagtccaagctgcctggccctggagtcaagttgtctcataatactaccacactcaatcctttacacagggttgctttgagattgcagtcccttgagcaaacagcaaggtgtggctttgttgtgaatttgttttcgatgccactatttaattgattatgtctgttcctccattttagtggacatctggtctgtgggctgtatcatgggagagatgatcaatgggaagacgcttttcaaagggaaagactacatggatcagctgactcagatcatgaaagtaactggtg…	CA382570	"O15264; O14739; O15124; Q9UNU0; Mitogen-activated protein kinase 13 (EC 2.7.1.-) (Stress-activated protein kinase-4) (Mitogen-activated protein kinase p38 delta) (MAP kinase p38 delta)."
CA382877	ttaccacaaggtgcctgaaggtgtgtccataaaatacaagtccatctgcaagaatggcatggttggtacgggagagaacggaagaaaatgctctaacatctccattggagatgaggtgtcctttgacattaccatcgagtcccagaagtgtccatctcaaggaaagtcagagaccattaggatcaagccgctgggtttcaatgaggatgtggagatcgtcctcaacttcatctgcgaatgtgaatgttccaaaggcggagaacctctcagcaagatctgccacaatggcaacgggacctttgagtgtggagcctgcaggtgcaacgaaggacgtatcggcagactgtgtgagtgcagcacagacgaggtgaggacagacgacctggacggtaactgtcg…	CA382877	"P05556; P78466; P78467; Q13089; Q14647; Q13090; Q13212; Q13091; Q14622; Integrin beta-1 precursor (Fibronectin receptor beta subunit) (CD29 antigen) (Integrin VLA-4 beta subunit)."
CA382984	tgcccagagaaggtctaccagctcatgagggcctgctggaagtggaacccgaccgagcggccctcctttgctgagagccaccaggcctttgagaccatgtttcaggagtccagcatctctgacgaggtggagaaggagttgggcaagaaagggaagaaggtggtgctgggccccatgcagcaggctccacaactgcccaccaagaccaggaccctccgtaggaacgtggaccgagatggagacagccctgacgcgttggagccggaggtggccgtgtcccccatgctccccagaaaagagcgtccgttcctggacagcaacctgaacgaggacgaccgcctgctgcccaaagacaaggacaagtcccgtaacagcctcttcaacctcatc	CA382984	"P00519; Q16133; Q13869; Q13870; Proto-oncogene tyrosine-protein kinase ABL1 (EC 2.7.1.112) (p150) (c-ABL)."
CA383222	tccaggttccagctactgcaggagactctgtatttgactgtggccatcctggatcgctttcttcaggtaagcctcatttataaaaatacataaatggtatatccctgtttactttttataaccccctcttatcaaggtgcaaactatcggccgcaagaatctccagctggttggcgtgactgccatgttgttggcatccaagtatgaagagatgtattccccggagattggcgatttcgtttacatcacagacaatgcgttcaccaaggcccatattcgggagatggaacagctgattctgcagagtctgaacttcgagcttggacggcctctacccctacacttcctcaggagagcctccaaggctggcaatgctgatgttgagaagcacacactagc…	TC36984	"O95067; G2/mitotic-specific cyclin B2."
CA383564	caacaaggagatgttgatgaactcttcgacgtgaaaaatgcttattacattggcagttatcaacaatgtatcaatgaagctcagaaggttaagccaacaacacctgagaaggaggttgagagagacatgtttctgtacagagcctatattgcccagaggaagtatgctgtggtgatggatgacatcaaggccagctcctcaccagaactccaggctgtcaagatgtttgctgagtatcgcgccaacgagggcaaaagggatgccattgtggctgaacttgacaagaaaatgagcaagaatgtagatgtggccaacacaaccttcctgctcatggctgcgtccatttactaccatgagatgaactcggatgctgccttgaggaccctgcaccagggagaa…	TC25842	"O76097; Coatomer epsilon subunit (Epsilon-coat protein) (Epsilon-COP)."
CA383652	caggaagtgtctgggccgcttcggactggagagtcatgcacacaccatccagatctccaagctatcaggtggtcagaaagccagagtggtgttcgctgagctggcctgtcggcaacctgacgttctcatcctggatgagcctactaacaatctggacattgagtcgatcgatgccttatcagaagcgattaatgagtacaaaggagctgtgatcatcgtgagccacgatgcccggctgatcactgagacagcctgtcagctgtgggtggtggaggatcggtctgtcaaccagatagacggggacttcgaggactacaaacgggaggtcctggaatcactgggggagaccctggtccacaaggtcaaagagtgacctacctactgcagaaccagggctct…	TC33441	"Q8NE71; Similar to ATP-binding cassette, sub-family F (GCN20), member 1."
CA383795	aactactctatgatccaccaaataacagcagattgacatggacaaacatttgcaaggagggaaagcatttggattcctcaagtctcagcaggatgtgaaactgaactccatcaatgaggtttttctcacagatcctaaatatgcagaagaggaggacctcagctcaaaactggaaatgtttaaaaacaaatacatggaatttgatctcaatgaccaaggagacattgacatgatggggctgaagcgcatgttggagaagctgggcgtggcaaagactcacttggagctgaaaaagatgatgtcacatgtggttggcggtgctgctcgagacacgttctgttacaca	TC41103	"P55008; Allograft inflammatory factor-1 (AIF-1) (Ionized calcium-binding adapter molecule 1) (G1)."
CA384029	attccaaatagagtgagagggaaagagagggaagatcggagagaagggaaatctcccgtattaatttgaacgacggaaaaacagcgcacacgggggaagggtgacattttctacagggattggaagagaaaccttccctttgcatcgaaaatggagctacccgccgcgggagagcacgtatttgcggtggagagcatcgagaagaagcggaatcgaaaggggaggatggaatacctagtcaagtggcgaggatggtctccaaaatataacacgtgggaaccagaagaaaacattctcgacccgcggctgcttgacgctttccaaaacagggagagatacgagcagcttatgggatatcgcaaaagagggccaaagccaaagcacctgatgggccaggtc…	CA384029	"O00257; Q96C04; Chromobox protein homolog 4 (Polycomb 2 homolog) (Pc2) (hPc2)."
CA384059	ttctacttgaaccaacacagattccaccatgtttgaggctcgcttggtacagggatccatcctgaagaaagttttggaggctctgaaggacctgatcacagaggcctgttgggacgtgagctcttcgggaatttctctccagagtatggattcgtcccacgtctcccttgttcagcttaccctccgcagcgacgggttcgactcttaccgctgcgaccgcaacctcgccatgggagtcaatcttagcagtatgtcaaagatcctgaagtgtgctgggaatgaggacatcatcactctcagagcagaagacaacgcagacacactcgcccttgtctttgagactctcaaccaggaaaaggtgtctgactatgagatgaagctgatggatcttgatgtaga…	TC26202	"P12004; Proliferating cell nuclear antigen (PCNA) (Cyclin)."
CA384134	gaggaaaaagttcgcaaggagaggcaggacaactcttgggagccctgcagtctcactttatgcctccaaaatactttctttccagtttatttgcatctagtaatattgctattgtattttcacaagaataacccaactttttcaaaactgaaacgaccatggagctgctttgcctcgaagtggacaccatcgtcagagctagtcttgatccgaatcttctgtgtgatgacagggtattacaaagcctgttgaccattgaagaacgttttcttccacaatgttcttatttcaagtgcgttcagaaagatattcagccatttatgaggaggatggttgcgacttggatgctggaggtttgtgaagaacagaagtgtgaggaagaggtttttcccttggcaa…	CA384134	"P30279; Q13955; G1/S-specific cyclin D2."
CA384452	accaatgaggagtatggagagttctacaagagtctgaccaatgactgggaggaccacctggctatcaagcacttctcagtggagggccagctggagttccgcgctctgctttttgtgcccaggagggcttccttcgacctctttgagaacaagaagaagaagaacaacatcaagctgtacgtgcgcagggtgttcatcatggacaactgtgacgagctgatgccagagtatctcaacttcattaagggtgtggtggactctgaggatctccccctgaacatctccagagagatgctgcagcagagcaagatcctcaaggtgatccgcaagaacctggtcaaaaagtgtatggatcttttcatcgagctctcagaagacaaggacaactacaagaagttc…	TC30259	"P07900; Q9BVQ5; Heat shock protein HSP 90-alpha (HSP 86)."
CA384555	tcaaactcacatcctattaagaaaagtcaaccaattcaacaaattactcagagcttgagatatctgaaagccatagagcatgcactggaagaaatctccttcctcagggcagcctgatgaaaagccataccaaggagtgcgagtccgagacccagtcaaagagttgctgaggaggaaacgaggactgcttctccacaatgccaaaacagtgccccctagagcggttggggtactaaacaacaacttgccttcatatgcacagcttgggacttccgggtttgaagtggctagtagcctatccagtgactcctccacagtcaatgatgtcggcctctgtgcaggttggatagcccagcctgcagctactgctctccagcccataaaccattggtcttaccc…	TC34347	"Q16633; Q14983; POU domain class 2, associating factor 1 (B-cell-specific coactivator OBF-1) (OCT binding factor 1) (BOB-1) (OCA-B)."
CA384587	aagaatggcaagggcctgagacatttctccatgaaggtgtgtgagaaggtgcagaagaaaggtgtaaccacctacaacgaggtggcagacgagctggtggcggagttcagcgctgcagacaaccacatctcccccaacgactcacatgtgtacgaccagaagaacatccgacggcgtgtgtatgacgcgctcaacgtgctcatggccatgaacatcatctctaaagagaagaaagagatcaagtggattggtctgcctaccaactcagcccaggagtgccagaacctagaggtggagagacaaaggcgactggagagaatcaagcagaagcagtcacaactccaagaactcatattacagcaaatagcctttaagaacctggtgcagcggaacagacag…	TC31288	"Q14186; Transcription factor DP-1 (E2F dimerization partner 1) (DRTF1- polypeptide-1) (DRTF1)."
CA384637	tctgaagctcgattctccacacctctggtcgtttttctcaactctataacgttaatcactcagtttcctccagacgaacaaatcgtgccagcctaaaatctttcaaacgacaaagatgctgcgtctacccacggtgatgagacagatgaggccagtctgcagggccctggccccccacctcacccgagcctacgccaaggacgtcaagtttggagccgatgctcgggccatgatgctgaagggagtggatctgctggctgatgctgtcgccgtcaccatgggtcccaagggtcgcacagtaatcatcgagcagagctggggcagccccaaggtgaccaaggacggcgtcactgtagccaaggccatcgacctgaagtgcaagtaccagaacatcggtgc…	TC45840	"P10809; 60 kDa heat shock protein, mitochondrial precursor (Hsp60) (60 kDa chaperonin) (CPN60) (Heat shock protein 60) (HSP-60) (Mitochondrial matrix protein P1) (P60 lymphocyte protein) (HuCHA60)."
CA384986	agcaacaagaacaggatccctcccaacgtgcgtgacatagtgtactgtacgggcgtgtctctgatggatgaggacgtgtgggagtttatctggatgaagttccactccacaacagccatctcagagaagaaggttctcctggaggctctcacctgcagcgacaatggcttcctgctcaaccggctgctgaatctttctctgagctcagatttggtcccagatcaagatgtcatcgatgtcatcatccacgtgggaaggaacccgcatggaagacacttagcctggaggtacttcagggagaagtgggacatcttgaattcacggtacggagagggcttattcatgacttctaagctaatcagtggggtgactgaattcctgaacacagagacggagctg…	CA384986	"Q9UKU6; Thyrotropin-releasing hormone degrading ectoenzyme (EC 3.4.19.6) (TRH- degrading ectoenzyme) (TRH-DE) (TRH-specific aminopeptidase) (Thyroliberinase) (Pyroglutamyl-peptidase II) (PAP-II)."
CA385359	cgtcagagtgcgctagcatcatcaccgtttcagtggaataacaaccttaaatcaacatgataactgccaggctcatactcctactgggtatcgtgggtgtcacctcagccaatgaagttggcctgggcggaaaggtgctggtcttcccgtatgagacggacttcagcttcgtggcgctcatcccccaaaaggagatggacctgcgggcgttcacgctgtgcatgcgcgtggccaccgagctggagggcgagcggcagatcatcctgttcgcctaccgcacgcccgactacgacgagcttaacgtgtggcgcgagaaagacggccgcatcgccttctacctgagtggcgacggcgccttcttccacctgccgcccatcaccacattcagaacgagtctct…	TC38348	"P02741; Q8WW75; C-reactive protein precursor."
CA385591	aagatcttgggggtgagcaagtctgcgtctgtgagggacatcaagaaggcttacagaaagctggctctccagctgcaccctgacagaaaccaagatgacccaactgctgctgacaaattcgcagacctggggtcagcctatgaggtgctctctgatgaagagaagagaaagcagtatgatgcatacggagaggatggtctgaaagagggccaccatggttctcacaatgatatcttctccagtttctttggcgactttggcttcatgtttggaggaaaccggcaaggacagcaggacaggaacatccccagaggaaatgacattgtgctggacctggaggtcacactcgaagaggtgtactctgggaactttgtagaggttgttcgtaacaagcctgta…	CA385591	"Q9UBS4; Q96JC6; DnaJ homolog subfamily B member 11 precursor (ER-associated dnaJ protein 3) (ErJ3) (ER-associated Hsp40 co-chaperone) (hDj9) (PWP1- interacting protein 4)."
CA385882	atcacaacagccgctagtagcaccctgtctaattgcggtgaccgggggactggataggcataactaattagcataatactaactctaaacataacactagttaacatcaccataacagagtaatctacggaaaccatttacattgagctacccccttggaaccgctgggacatggccaggcaagatcaggtcctgctcttggagccacagcacgaactgaaattccgaggtcccttctcggatgtggtcaacacaaccttaaagctctccaaccccacagacaggaatgtgtgcttcaaagtcaagacgacagccccgcgccggtactgtgtccggccaaatagcggtgtcatcgacgccggcacctcaatcaacgtctcagtgatgctgcagcctttc…	TC38760	"O95292; O95293; Q9P0H0; Vesicle-associated membrane protein-associated protein B/C (VAMP- associated protein B/C) (VAMP-B/VAMP-C) (VAP-B/VAP-C)."
CA386208	cggagtgtcccaaagcagagtgttttgagtctctgtctgcgatggagctggctgaacagatcaccctgctagaccacattgtgttcaggagcatcccttacgaagagtttctgggccagggctggatgaagctggacaagtcagagagaactccatacatcatgaagaccagtcagcactttaacgatatgagtaacctggtagcgtctcagatcattgcccatacagacgtgggctccagggctaactccatagagaagtggttggcggttgctgatatctgtcgctgccttaacaactataacggagttctagagatcacctcagctctcaaccgcagcgccatctacaggctgaagaagacatgggccaaagtctgcaaacagaccaagtcgttga…	CA386208	"O14827; Ras-GRF2 (Fragment)."
CA386226	tgggagtttacacttatccgtccacatgcactatacctggccctcgctgacgactactactctaaacacctccacagcactgggcacacgtttgtttacatggacatttcgatccgaggggactcggttgggagattactgtttgagctgtttacagagctgtgtccgaagacgtgtaaaaacttccaggctctgtgtacaggggaggcaggcctgtcacagagtgacttaatcctgtcctacaagggttctgtgttccatcgtgtggtgcccaacggctggatacaggggggagatatttctgcaccaggcaaaggcaacggaggggagtcaatctacgggccaacttttgaagatgagagctttgcagtctcccacagtaggaggggcatcctggga…	TC28045	"P30414; NK-tumor recognition protein (Natural-killer cells cyclophilin- related protein) (NK-TR protein)."
CA386429	cagaggatccctcctccgggcatggggggaggagagcaccctccctgggggggtaaccagcaccctgacttcggccccccgccccacggcttcaacggacattccccccatatgaggcagcggctgtccccggctcacgtcaaccaggacgaccccagcctggtccccaacgtcccttacttcgacctgcccgccggactcatggcccctctagtcaaacttgaagaccatgaatacaaagccttggatcccaaagacatccgccttcctccccccatgcccccaagtgatcgcctgctcgctgctgtggaggccttctacagccctccatcccatgatagacccaggaacagtgagggctgggaacagaacggcctgtatgagttcttcagagccaag…	TC27275	"O00302; ERPROT 213-21."
CA386695	tttaaggaccatgtctgtgagctgctgaacactatcgatgcttgccaagtattctttgatattactgtaaactttgacctgaccaaaaactaccttgacttagtagtgacctacactaacctaatgatgctactgtctcggattgaagagaggaaagctatcattggcctctacaactatgcccatgaaatgacacatggatcaagtgatcgagagtaccctaggctgggacagatgatcgttgactacgagaaccccctgaaaaagatgatggaggagtttgttccacatgggaagtcgttgtcagacgccctgctctccctccagatggtgtaccccaggagaaacctgtctgctgaccagtggaggaacgcccagctactcagtctcatcagtgct…	CA386695	"Q9Y2A7; O60329; Nck-associated protein 1 (NAP 1) (p125Nap1) (Membrane-associated protein HEM-2)."
CA386899	aacagggcatctctcttcgcggactcatagcctacacaaagcccgggaccatgtcggagtacagttctttgctcagtgacctgtctgagaacatcaccaacgaggacttggaccaactcaagtcagcctgcaaggaggacatcacagaggaccagagcaacacaatcacctcctccaaggagtggttcaactacctggagaaaaacgaaaagctggcacaggacaacctgtcgtacatcgagcacatctttgagatctcacgacgaccagacctgctgacccgggtcattgagtatcgcaccaccgtactcaagatctctgaggacgacgagatcgacaccaagctcacacgcatcccctctgccaagaaatacaaagatatcattcgccaaccctctg…	TC41740	"Q15121; Astrocytic phosphoprotein PEA-15 (PED)."
CA387146	ccattcagttcgcggctgtcgtgtccaacatccaagggataattccaaactgaaagcgaagtaagcgagccgtctcctgttacaacagatcaatgctcctccgtgccgaggccttgtccgttcttccgatggctgggttaaggattgtggacgagcggcgggatatgcgcgtgggatggttgggaagaatgggtggacgatagcgtgcgctgcatgtgaagcagcagcccgtctctaaaggcacttctgttattgtgtatcatttttcttacccttattttaccagatgttcaagaggaaagtgatggtgcttggggagaagctgctaccggccttcaacacaccaacgggtatcccacgtggagtcatcaacatgggcagtggcaccagttggagctg…	CA387146	"Q9NR34; Q9Y545; Mannosyl-oligosaccharide 1,2-alpha-mannosidase IC (EC 3.2.1.113) (Processing alpha-1,2-mannosidase IC) (Alpha-1,2-mannosidase IC) (Mannosidase alpha class 1C member 1) (HMIC)."
CA387513	agagtccttccagagcagctgtaaataccagtgcacgtgcctggacggtgccgtgggctgtattcccctgtgcagcatggacatccgcctgcccagccctgactgccccatgccccgccgcgtcaaagtgcccgggaagtgctgcgaggagtgggtgtgcgatgccccccaaaacacaaacatctttgtgggctctgctctcgctgcttacagagaggaggagacctacgggcctgacccctccatgatgagggagaactgcctggtccagaccactgagtggagcgcctgctcgaagacctgcggcctgggcatctctaccaaagtaaccaacgacaaccgcgagtgccgcctggagaaacagtcccgtctgtgcatggtcagaccctgcgagtccca…	TC26129	"P29279; Q96QX2; Connective tissue growth factor precursor (Hypertrophic chondrocyte- specific protein 24)."
CA387665	agggagcaggttacagagaaatcactggcacgtcattcctctgtttagtttctgtgtgctttttttttttagtcagttccacttgtagtgagatgagcaaattacttcattcttctgttttggaatggttggacataaagacttttttgattttcctctgtgttttcttggtacttgccgacctcctgaagaacaaaactccaaagaattttcctcctggaccttggtcatggcctttcattggcaacatgtttcaatttgatcctgctaagatacatcttcagtttgaagagtgtgaaaaaaaatatggaaagattttcagccttcgaattccatcagcaaaccaagggtcaaagtgggttattctgagtggatacgagatggtgaaagaggccttgg…	TC31248	"P51589; Cytochrome P450 2J2 (EC 1.14.14.1) (CYPIIJ2) (Arachidonic acid epoxygenase)."
CA387837	tacaaatgaacgctaagaaaaagcagaagaaggaaaagacagttgctgttgatgacgttggggatattcaggagagtggagatttcctcatcaaaccagagtccagagttgctagtctggacacctctcaatggcctttgctgctaaaaaattttgacaaactcaacatccggacagctcactacacacccttgccaaatggctccaaccctctgaagaggaacattcaggattatgtcaggactggcttcatcaacttggacaagcctgccaatccctcctctcatgaggtggtggcctggatccgacgtatcctgcgagtggagaagactggccacagtggcaccctggaccccaaggtgacaggctgcctcattgtgtgtgtggacagagccacac…	TC26064	"O60832; O43845; Q9Y505; Q96G67; Dyskerin (Nucleolar protein NAP57) (CBF5 homolog)."
CA387854	tcgttcacagcgagcttactagacatttcctctccccatccccttttccgacacaccgtactaccagaacgtagtgttgtttacgtttggagaagttctgtacgaaaggtgacgaattgaaagtcatatctgtggaatattgttggtgacgttctcatctcgacaacaagcagtccgacgcacgctgatggcggtcactatcgaggagctgtatcgtaactatgggatccttgccgatgctaagccagaggacctgggccagcacaaatatgcctatcaggtgatccttgatggcgtgaaagggggtcccaaggagaagcgcttggctgcgcagttcattcccaaattcttcagcagtttcccagagctggcagatgcggcaatcaatgctcagcttga…	CA387854	"O15441; Aac11."
CA387866	gtgggaacagagggctgcagtggagaggactttactggacaaaccactctacaatgacttcgagagaggggcggtggactcgtattttttgacggtgggggagaacctgggagagatggagctggtgaaggtagagaagaataagtactgggttcatgatgactggtactgtaagtacatcacagtgaagactccctctggagactacgtagagtacccctgcttccgctggctggtggatgacaaggaggtggtccttagggacggcagagcacggttgccaaaggatgacaagaccagactggagaagcagcaccgacgtaaagagctggagagcagacggaaaacctacagatggagtgagtggcagcctgngtttcctatgagtatagatgccaa…	CA387866	"P09917; Arachidonate 5-lipoxygenase (EC 1.13.11.34) (5-lipoxygenase) (5-LO)."
CA387992	tgatgatatctattctatcgtatggatattatgtcgtagcaagtgccgagtctgcgagggatgagtggaattttgagtccgtaaatctgaatgttgacctctctcgagtactcaagaaagtgaatgaacgttttttgtctgttgccatagacgcgagtctagtcgctgaagagaagttcatgtaccttttaacgtctccaaagctgaggacattggcaaaagctttgactccagcatttctgagatttggagggacaagacaagatttcatgaccttcaacccaacatttttacattcaaacgagaatcacaaaaactctgtgtttgatgcagatgacatatgtgaaaggctggagctgcctccactactggaaaagaggctgaagcaggaatggactc…	TC42736	"Q9Y251; HEPARANASE."
CA388006	taagtgccgctgagaattatttgcagtgccattgcaaaacgacccgtttcctgaccgttttgcaaggtgtgcaattgtaatattgctctttgcacggacacacacggttcagacgcaaaaaggctccaagtgcatgaagatcgcggcttgtattccgcatccttgttgcaaagcaagtcgctgaagcaagcttcggtgcgagggcgatggagggagggagtgagaaagaaggcaacgtctctagtgcatcccctcccccccatcaaagcaaaggggaaatgtctcagccaaagggaggtaagaggaagcctgggctcaagctctccaaggaagtgtttgagcagcctcctgctgctgctgctacacccccaagagatttggattcgaaagcttgtgtga…	CA388006	"P52564; Dual specificity mitogen-activated protein kinase kinase 6 (EC 2.7.1.-) (MAP kinase kinase 6) (MAPKK 6) (MAPK/ERK kinase 6) (SAPKK3)."
CA388407	tccgatctccagcttcatcatggcgaacgttgtcgatactaaattatatgacatcctaggggtgtcccccactgccactgaaaatgagttgaaaaagtcataccggaagctagcaaaggaatatcaccccgataaaaacccaaatgctggcgacaagttcaaggagatcagctttgcgtatgaagtgttgactaatccagagaagaaggagctttatgatcgctatggggagcagggactgcgagaaggaggtggtggtggtgnggggaatggatgacatattttcacacatcttcggtggtggactctttggcttcatgggcggacaggggcgcagccgaaatggtggtagacgaagaggagaggacatggttcacccactcaaagtttcactggaag…	TC42327	"O60884; O14711; DnaJ homolog subfamily A member 2 (HIRA interacting protein 4) (Cell cycle progression restoration gene 3 protein) (Dnj3)."
CA388461	acaagccagtgtcaatggaccttcatagagcgagaatcctcaaccacatggattgtaacactgatggtcgacattctaaggatgggaaagttaaatctttcaatgaagagcggctggacagtggcctcgactctctcaaagatgaggaatataaagttgtcgcctgtgagctcgagcgtcttcgtgtggattgtctcccaccgcagagagacgaatgcggcaatgaaccgtggaaggaacacatttcagaggatggagacacgcttctccaccttgccattatccatgaagccaaggactgtgcaaggaagatgatagagctgtcatgcaatgagcctttcctcaatcaatataaccaccagagacagactcctctccacctggctgtgatcacagagc…	TC38833	"P25963; NF-kappaB inhibitor alpha (Major histocompatibility complex enhancer- binding protein MAD3) (I-kappa-B-alpha) (IkappaBalpha) (IKB-alpha)."
CA388591	cgaaagctggagagctatggcggcgtgccggggatcctcttcaaaatggtttttcacccgggagcaaatcgaagccacgccgtcccgccgttcgggagtggatccggacaaggagctatcttaccgacagcaggcggctaacctcattcaagatatgggccagcgactcaacgtctcacaacttacaataaatacagcaattgtttacatgcatagattttatatgttccactctttcaccaaattccacagaaatataatttctccaaccaccttattcctagctgcaaaagttgaagagcaacctcggaaacttgagcatgttattaaagttgcccatgcttgtctaaaccctcaagagaccccgcttgatacaaagagtaatgcatacctccagca…	CA388591	"O60583; O60582; Cyclin T2."
CR_1	ggacagcttggtactcccatcgtttagagaaaaagcaggattcaaaatacaagctaaatccccgacatggacaagaacgacctggtacagaaggctaagctggccgagcaggccgaacgctatgacgacatggcggcggcgatgaaagcggtgacggagcagggcggcgagctctccaacgaggagcgcaacctgctgtcggtggcctacaagaatgtcgtgggggcgcgtcgctcctcctggcgcgtcatctccagcatcgagcagaagaccgaaggcaacgagaagaagcagcagatggcccgtgaataccgcgagaagattgaggccgagctgcaggacatctgcaaggatgtgctggcactcctcgacaattacctcattgccaatgcgactcag…	TC26070	"P31946; 14-3-3 protein beta/alpha (Protein kinase C inhibitor protein-1) (KCIP-1) (Protein 1054)."
CR_10	cagtagctagttagccaccggttgttgagatagagtcggttaggggttggagcgaggacttggaggggagccactgattatcttaattctaatttgcgcctcggcagcattaaaaagcgcattgtttcactattgtttagcttgtattgtacgtgggtttttagagataatccgcagtgacatttgatgtgctgtgtgtatcgtaggacgtcatcgggaaaatacacattgctttcgaatacacctagctatcgtcaatagcctcccgtatcttggaactgacttcccgaccttcggcacatcaacagcgacaatggcagatagagagcaactgatccagagagcccgtatggctgagcaggcggagcggtacgatgacatggcctcagcgatgaaaca…	TC27845	"Q04917; 14-3-3 protein eta (Protein AS1)."
CR_11	TTTCGGCATAACAAAAGAGTGATGTCTGAACTAAAACCCTGTAAGGTGTGTAATTTTACGCGACAACAATCATACGGTTTGGTTGTTCCTTCTCTGGACCAACTAAAGATTAAAGGAAGCGAATCTCTTGGGTTTAGCCCAAGTACCTCCGTCTCTGTGGTATTAGAAGATGATGGGACAATAGTTGAAGATGAGGCCTATTTCTTGTGCTTACCTACAAACACAAAGTTTATGCTCTTGCATGAAAAAGAGACGTGGGCCCCACTACGAAGAATTGATGGCGGCACAGCTTGGATGACCAGGGAGTCTGTGAATCTTGAGAGCGATGCTGTGGACAGCTCAGTCAGTGGGATCGAGCCCTGGTTCTACCTGGCCCAGCAACTCAAGAAGGACCTGGCC…	CA375955	"O00273; Q9Y6C6; Q96I97; DNA fragmentation factor alpha subunit (DNA fragmentation factor 45 kDa subunit) (DFF-45) (Inhibitor of CAD) (ICAD)."
CR_2	gagcgagacggaggacggaggctgcatctctcagagaaaaaaaacaggaattagagccgtaaatattactgaaaaatggacaagaacgacctagtacaaaaggctaagctcgctgagcaggcagagcgctatgacgacatggctggggccatgaagtctgtgacggagcagggcggggaactctccaacgaggagcgcaacctgctgtcagtggcctacaagaacgtggtgggggcacgccgctcatcctggcgcgtcatctccagcatcgagcagaagacagagggcaacgagaagaagcaggccatggccaaggagtaccgggagaagattgagaccgagctgcaggacatctgcaatgacgtgctgggacttcttgacaagtacctaattgccaat…	TC36115	"P31946; 14-3-3 protein beta/alpha (Protein kinase C inhibitor protein-1) (KCIP-1) (Protein 1054)."
CR_3	aacaacctagcgaactaaaggtgtccctgtctggacaacatacctgtacctccattcacctgtccatcgattataaatatctatcgttctacacaatcaatctacacgatctagccccacatctttgccccattccttccgctctcttgggactctatttgcatctgcgagcgacagtttgaacatcaaataacacataaatatggataaaacagagctgattcagaaagccaagctggcggagcaggctgagcgttacgacgacatggcttcgtccatgaaggaggtaactgagaagggggcagagctgtcgtgtgaggagagaaatcttctatcggttgcctacaaaaacgttgtcggggcccggaggtccgcatggcgggtcatctccgcaatcga…	TC35841	"P29312; P29213; 14-3-3 protein zeta/delta (Protein kinase C inhibitor protein-1) (KCIP-1) (Factor activating exoenzyme S) (FAS)."
CR_4	atcaattcggaggaagaaatcgggacccttagaaggtttttgttggaatactccggagcaccccctactctccatcttgtacctcccaattcaatttattccctgttgcattcctggactcctattgtttttaaatcttccctggcgagtcaagataaggttacacactaaataataaaaaaaaaacaatggataaaacggatcttattcagaaggccaagttggcagagcaagccgagcgctacgatgtttttggctgcctccatgaaggaggtaacggagcaggggggcgagctgtcaaacgaggagaggaacctgctatctgtcgcatacaagaacgttgtcggagcacggcggtcggcatggagggtcatctccagcatcggacagaagaccgag…	TC25571	"P29312; P29213; 14-3-3 protein zeta/delta (Protein kinase C inhibitor protein-1) (KCIP-1) (Factor activating exoenzyme S) (FAS)."
CR_5	attgacctagtagcagctactgtcgagcctttatagcaatttgtcagttaaactagactattcgacactcggaacaaaatgggcgatcgggatgagttagtatatcaggcaaaactcgccgaacaggctgagagatatgacgaaatggtggagtccatgaaaagagtggccgggttggatgtggaactaacagtcgaggagcgaaacctactatcagtggcctacaaaaatgtcattggggcgagaagagcatcatggaggataatcagcagtattgaacaaagggaagaaaacaagggtggagaagacaaattgaaaatgatccgggaatacaggcaaacagttgagaacgagctgaagtcaatctgtaatgacattttggatgtgctggacaagcac…	TC36477	"P42655; P29360; Q63631; 14-3-3 protein epsilon (Mitochondrial import stimulation factor L subunit) (Protein kinase C inhibitor protein-1) (KCIP-1) (14-3-3E)."
CR_6	atctttacaccagtgctgctgctaccggtagctagagagtggggacgctgcagttgctccactaagaaccgccgactgagacagacatacacaagttcgatccgctctccatcgacagtccgaccccgaacaccatggcagatcgagagcatttagtataccaggccaaactcgccgaacaagctgagagatacgatgaaatggtggagtccatgaagaacgtggcgggcatggacgtggagctgacggtggaggagcggaacctgctgtcggtggcttacaagaacgtgatcggagccagaagagcgtcctggaggataatcagcagccttgaacagaaggaggagaacaaaggaggcgaagacaaactgaagatgatccgggaatacaggcaaacgg…	TC37389	"P42655; P29360; Q63631; 14-3-3 protein epsilon (Mitochondrial import stimulation factor L subunit) (Protein kinase C inhibitor protein-1) (KCIP-1) (14-3-3E)."
CR_7	tctggtaacgttcactgcattgctgagagtgacatattaccatttaaactttaccaattctagaataacattgtattaacgacagctaaaatggttgatcgcgagcaactggtgcagaaagccaggctggccgaacaggctgaaagatatgatgatatggcagcagccatgaaatcggtgacagagttgaatgaggccttgtccaatgaggagaggaacctgctctctgtggcctataagaatgtggtaggggcgcggcgctcgtcctggcgcgtcatctccagcatcgagcagaagacctcggcggacggcaacgagaagaagatggagatggtgcgtgcgtaccgcgagaagatcgagaaggagctggagaccgtgtgtcgggacgtgctcaacctc…	TC26492	"P35214; Q9UN99; Q9UDP2; O70457; 14-3-3 protein gamma (Protein kinase C inhibitor protein-1) (KCIP-1)."
CR_8	aacagctgcagcctaagttcgcacagaatttcacggcattgcaagtagtagacatatcattttatcccaaaacctatagaatatcgttcacactaaccaaatattaaaatggttgatcgcgagcagctggtgcagaaagccaggctggctgaacaggctgaaagatatgatgacatggcagctgccatgaaatcggtaacagagctgaatgaggccctatctaacgaggagaggaacctcctgtctgtggcctataagaatgtggtaggggcccgccgttcctcttggagggtgatctctagcatcgagcagaagacctctgcagatggaaatgagaaaaagattgaaatggttcgggcctacagggagaagattgagaaggagctggaggctgtgtgt…	TC38918	"P35214; Q9UN99; Q9UDP2; O70457; 14-3-3 protein gamma (Protein kinase C inhibitor protein-1) (KCIP-1)."
CR_9	cttgcagtagcaccacaggccgcagtagccatcagagatagagagggtttggagctgtttactgattgtctcccttctaatttgcgcctcagacattagcattaacagaattgcttcaccattgttttagctaggtcttatgtaagcgggtatttcagagaaaatccgcagttacgtttgatatcagcaggaaaatacacatccgtctattcgaaagcaattgtcgatagcctgcttcctgtatcgtggaactgactgcccgaccttcggcacatcaacagcgacaatggcagatagagagcaactgatccagagagcccgtatggctgagcaggcggaacggtacgatgacatggcctcggcgatgaaacaggtgactgagctgagcgagcctctgag…	TC30106	"Q04917; 14-3-3 protein eta (Protein AS1)."
ENH2_A03	CCCTTANCGTGGTCGCGGCCGAGGTACAAGTGCAAACAAGGCTACGTCATCTACCGTGTCCGCGTTCGCCGTGGAGGCCGCAAGCGCCCCGTGCCCAAGGGTGCCACCTACGGCAAGCCCGTCCACCATGGTGTTAACCAGATCAAGTTTGCCCGCAGCCTCCAGTCCACTGCTGAGGAGCGTGCTGGCCGTCACTGTGGAGGCCTGAGGGTGCTGGCCTCCTACTGGGTAGGAGAGGACTCCACCTACAAGTTCTTTGAGGTGATCCTGATTGACACCTTCCACAAGGCTATCAGACGCAACCCCGACACCCAATGGATCACCAGGCCCGTGCACAAGCACAGGGAGATGTGTGGCCTGACGTCTGCGGGCAAGAAGAGCCGTGGCCTGGGCAAGGGC…	TC25337	"P39030; P41051; Q9H2E5; Q96C44; 60S ribosomal protein L15."
ENH2_A12	GCCCTTAGCGTGGTCGCGGCCGAGGTACTGCGTAGCACCATGGATTGGTATGGGTCTGGTTTGGGTGGAGAGTTGACAGTTTCTAGAAACGCCTTCTGGAGCTGGTGGATGTCATAGACTTAGTGATTGTGGCACCACCACCACTGCCGTAGCTGCCGCTGCCGTAGCTGCTGCTGCCGCCACCATAGCCGAATCCACCTGAGCCCGCGTACCTGCCCGGGCGGCCGCTCAAGGGCGAATTCGCGGCCGCTAAATTCAATTCGCCCTATAGTGAGTCGTATTACAATTCACTGGCCG	TC25445	"P04264; Q14720; Q9H298; Keratin, type II cytoskeletal 1 (Cytokeratin 1) (K1) (CK 1) (67 kDa cytokeratin) (Hair alpha protein)."
ENH2_B02	CNCCCTTANCGTGNTCGCGGCCGAGGTACTCGTCTTCTATGTCAATGAAAGAGCTTTATAACCTAGGTTCTAAGGTCATGTTAGGTAATGAGAGACAAACACTGAGTGACAAAACAAAAATGAGGTCATCTGTCCTGATGATTGTTGGAACAGAGGAGGTAGAAGTTGGCCCTGACCACAGGTCCAGGGTCAGATATTGTTAATCCTCATAATGGTTAAGGTGAGGACTGAGGGTTATGTGATCTGATCCTAGATCTTTGGTTAGTGGGTAACTTCTACCTGGGTGTGTGAGAGCGCATAGAAGGAGTGGTGTTCTTGTTCTCCTTGGCTGGAGGTTTTTTGTCCCTTCGTGCTTTCTGTAGCGTCACAACATGGCGTATGTCTCTACTTTTAAAAGCA…		"AAH15168; Hypothetical protein."
ENH2_B04	CGCCCGGNCNNGNACNAAGACTAACACGTCGCATGAAGAAAGAGAGAAGGTTCCTAATGAAGACCCTCGACGCCCATGGAGATGACTATAGAAATGCACAGCTCACCATATCGCTTGAGGAAGAGTCTGGTGCCCATTTAGACATCGGCCCAGGAGCAGAAGATGATAGGCTGAATGACCTTCCTAGCTCCTCCCCCCCTGTCCCTTTCCAATCCACAGTGGGATCCAAGAAGAAGAGGTATCGAGTTCCAAAACAGGAGAAAGACCCACAGACTGAAGCAGACATCTCCATGTTGGCAGAGACGCAGTTCAGTGACTTTCCCAGCCCAACCGCTTTGTCTCACTGACCAGGGGAATGGCCGGCTGCTAGTGGGAGGAGAAATGAAGCAGCATTCTGTT…	TC38803	"Q96I72; TCF3 (E2A) fusion partner (In childhood leukemia)."
ENH2_B05	CCCTTTCAGCGGCCGCCCGGGCAGGTACTTCAATTTGTTACGGTAGAAGTTTCCAGAGATGTTGATACCCTCACATCTCACAACTACCACCTTGTGGCCAAGCAGAACTTGCTTCGCCACAATGGCAGCGAGACGACCAAGTAGATGGCCTCTGCCATCAAGCAGCAGAACCTTATTGAACCGGTCCGCCATCCCGCGTACGCGGGAGGACAAAGGGGACAATGAAGACTTTGCGTCCAATGGGGCCACCCTGCAGCTGGCCAAAGGAGACATCGTTTACCTGGTCCTACCGTCTGGTTTCCAGGTGACCAGTAATGCTTTCAAAAACCTTAGCACCTTCAGTGGCTTCCTTCTCTTCCAGGCTGAAGGAGAAAACGTCTGAGAGACTGAGGGGGTCAG…	TC36991	"P40429; 60S ribosomal protein L13a (23 kDa highly basic protein)."
ENH2_B08	NNNCGTGGTCGCGNCCGAGGTACGCGGGCGTTTGGGTATTATGGCCCCCTGCGTAGTGTGTGGGTGGCGAGGAACCCCCCAGGCTTTGCCTTTGTCGAGTTTGAGGACCCCAGAGATGCAACTGATGCTGTGAGAGAATTGGATGGGAGGACTCTGTCTGGCTGCAGAGTGAGAGTTGAGTTGTCCAATGGTGAGAAACGCTCGAGGAGCCGCGGACCTCCACCCTCCTGGAGCCGTCGCCCTGGACGTGATGACTACAGCAGCAGGCGCCGTGGGAGCCCGCCTGTCAGACGCCACTCTCCTAGGAGGAGGAGCTTCAGCCGCCGTCGCAGCAGGTCTCCGTCACGAGACAGAAGAAGAGATAGGTCTATCTCCAGAGACAGGAACCATAAACCTTCA…	TC26776	"P23152; O08831; Splicing factor, arginine/serine-rich 3 (Pre-mRNA splicing factor SRP20) (X16 protein)."
ENH2_B12	GCCCGGGCAGGTACAAGCCCCTGGATCTGAGGCCCAGGAAGACCCGTGCCATTCGCAGGCGGCTGAACAAACATGAGGAGAGTCGGATGACCAAAAAGATGCAGAGGAAATCACGCTTGTACGGATGTCCATGCTGGTTTGTTGATAGTGATGTGTCATGGTTATGTCTCTGGAAGTTGTGTTTCTAACGCATTTTCAAAAAATAAACACGTCTCCCAACAACAAAAAAAAAAAAAAAAAAAAAAAAAAAAAAAAAAAAAAA	TC25268	"P42766; 60S ribosomal protein L35."
ENH2_C01	CGNGNTCNCGGCCGAGGTACCTCAGATATTGCGATGAGCAAGATGCAAGATTTCGCTCTCACCCAGTCACACACAGTATCTGTGCATGTGCACGGGTTCGCTTAACGCTCTTACAAAGTGGTAGCCAAGGGACCAGAACAGGAGAAGTTTAGCCTCGCGCTCCAACTCTCATAGTTGTTGGGGTGAATTTTAATTTGCCATTTTATAATTAAAAAATATTTTAAATGAATATTTGAAAACTTATAAATATTATGCAGTGAAAACAGCCAAATGTATCCAAATCACGTTTTAGTAACCACATTGATTTGACATGTTCACTTTGTAGTGTCAACTTTATTGAATGGGTGCCAATGACTTGTGCTATCGATCCCCCACGGTTGGCGTGCCATTGAGCTCTTA…	TC42279	Hypothetical protein FLJ23678.
ENH2_C04	CCCTTANCGTGGTCGCGGCCGAGGNACTTTTTTTTTTTTTTTTTTTTTTTTANGACCCNCNTCAGNAAATAAANACGTNTAGGAAAACCCNTACAACGTCTACAAAGNGTCANTNTCAGGCANCANNTTCAAANCCAAAATGATGTTCAAATGTAAAGGGAATNTTGAANTTGNCGNAAAAGGCAAACGGCCAAAAAGGTAAANCCAATANTTACGNGCAGGCCNTGGAATCCTGTANCNACAAAAAAAGNAAANCCGNATACCCCNNCNNCNATTGNAAANGGGGNTTCNAANNNTTNTNTNCCTTGNAGGAAAGNGAAGNAAAANCCCAGNAAAATAGNGAAANNAAAANNTTGAANGGTTTGTTTTCNTNCCCCTTCTATGANGCTGGGGGGGNCC…	TC25427	Q94SM7 Cytochrome c oxidase subunit III.
ENH2_C05	GCCCTTAGCGTGGNCGCGGCCGAGGCACTNTTTTTTCTTTTCTCTTTTTTTNAAAGGGAGTTGNATGTCTGCAAAATATCTGNAAAGTATCNCTTTCNTAGGCAATAGGGAANACTTAACANGGAACAATTCATCTTACTTGGNAAANGNGTTTGAACTCANCCTCAATCTTTTGAAAATATGNAATAGGNATGNGTTCNCTTTATGCAAAACNCNCTTCTTAAATTTCNGNCTNGTTTCNGANGNCNAACTTTGNCNGGNGTCCAAANATGAAGGGAAAAGGAAGGGTTTGAACAAAAANGTTTTATTAAAAGCNTGTTTNCCATGACGAANGCTGCTNGCTTTTNNNNNTGANGNNGACCCTGATTTTTCNAGCTATTTTATTGTTTTGCCGGGGAA…		EST
ENH2_C10	CCCTTGANCGGCCGCCCGGGCAGGTACGCGGGGTCTTCACAGCCATGGTCAAAGGAGTGTACTACTTCCGCTACACCATGTTCTACAATGGAAACGCCAACGCTGTTGTGGCTTTGATGAAGAACGAGGAATTTCTCGTGTCCACATGGGATGCTACGTCAGGAAGTAGTGAAGATTCCGCCAGCAATGCTGCCATAGTGCAGCTGGAGGTGGGAGACAATGTCTTCGCCCGGCTCTCAGCTAACAGGAGAGTCTACGATGATGGTGGAAACTACAACACCTTCAGTGGTTTTCTGCTCTTCATCAACTAATATTAACAACAAGTTTACATTTCATTTGGCTGTAAACAGAAGTGTTTTCAGAAATTCTATCACAGTAAAAAAATAAATAAATAAAAAA…	TC37305	"P27658; Q96D07; Collagen alpha 1(VIII) chain precursor (Endothelial collagen)."
ENH2_D02	TAACNAATTCGCCCTTANCGTGGTCGCGGCCGAGGTACTTGCAGACTCCCAGGGTGTTCCACAGCTTGATGGTCTTGTCCCGAGACCCAGACACGATCTGCCGGTTGTCAGCAGAGAAAGCCACACTCAGGACGTCCTTGGTGTGGCCCACAAAGCGACGGGTGGTGGTGCCAGTGGTGAGATCCCACAGGCGGAGCGTCCCATCCCAGGACCCGGACAGGGCAAACTGTCCATCTGAGGAGATGACTACATCACTCACAAAGTGAGAGTGTCCCTTCAGGGCACGCTGGGGGATGCCATAGTTGGTCTCGTCACGAGTCAGCTTCCACATAATGATAGACTTATCTCGGGATGCAGACAGAATCATATCGGGAAACTGAGGGGTAGTCGCGATCTGGG…	TC25187	"P25388; P99049; Guanine nucleotide-binding protein beta subunit-like protein 12.3 (P205) (Receptor of activated protein kinase C 1) (RACK1) (Receptor for activated C kinase)."
ENH2_D07	TTCGCCCTTTCNAGCGGCCGCCCGGGCAGGTACAAGCCCCTGGATCTGAGGCCCAGGAAGACCCGTGCCATTCGCAGGCGGCTGAACAAACATGAGGAGAGTCGGATGACCAAAAAGATGCAGAGGAAATCACGCTTGTACGGATGTCCATGCTGGTTTGTTGATAGTGATGTGTCATGGTTATGTCTCTGGAAGTTGTGTTTCTAACGCATTTTCAAAAAATAAACACGTCTCCCAACAACAAAAAAAAAAAAAAAAAAAA	TC25268	"P42766; 60S ribosomal protein L35."
ENH2_E05	CTTAGCGTGGTCGCGGCCGAGGTAACGAGACAAGATGGGTCATCAGCAGCTCTATTGGAGTCATCCTAGAAAATTCGGTCAGGGATCCCGATCCTGCCGGGTATGCTCGAACAGACACGGTTTGATCCGTAAATACGGGCTCAACATGTGCCGCCAGTGCTTCAGGCAGTACGCGAACGACATCGGCTTTGTTAAGCTGGACTAAATGCATTGGATGCTGAAGGTTCCCCAGGAGGTCAAACCAACTGGGAACGGGATGATCCAGCAATAAAAATAAATGTTTTCTGTTGTTCTAAAAAAAAAAAAAAAA	TC42354	"P30054; 40S ribosomal protein S29."
ENH2_E07	CNCCCTTANCGTGGTCGCGGCCGAGGTACCACACTTCTCAGAGACGTAAAAAAAAAAAGAAGTACACATGAGGATAAAAAAACAGAAGACTAACAACTGAAAGACTAATGAACATTCGAAGGAAATGCCATTGATTCAAAAAAACTAAAAAAATGATGCAATATCCAACCCAAAATATAAGCTTGTTTTACTACATTCCCGCGTACGCGGGATCCGAGGAATAATGTCCATCCAATATCGGCACACTGACAATAAATCTAACTGAAACCCNAAAAAAAAAAAAAA		EST
ENH2_F03	GCCCGGGCNGGTACTACGACCCCAACTGCAACAAGGATGACATCAACCACGCCGTGCTTGCAGTGGGCTATGGACAAGCTGCCAAGGGCGAGAAATTCTGGATCGTCAAGAACAGCTGGAGCGAGAGCTGGGGCAAACAGGGCTACATCATGATGGCACGTAACCGCGGGAATGCGTGTGGCATTGCCGACCTGGCCAGTTACCCCATCACGTGAACACCAAGCGGCAGAGGGCACCATGGAAGCAGGGAAGCTAAACCACCAATCAATGACTACACCCAATACAGAAAATAACACTATGTTTCTGGAATAGCACATTCATATAGTCTGGAGGTTTGAGTATCCCAGAGTTCTTTTGCAAGCACTTTTAAACGCCCTACATCAAGTCTTACTGTTATAT…	TC26196	"P43235; Cathepsin K precursor (EC 3.4.22.38) (Cathepsin O) (Cathepsin X) (Cathepsin O2)."
ENH2_F04	TTTCAGCGGCCGCCCGGGCAGGTACTGGAGCCATGGAATAAAGTATGTATCCTTAAAAAAAAAAAAAAAAAAAAAAAAAGGTCCTTAAATACTAAGTTNTTAAAGCCCATTATTTGGNATTTTCANACATTTCNGTTTTGNAANCATCANCCAANGNTAAAAAATACATAACATGATCNTCNTGCAANGAACCAATAGGNTTGCCTACTCGNGCNCNTGCNCAGGTAAAANGCATGACAAATTTAGGATTTTCNTTCTGAANGCAANGGCNCTGNGAAANAANAGGTTATTGGAAANACCANGGNCAACGACNTTAATTGTTATCAAATTTCNCNCATTCGGACGTTTACNCNCNCAANAAAACTGCNNGCAAACCAAAAA		EST
ENH2_F09	TNNNCNNGNNCNCGGCCGAGGTACAGCACATTCTCCTTGGACTTCTTGAAGTCTTCGTTGGTGACCTTCATCCTGCGCTCTCTCAGGGCCATGAGGCCAGCCTCAGTACAGCCGTAACCCTGGCAACTTTGACGATAAGAACACCCTGATCTGTCACGTGAGTGGCTTCCACCCCCCTGACATCAGCATCCAGCTCCTGAAGAACGGCGTGGAGATCCCCGACGCCAAGTAGACAGACCTGGCCTTCGAACAGGGATGGCAGTTCCACCTCACCAAGAGTGTTGGATTCACACCAGCCAGCGGAGAGGAGTACGCGGGATTGCAAGCGGAGAGATGAGGGAGGGACTCATAAGACTATTGAGATTACAACTCAGTTGGTTGGGGCAGGGATGAGCGAGA…	TC36273	"P01884; Beta-2-microglobulin precursor (HDCMA22P)."
ENH2_F10	CTTNNCNNGNNCNCGGCCGAGGTACGCCTGTGCAAAGTTCGTCTCCACGCCGGCTCTGGTCCGTGCTGGCTCCCGTGCTCTTTACAGACCCCTGTCTGCCTCTATGCTGTCCAGGCCTGAGGTCAACACAGAGAGAAACGTAGCCCTCATGCCACAGAGCCCCTTCACCCAGGTAGCTCTCAGAGGCTTCCAGACCAGTGCTGTGAGCAGGGACATTGATACCGCTGCCAAATTCATTGGTGCTGGAGCCGCCACAGTCGGAGTGGCTGGATCTGGTGCTGGAATTGGAACAGTGTTCGGCAGTCTCATCATTGGATATGCCAGGAACCCATCATTGAAGCAGCAGCTCTTCTCCTACGCTATCCTGGGATTTGCCCTGTCTGAAGCTATGGGCCTATT…	TC36087	"P48201; ATP synthase lipid-binding protein, mitochondrial precursor (EC 3.6.3.14) (ATP synthase proteolipid P3) (ATPase protein 9) (ATPase subunit C)."
ENH2_F11	TGCNTGTATATAATGAACACNGAGAATTGATATTGTATATTATATGCTGCACCACTGAATAGCAATTGCATGTCACTGAAGAGTTTACTGGGAAAATTCTGAAATGATACCAATCCATGTATCGGACAAGTCGTTATTTTTTGTTAAAAACACATTTAAACACATTATAAATTTGCATCTAACTATACTGACAAATGGTAATTTGGTATACTGTTGACCTGCCTTAGTTGAATTCACTAACTGTAAGTCACTCTGAAGAAGAGGGTCTGCTAAATGGCTAAAATGCTAATTTAGAAGGGATATCACATTGCAAATATTAAAATAAGGGAGAATGTTGTGCATCACATTGCAAACATATTGAAGCCAATGTCTCTCTTGGTCCACTTAGAGGCGCCAGTC…	TC40276	"P48230; Transmembrane 4 superfamily, member 4 (Intestine and liver tetraspan membrane protein) (IL-TMP)."
ENH2_G04	TTCGCCCTTAGCGTGGTCGCGGCCGAGGTACCAGTCAAGTTAGGACACACCTCCTCATTCCAGGGTTTTTCTATTTTTTTACTATTTTCTACATTGTAGAATACAAGTGAAGACATCAAATCTATGGAGAACACATATGGAATCATGTAGCACCCCAAAAAAGTGTTTTAACCAAATCAAAACATATTTTATAGTTGAGATTCTTCAAAGTAGCCATCCCCCGCCCCGATGACAGCCCCGCACACTCCCGGCAGTCTCTCAACCAGCTTCATGAGGTAGTCAACTGGAATGCATTTTAATTAACAGGTGTGCCTTGTTAAAAGTTCATTTGTGGAATGTCTTTCGTTCTTAATGCATTTGAGCCAATCAGTTGTGTTGTGACCTGGTAGGGGTGGTATA…	CA345815	"Q9P1U2; Zinc finger protein 180 (HHZ168)."
ENH2_G12	GCCCTTTCGAGCGGCCGCCCGGGCAGGTACTTGACAGAGTTACCGTCACTATTGCCTTTGAAACACACCCTGGACATCATACAGGAGCTCCCAGTACGCGGGGGTTAATGCCCCAGGCCTCCTTCGACCAGCCCCACATAGTGTCAGAGAGGGTGCATGATGTTCTCCATGACTGCTGCAAGGACGAGCCAGGCCACTTCATCCTGCCTTGTGCAGAGGAGAAGCTGACCGATGCCATCGACGCCACATGTGAGGACTACGACCCCTCCAGCATTAACCCCCGCATCGCCCACTGCTGCAACCAGTCCTACTCAATGAGGAGACCCTGTATCCTGGCCATCCAGCCTGACACGGAGTTCATGCCCCCAGAGCTGGATGCCAGCAACTTCCACATGGGCC…	TC35651	"P02768; Q13140; Q9UJZ0; Q9UHS3; Q9P1I7; Q9P157; O95574; Serum albumin precursor."
ENH2_H01	CGGCCGAGGTACNGCACATTCTCCTTGGACTTCTTGAAGTCTTCGTTGGTGACCTTCATCCTGCGCTCTCTCAGGGCCATGAGGCCAGCCTCAGTACAGCCGTAACCCTGGCAACTTTGGCGATAAGAACACCCTGATCTGTCACGTGAGTGGCTTCCACCCCCCTGACATCAGCATCCAGCTCCTGAAGAACGGCGTGGAGATCCCCGACGCCAAGTAGACAGACCTGGCCTTCGAACAGGGATGGCAGTTCCACCTCACCAAGAGTGTTGGATTCACACCAGCCAGCGGAGAGGAGTACGCGGGATTGCAAGCGGAGAGATGAGGGAGGGACTCATAAGACTATTGAGATTACAACTCAGTTGGTTGGGGCAGGGATGAGCGAGAATCTGATAGAAA…	CB486966	"P01884; Beta-2-microglobulin precursor (HDCMA22P)."
ENH2_H02	CCTTTCAGCGGCCGCCCGGGCAGGTACTGTAATTCTAGCTGTCCTACAGCAGGCTTCAGACATGTGTCGTCTTACTGCTGCTTGGAGAAGAAGTCTTTGCTCTTCTGCACGTCGGGCTTGATGGTGTCACTTCCTGGTTTCCAGCCGGCAGGACAGACTTCTCCGTGTTTGTCAGTGAACTGAAAGGCCTGCACCAGACGCAGGGTCTCGTCAACGGAGCGTCCCACCGGCAGATCGTTGATGGTGATCTGCCTCAAGACGCCCTTGTCGTCAATGATGAAGAGGCCCCTGTAGGCGATGCCCTCATCCTCCTTCAACACCCCATAGTCCGTGGAGATGGAACGCAGTGTGTCGGCTACCAGAGGAATCTTCATGGCACCCAGACCACCGTGCTTACGA…	TC36129	"Q06830; P35703; Peroxiredoxin 1 (EC 1.11.1.-) (Thioredoxin peroxidase 2) (Thioredoxin- dependent peroxide reductase 2) (Proliferation-associated protein PAG) (Natural killer cell enhancing factor A) (NKEF-A)."
ENH2_H06	CCCTTANCGTGGTCGCGGCCGAGGNACTTTTTTTTTTTTTTTTTTTTTAGGGTNCGGGNAAAACTTTNTTCCAAAAATGGGCANCANGCNNGGATTTTATACNGNAANAAAAANGTTTATAANAATAANCAAATTNTTNTTTTTAANCNCAGAAANCCCNTNTTTNGGCCAANGATTACAATCNTGTTNTTGGTTGATTGAAAGGCCAAAAAAAACNCCNTTAAAAAAANTTGGGGGGGN	TC71098	EST
est01a03	TTGGCCTGACATAAACTCCCTCCATCACTGCCCCAACTATCTCCCTCTCTTTACTCTCTCTCTCTCTTCACGGGGGGGCCCAAACATCTTGTTCTCGCACCTTTTAATGTGCTGTAGTGTTGTCTTGTACTAAAACTCTTATCATGTTGTTAATGATACTTGTGCCAACTGTCTGTTCCTTTTGTTGTTGTTGTGCCTCGTCAAACACTCACCTTTTGAAACCCCTGGGGTATATGCAGCCAGTGGCCACAAACTACACCAGTAATAACTGAAATCTCACCCACCTTCCTTAAGTCCGTGTTTCTGTTGTACATGACATGTCCGTGACGGCCACTTTAACTCCAGTCTCGTCTAGAGAATTTAAAACAATTCAAAGTATATCATAAAGAGTTAAGAAAC…	BX081267	EST
est01a07	GGGGGTATGTGTGTTGTTGAACTGGGTGAGGTTCTACTTGCGAACGAAGCGGATGAGTAAATCATTTAAATGTCTCAAATATCTTTCTTGCTAGCCAACTAGCTTCCTATGACGGAAGTTAAACTAGCGAGACAACACGAGACCCCCTAGCTACTCAAGTGGCGGCTCGTGTGGAAATGTGCAGTATGCGTTTGTAGTTTGACATTAGCTAGCTATAGTAGCGTTGGTCTCATTCAGTCGCTAGCGGTGGGATGGTTTTCTTTTGTGTTAGCTATATATTGCTAGCGACTCTGTTTGCTATGGCTAGCTAGCGTCTGCATTTGACAGCAGTGACCGCTCGAGAGACATCATGCGATTCCGCCAGGATACGATCGGCACCTGTTTTCTAGCTATCAAGAC…	CA342889	EST
est01a08	TAGGGGGGGCACATCACTACTCCACTCAGCGCAAGGTATTAGTGGGCATGCAGTCACACAGGGCTCGCCTCTCTGCCCTCAACACCAGAGTCTCAGTCCGGTAATCCCTGCTGAAAGTCGTCCCTGTGTGGACTGTCATGCATTT	TC27743	EST
est01a10	ACGTTTCAGATATGTTTCCTGTAGAGCTGACATGATTCCCCACTATAAAAGCATGTACAGTATGTTCTAATCTACATAATGTATTTGTATCGGAACTTTTATGTAGGCCTAAAGCTGACCCCATCGTCCAAAGACGTTAAGCAGATACTGTGGTCCTCCATAGCCTGGGGATTAGCTCCACTCCTTAACACTTGCATGCTGTTTTTGTTAGTTTTTCTTTTTAATTTCAATGGACTTGTTGACACACATGACATATGTGTCATGTTTACATGATGCTGTTCTAAATATCAATGACTAGTATCTATCGTTCACCACATGGGCAGGGAACCCCAGTCCCGCAAGGATCACTCGGTCCAATGGGATCTGCTGACAAAGGGCCAGGTTCAGTAGTGAAATATT…	TC38530	EST
est01b01	AAGACATTCCAAAGATGCCCAAGAGGTGGACCGCAGCAACGCCATGCAGCTATCTCCCTGTCGTCTTGTTGGTGATCGTTCTGCCCAGGTGTATACTGTCGATCCGTGCTGACAAAACCATCAGCAAGGAAGACCATGTTACTGCTACGGTCAATGCCACCGTACTTGACTCCAAAGGCAATCCAAAGCAAATTCTAACCAAGGACGATGGCACCTACGGTCAGAATTCGAGCTCGGCCGACTTGGCCAATTCGCCC	TC36569	Hypothetical protein FLJ23684.
est01b02	TGAGATCAGAACGATGACTGGGTTTGGTACTATGACGTCAGTCCATCCAGAGATAGTAAGATAGTTGGAAATACCATATTCTCTCTTGACTGATGTAGAGATTTGGTTATGGCTCATGAGAATAGAAATACCATGTCAGGAACTAAGACTAAATCCATCCACAGTACTTATTGCTTTGTACATAGAAAGGTGACAGTATGGGCATCACCAGGGCCCAGTTATCTATCTGGATTTCGCCTATCGGATAGGCTTAACTGCATAGAAATAGAATGAATGGAACAGAGTAATTATTGACTTGAATTGGGAACACCCGTTCTATTAATTTAAATCGTATCCAATTGCCAAAATCCGGCTAGATAACTTTTGAAAAACTGAGCCCAGGGGCTCTAGAGGAGCTGA…		EST
est01b05	GGGGCAGTGAACAGACTTCTTCATAAACTGTGCATTAAACTTTAGATTTTGTTTGACAAAAAGTAGGACCATACTTTAAACAATTTAAATAATAATTTAAAAGCAAATTTCATACTATTTTACTGGTGGCATTAGGGTTATTATGATCAGTTAGAGCGTTGGGCCAGTAACAGAAAGGTCGCTGGTTCAAATACCTGAAGCGACAAGGTGAAATATCTAACTATGGCTAACCCTGTAAAACAACACATTTCACTGTACCTATTTGTTGTATGTGACAATTTTATTTTAAATATATTTGTATGACACATTTGGCAAAGCACAAGATTTAAGGACCTTATATAACTCTTAGTATGCCATTTGCATATAAATGATTTATAAAACATTATATAGGAAGTATAG…	TC38094	"O00584; Q9BZ47; Q9BZ46; Ribonuclease 6 precursor (EC 3.1.27.-)."
est01b09	GGGGAGATTGATCCTGGGCCATCCTGCAGTCCTTCACCATGGCACCTGTCTTTGTGCTGTCCATTTTCATCGCTGTTCTCTGCTCAGTTCAGGGCCGATCTACAGGGAAAGCGTCATATGAATGGAGTGAAGAGGACATTGACGGCACTAGCACCAACAGCATTGAGGAGGATGAATACTCTGTTTCAACGCTCATTGAGAAGGCCAACAGAAATCTTGGACAAAGACTTGATGAGCCACTAGTCATGTTTGGGGACATTGCAGTAGATACTGGGTTCATGAACGCTGACCCCTGCACAGCTCGCGGATGCAAGTGGCAGAAGTCCTCTGATGGGAACGTTTACGTGCCCTTTGTGATCTCTAATCAATACTCAGCCCGGGAGAGGTCCGTAATTGAAG…	TC26380	"Q9Y6L7; Tolloid-like 2 protein."
est01c03	ACGCAATAAATAAGGACACGAGACCAGTTTCACATTTAAACATTAGCTTGTTGTATCAAAGGTAATTTGTAGGAGCCATGGCCCGTACCAAGCAGACAGCCCGTAAATCTACTGGAGGCAAAGCCCCACGTAAACGGCTGGCCACCAAAGCTGCCCGCAAGAGTGCCCCTTCTACTGGTGGGGTCAAGAAGCCCCATCGCTACAGACCTGGTACTGTGGCCCTGCGTGAGATCCGTAGGTACCAGAAGTCCACTGAGCTGCTGATCCGCAAGCTGCCCTTCCAGCGCCTGGTGAGAGAAATCGCTCAGGACTTCAAGACTGACCTGCGTTTCCAGAGTGCAGCTATTGGAGCCCTGCAGGAGGCCAGCGAGGCTTACCTGGTTGGTCTGTTTGAGGACA…	TC36211	"P06351; P33155; Q9V3W4; Histone H3.3 (H3.A) (H3.B) (H3.3Q)."
est01c04	GTGAGGGCCATACAATATGACCACCCCCTTAATTCAAAGTTCACAATATCGAGAGCTTTAGAAGGAGTATGAAGGAGTAGCGTCCAATGTTGAAATAAACTGAAATCATGGCCAGAAATGCAAGATTTGAACCAAAGTTAGACATTGTTATATTCAGCGTTAGTTAGACATTGTTATACTCAGCGTTAGTTAGACATTGTTACATTCAGCGTTAGTTAGACATTGTTATACTCAGCGTTAGTTAGACATTGTTATACTCAGCGTTAGTTAGACATTGTTATACTCAGCGTTAGTTAGATATTGTTATACTCAGCGTTAGTTAGACATTGTTATACTCAGCGTTAGTTAGACATTGTTATACTCAGCGTTAGTTAGACATTGTTATACTCAGCGTTAGTT…	TC26237	EST
est01c06	GGGGGCATCTGAAAGACTGCGAAAGGAAAGCTGCACCCACTCTCTGTCTGGTTACAATAAACAGCTTTGGTTTTCTATTTAAGTATCGTCGCGCGGAGCTCTTTCACAACATGGGGCTAACAATTTCGTCGATATTTTCCAGGCTTTTTGGCAAAAAACAGATGAGGATACTTATGGTTGGTTTGGACGCTGCTGGAAAGACCACTATTCTCTACAAACTGAAGCTGGGGGAGATTGTAACAACTATTCCAACCATTGGTTTTAACGTGGAGACTGTTGAGTACAAGAACATTTGCTTCACCGTGTGGGATGTGGGCGGTCAGGACAAGATCCGACCCCTCTGGAGGCACTACTTCCAGAACACACAGGGCCTTATCTTCGTAGTGGACAGCAACGACA…	TC26123	"P18085; P21371; ADP-ribosylation factor 4."
est01c07	TCTGGCTTTACTTGTAATACCCAGCAGCCCGGCTGCAACAGCGTCTGTTATGACCACTTCTTCCCCATCTCACACATCCGTCTGTGGGCCCTGCAGCTCATCTTGGTGTCCACCCCGGCCCTGCTGGTGGCCATGCACGTTGCCCATCGCCGACACATCGACAAGAAACTCTATAAACTGTCTGGCCGGGCCAGCCCCAAGGACCTGGAGCAGATCAAGACCCAGAAGATGAAGATCACAGGTGCCCTCTGGTGGACATATATCATCAGCCTGTTCTTCCGCATCATCTTCGAAGTGACCTTCATGTATCTCTTCTACATGATCTACCCCGGCTACAAGATGATCCGGCTAGTCAAGTGTGACTCGTACCCCTGCCCCAACACGGTGGACTGCTTTGTG…	CA348302	"P08034; Gap junction beta-1 protein (Connexin 32) (Cx32) (GAP junction 28 kDa liver protein)."
est01c08	GAGCTGCTCCATCTAGCATGTCTGGTTGAATTTCAAGGCTGCTGTTTTGCTCTGCTTCATACCAATCTCACAGCGGATCAATTCGGAGGAACAAATCGGGACCTTGGAAGGTTTTTGGTGGAATACTGCGCAGCATCCGCTACTCTCTATCGTTTAGCGCCATCTTCAAGTCCCTCTTGCATTCCTGGACTCCTATTGTTTTTTAACCCGTCCGTGACGAATCAAGCTAAGGTTACACACTAACGAATAAACAATGGATAAAGCGGAGCTTATTCAGAAGGCCAAGTTGGCGGAGCAAGCCGAGCGCTACGATGACATGGCCGCCTCGATGAAGGAGGTAACGGAACAGGGGGGCGAGCTGTCAAACGAGGAGAGGAACCTGCTATCTGTCGCATACAA…	TC25572	"P31946; 14-3-3 protein beta/alpha (Protein kinase C inhibitor protein-1) (KCIP-1) (Protein 1054)."
est01c09	GATGTGGCGTTCCTGGGCTGGCGTGGTTACACGTGGTTGTAAGGCCGGTTGGATGTACTGCCAAATGATCTAAAAAAAACAACATTACATTCCTGCACTCAGCACGCTCCCTCAACTTGAGACATCTGTGGCGTTGTGTGACAACTGCACATTTTTAAAGTGGTGTTTTATTGTACCCTACACAAGGTGTACCTGTGCAATGATCATGCTGTTTAATCAGCTTCTTGATTTGCCACACCTGTCAGATGGCTGGATTATCTTGGCAAAGGAAAAATGCTCACTAACTGGGACATGCAGAAACTGAGAGAAAACAGCTTTTTGTGTGTGTGTACAGGACTTTTTGTTTCAAGCTCATGAAACACTTTCTGTGTTTTTTTTGTTTTTTTTCAGTGTAGCTTG…	DN047668	EST
est01c11	AGATGTCGGTCGTTTGTCTCTCGTCCTTGGGTCGCTGTAGCGCCGTGGCATTCCGATCTTCCGCCGGAATGGTGGCGGTTCGGTATGCCCAGACAGCAGCGGCCACAGCCCCACAGCCTAGAATCAAGAAGTTCCAGGTGTACCGCTGGGACCCAGACACAGTTGGGGACAAGCCCCGCATGCAGACCTTCGACATTGACCTCAACACCTGTGGCCCCATGGTATTAGATGCCTTCATCAAGATCAAGAACGAGATGGACGGCACTCTGACTTTCCGTCGCTCCTGCAGAGAGGGTATCTGTGGATCCTGTGCAATGAACATCAATGGAGGCAACACACTGGCCTGCCTCAACAAGATTGACACCAACACCAGCAAGGCTACCAAGATCTACCCTCTGC…	TC26631	"P21912; Q9NQ12; Succinate dehydrogenase [ubiquinone] iron-sulfur protein, mitochondrial precursor (EC 1.3.5.1) (Ip) (Iron-sulfur subunit of complex II)."
est01d01	CTACTGTGTCACAACTTCACTAGCACTAACAGTGACATATCAGCAAGCAATATTATTGTCTCGATTTTGATTTCATGTGCAAAATGACATTTGAGGAACTAAGTGGGGATTATTCTGCAGAAAGGATGGATACAGTGGCAAAAGCATTGGAAGAGGTTCTCTCATTGGCATTACCCCAAGGATGCATTACAGTAGGGGTCTATGAAGCAGCAAAATCATTGAATGTAGATCCAGATAATGTGGTTCTGTGCATCCTGGCAACAGATGACGAGGATGTAAAGGACGTGGCCCTTCAGATCCACTTCACCCTGATCCAGGCATTCTGCTGTGAGAATGACATCAGCATCCTGCGAGTTAACAACACCAGGCGTCTGGCAGAGATCCTCGGCGGAGGGACAC…	TC34589	"P24522; Growth arrest and DNA-damage-inducible protein GADD45 alpha (DNA- damage inducible transcript 1) (DDIT1)."
est01d09	GGGGGACAAATCGAAGGAGAAATGGCGAAGAGGTGGCTACCCTTTTCGCTCCTGTTTCTAGTTCTCTCCCTGTACTGTGCTGCGTCGGCTGATAACAGCGGCCTGAAGAAAATGAAGATGCAGTTTGCAACAGGGCCACTTCTTAAATTCCAAATCTGCATCTCCTGAGGGTACAAGCGGGTGTTTGAGGAGTACATGCAGGTCTTGTACCAGCGTTACCCAGACATCCGCATTGAGGGGGAGAACTACCTTCCTCTACCCCTCTACCGCCACGTTGCTTCCTTCCTGTCCATGTTCAAGTTGGCACTGATCGGACTGATCATTATCGGCAAGGACCCCTTCGCCCTCTGCGGTATGCAAGCCCCAGGCATCTGGGTCTGGGGTCAGGAGAATAAGATT…	TC26534	"Q9NZJ3; O95904; Q9CZ45; Selenoprotein T."
est01d11	ATGTTCACTTTTTCTGTAACCGCTTCATGAACTCTATATCAAGAGGCTTCAACCCATGTCCAGAGGGGGTGATGAAGTAGAGGCAGCAGTGCACTCTGTTGTCAGGCATCTGTCGTCTATTGACCCGGGACTCTGAGTTGAGGTAATCCTCAAACTTACTGTCGATGTGATCAATGACTGGCTGCCAGCAGTTACTGTTGTCGACAGCGTCGCCGAACCCTGGCGTGTCAACGATGGTGAGAAGAAGCTGAACTCCTCCCTCCTTTACCAGCACCTTAGACTGCTCCACCTGTACAGTCTTGATTCTGTGGGAGGGACCAGGGTATTCAGGAGAATACAAGTCTGTCAGGAAGAGGGAATTGATCAGTGTAGACTTCCCCAAACCAGATTCACCTCTAG…	TC29722	"Q16181; Septin 7 (CDC10 protein homolog)."
est01d12	AGACTATTTGTCTCAGGTGCTTGTGATGCCTCCGCCAAGCTCTGGGACGTCAGAGAGGGCATGTGCAGACAGACCTTCACTGGGCATGAGTCTGACATCAACGCCATATGTTTCTTCCCCAATGGCAATGCCTTTTGTACGGGCTCTGATGATGCCACCTGCAGACTCTTCGACCTTCGTGCCGACCAGGAGCTGATGTGCTACTCGCATGACAACATCATCTGTGGCATCACCTCTGTTGCTTTCTCCAAAAGCGGCCGTCTCCTCCTAGCTGGATATGATGACTTCAACTGCAACGTGTGGGACACACTGAAGGCTGACCGTGCCGGTGTGTTGGCTGGACATGACAATCGTGTTAGCTGCCTGGGAGTCACTGATGATGGCATGGCAGTTGCAACA…	BX078968	"P04901; P04697; Guanine nucleotide-binding protein G(I)/G(S)/G(T) beta subunit 1 (Transducin beta chain 1)."
est01e01	GGGGCATATCAGTAGACCAAAATGGCCATCATCAATAACTTGCATTTTCTTGCTTTATTGTTTGTAACATTAACAGTTGCATCGGCTAGTGCCGATGACCAAACGAAAACGGTGGAATTCGAGCTCGGCCGACTTGGCCAATTCGCCC		EST
est01e02	TGCAACGCAAAGCCTGGAGAAGTACCACTAGTCAATCAGTCCAACTTTGACACTTCGCAATCATGTCTGACAAGCCAAATCTCGAGGAGGTTGCCAGCTTCGACAAGACCAAGCTGAAAAAGACCGAGACACAGGAGAAGAATCCGCTGCCGACTAAAGAAACCATTGAACAGGAGAAGCAGGCATCGTGAAGACCATCCCTCCGTCATGCACTGTAACCCCCTCCTCCTGCATTGCCTTCTTTTCACTCACTTATTTTTAGCTGTATAACTTGTCAAGAAAATCCACACCAACAACACAAAGCTGCACTGCGATGGATGACCATCCATGTCCAGGCGCTGACCCCACCCCTCCTACCACCTCCACCAATAGAGGAGCAGGCCCTCGCCAGGCCAGGAA…	TC25547	"P01253; P01254; Q63576; Thymosin beta-4 (FX) [Contains: Hematopoietic system regulatory peptide; Seraspenide]."
est01e03	AGTCACGATGAAGCCGACACGGCATATCTCTGTGTTTGTGATCGCACAGTTATGTATCATAGGGAGTGTAAACTGTGGAAACATATTAGTTTGGCACACTGAAGGCAGTCACTGGATTAACCTCAAGCCTATGCTGGACACTCTGATTGACAGAGGACACAGTGTTACCGTGCTGGTGCAGAGTGCCTCTGTATACATGGACCCCACGGAAAAGGCTCGCTTCAGCTACGAACCATTCAACACCTCCATCTCAATGCAACAGATGACCGATTTCTTTGAGGAGTTCATCCACTTTCACATGTACGAGATCGACCACCTGAGCTACTTGCAGATCCTTTGGAAGGGGTATCATATTTTAAAAAGA	CA359966	"O75795; UDP-glucuronosyltransferase 2B17 precursor, microsomal (EC 2.4.1.17) (UDPGT) (C19-steroid specific UDP-glucuronosyltransferase)."
est01e04	GTACTTCGGCAGCGTATGTGAGCTGGATATCATCTTTAACTTTGAGAAGGCCTACTTTATACTGGATGAGTTTCTGATGGGGGGGGAGATCCAAGACACGTCCAAGAAGAGTGTTCTCAAGGCCATCGAACAGGCCGACCTACTACAGGAGGAGGACGAGTCTCCGAGAAGTGTTCTAGAGGAGATGGGCCTGGCGTAGTGACAGCAGGATACTCTGATCACAGCACTTTTTAATCAGGCAACAGACAGGCGAAGAGACGGAGGACTTTGGGTTCCATGTGCAATTTGAAGGGGACAGGGATTTGCTTTTAAATTAATGGTCGTCCAATATTTTGTATATGTACCACACGTTATGAGAATAATATAATACGTTTGCTGTTTTTAAGGGACCACATTGAT…	CX040900	"Q00382; P82267; Q9UDW9; Q9BTN4; Adapter-related protein complex 1 sigma 1A subunit (Sigma-adaptin 1A) (Adaptor protein complex AP-1 sigma-1A subunit) (Golgi adaptor HA1/AP1 adaptin sigma-1A subunit) (Clathrin assembly protein complex 1 si"
est01e05	GGGATCTGGAGCCAAGACAAAGACATTACCCAGCCTGCGTCACTCTCTGAGGCAGCCATGAAGGCAGGGCTCTCAGCCAGTGAGGTGGAAGAGCTGCTGAAACTGTCCACCTCTAAGGAAATCAAAGACAAGCTGAAGAGATCCACCCAGGAAGCACTGGACCATAGGGCCTTTGGTTTTCCTCTGGCTGTGTGTCATGTGAATGGAAAGGCGGAGGTGTTCTTTGGCTCTGACCGGTTTGAGCTTATTGCCGACTGCATAGGAGAGAAGTGGATGGGACCCCAGCCTACTGCTGCCAAACTGTGACTTGAAACATGAAACTGGGACGTGACTGGGACTTGAAACCTGTCACATATGGAATTCGAGCTCGGCCGACTTGGCCAATTCGCCC	TC27048	"Q9Y2Q3; Q9P1S4; Glutathione S-transferase, mitochondrial (EC 2.5.1.18) (GST 13-13) (Glutathione S-transferase subunit 13) (GST class-kappa) (HDCMD47P)."
est01e06	TCCTCTCTGGCGACACAGCAGAACCAAGCAGGGAGCCTGACTGAGCAGAACATTTCCCCATCACTAAAACAGGTCACCATGTCCAGGAAGGTAGTCAGGGCCAGTAAGTTCCGTCATGTCTTCGGCCAGGGGGTGAAGGCTGACCAGTGCTATGATGACATCCGCATCTCCCAGATGACCTGGGACAGCAACTTCTGCTCTGTCAACCCCAAGTTCGTGGCCATGATTGTGGATGCCAGCGGAGGAGGGGCCTTCCTAGTGCTGCCTCTGAACAAGACGGGTCGTATTGACATGTCCCAGCCCACAGTCTGTGGACACACAGGCCCAGTGCTGGATATTGAGTTCTGTCCCCACAACGACAACATCATTGCCAGTGGTTCAGAGGACTGCAGTGTCATG…	TC36372	"Q9BR76; Coronin 1B (Coronin 2)."
est01e08	GTTTGGGGCAGGAAGGAAGAGCCAGTGGGTCTACTTATTTGGCAGCCAGATGGAAGCACTCGCTCCCTGACCTGACCTACGACTATGGAGCCCTGGAGCCTCACATCAACGCAGAGATCATGCAGCTCCACCACAGCAAGCACCACGC	TC37546	"P04179; P78434; Q16792; Q9P2Z3; Superoxide dismutase [Mn], mitochondrial precursor (EC 1.15.1.1)."
est01e09	TGGACAGACATGTTCTCCCTTGGTTCTGGAGCTGGTCTCCTGCTCCAACTGTTTAGACTACCAGGCTCGTCGGCTGCGTATCCGCTACGGACAGACCAAAAAGATGATGGACAAGGCCGACTATGTGCATATGCTCAACGCGACCATGTGTGCCACCACACGTGTAATGTGTGCTATCCTGGAGACGTACCAGACAGAAGACGGTATCATTATTCCAGAGGTACTCCGGAACTTCATGCCTCCAGGTATGACCGAGATGCTGAAGTTTGTAAAGCCTGCCCCTATTGATGTGGAGATGTCCAAGAAGCAGAAGAAACAGCAGGATGGAGGGAAGAAGAAGCAGGGAAGTGGAGACCAGCTCCAGAACCAAGTGGAGAACATGTCTGTCGACGATTCCT	TC27558	"P49591; Q9NSE3; Seryl-tRNA synthetase (EC 6.1.1.11) (Serine--tRNA ligase) (SerRS)."
est01e10	ATTGCAGTAGATACTGGGTTCATGAACGCTGACCCCTGCACAGCTCGCGGATGCAAGTGGCAGAAGTCCTCTGATGGGAACGTTTACGTGCCCTTTGTGATCTCTAATCAATACTCAGCCCGGGAGAGGTCCGTAATTGAAGGCGGGCTGCAAACCTTTGCTGCATCAACCTGCATCCGATCCTTTCCCCGAACCAATCAGAGGGACTTTGTGGACATCCAGTCTCAGTCAGGCTGTTTCTCGTTTATTGGACGCCGGGGCAATGGCCAGGTCGTGTCTCTGAGTAGGAACGGATGTGTCTTTCTGTCTGTGGTGCAGCATGAACTGCTGCATGCCTTGGGCTTCAACCATGAGCAAACACGCAGTGACCGCGATAGCAATGTTCAAATCCTGATGGAG…	TC26380	"Q16819; Meprin A alpha-subunit precursor (EC 3.4.24.18) (Endopeptidase-2) (N- benzoyl-L-tyrosyl-P-amino-benzoic acid hydrolase alpha subunit) (PABA peptide hydrolase) (PPH alpha)."
est01e11	TGAGATGCATAAGGTGAGTGTCGACCGGTCTCTGCTTTACCTCTTGTGGCACACAGACATTTCTTGAAGATAGCCCACAGCTTAGGCCTACACCACAAGGCTATTCTGTGATATTTCCACTCCATTTTTGGTTTCTGAGAGAGAAACACTGAAGTTTAACAATCTGTATTTGCAGTATTTATGTCTCTGTACCAAATCCTTTTTTTGTGTGAAAAGTTGTTTCGTTTATGGGTTCTCTGGCGTTACTGTTGCTTCTCTTACAGCGCGCTCCAGGGCCTGCCTTCTCTCCTACCTCCAAGGGTTGGGTTGCTCCCTCGTCTCAGCCCTGCAGCCGCTTTGGCTTTAGTGGCTCAAGTCAGTGATGTCCGTTATTCACTGTAAGGGCTGTCACATGACGCA…		Forkhead box protein F1
est01f01	TGAGACAATATTCCCATTACTACTAAAAATACTTTTGGAGCCTTTGCTAATCTCTATAGCTTTTACACACCATATTTTTATTATCTTTGGAAACTACAGCTACACCTTCAGCCAATATGAAGGTTGTCGGACCTACCTGCGCACTGAAGAGTAAGGTTGGCAGCGAGGACATGGTGCGGTGCCTCGCGGACCAGAGCCTGTCCATCTCCAAATGCAAGATCCCGCTGCTGGACGAGCAGATGACCGTCTTTCTGCAAGACATGAACAGCTGTTACAGCAAGCTGAAGGAGCTGGTACCTACTCTGCCCACCAACAAGAAGGCCAGCAAGGTGGAGATCCTCCAGCACGTCATTGACTACATCTGGGACCTGCAGGTCGAGCTGGATGAACCGGAGAAGA…	TC36954	"P41134; Q16377; Q16371; O00651; O00652; Q9H109; Q9H0Z5; Q969Z7; DNA-binding protein inhibitor ID-1 (ID)."
est01f02	TATTCAGCTGTTGCATCTTTTGGTGTAAACAATTGAACTTCACTCGAAATCTCGGAACCAATCAGTTTTCTTCCATCAAGATCTTCTATAGTATCCTTAACGCTGAGGCCTGCATATCATTGTACGTTACGTGACGCACACTCAAACTCTCAACATGGCAACCACACTGCATTTGATTGGTGGTGGAGGAGGCAGTTCATTT	TC25642	EST
est01f03	CAAAGACGGCTATCTGGTCTGCATGTTGCCTCCTCATTCAGAGGCCCTGTCAGATATGGATATGGGAGGTGGTCCTCTGGGGCCTCTCTGTCCCCCCCCCCTCAGTCCTTCAGGTTGTCCTGTCCCACCCCTTGGGCTGACAGCTCTGTCAGAACGTTGTCCAGGTAGTTGGGGGTCTGGGTAGCCGTGCCCCGTCAGGTTGGAGCCAAACTCTGTCTTGTGGTGGATCTCATTCCACACCACTGTGTCTGACTCTCCCGTGGTGCTGGACATGCCGATGGTGAAGATGAGGCGGCGGTCCCACGCCATGATCAGGAGCTTCAGGACCCTCCTGCCTTTGTTATTGTCTGGGAGGTAGCAGTGCCGAGGGAACCCCCTAGCGCTGAACTTCTTCCCTGG…	TC42190	"Q96H69; Deltex homolog 2 (Drosophila)."
est01f07	ACACCATGAGAGAGGTCAACCTGTTGCCTGATAACCTGCTCAGTCAGCCCTCAATCAAACTGGTGCAGAAATGGTACATGCAGAGCTTTGTGGAGCTGTTGGGTTATGAGAACAGAAAACCAGAGGATCCTCAGGCCCTCAATGATTTCCTAGAGTTGTTGATCGAGATCCGTAATCGTCATAATGACGTGGTCCCTACCATGGCCCAGGGGGTTATAGAGTACAAGGAGAAGTTTGGCTTTGACCCCTTCATCAGCAGTAACATCCAGTACTTTCTGGACCGCTTCTACACCAACCGCATATCCTTCCGCATGCTCATCAACCAACACACTCTCCTGTTCGGCAATGACACTAACCCAGCCCACCCCAAACATATAGGCAGCATAGACCCCACTTGCA…	TC43913	"Q15120; [Pyruvate dehydrogenase [lipoamide]] kinase isozyme 3, mitochondrial precursor (EC 2.7.1.99) (Pyruvate dehydrogenase kinase isoform 3)."
est01f08	ATATTTTGTTATCTTTATTAATATGCAATATTAGACAGTTGAGTTTGAATCCGGACGCTTGCTTTACTGGTCTTCTGAAATCTCATCCCAAGAAATAATATCCTTTGACGTCATGGGGGAGGTTGAGTTGTCCTGTCTCGCCTATGTGAAGATGTACCTGCACGCCTGTCTGTTTCCACGGTGCAGTGTCAATGGGCTGTTGTTGTCATCCAGCCCAGCAGGTGGCGCTGTGTGTGTGACAGACTGCGTTCCCTTGCTTCACACTCACCTACCATTGGCTCCCATCACCCAGCTGGCTCTCACACAGGTGGATGTATGGTGTGCACAGACACAGCAGAGGATTGTAGGATACTACCAAGCCAACGCCTGTGTGTCAGACAGCAGCCCTACGCCATGTGC…	TC26234	"O43402; Neighbor of COX4."
est01f09	AGTCCCTGTCCCTCATCGGCCACCGATTACAGGAGACAGAGGGGATGGTGGCGGTGTCAGGCAGTCTCTCTGTACTGCTGGACTCCATCTTGTGTGCCCTGGGACCCCTGACCTGCCTCACAGCACAGATCCCCCAGCTCAACGGATGTCCCCGCCAAGTCTTGTCCAACACATTGGACAACATTGCCTACATCATGCCAGGGCTGTGAAGCCAACAGAAACATTCCTTTCCCGTCTACTGAGTGTCCTCGCCATGAAGTAAAACGTTTGGAGTGAGAGTGCCCATTATAGAAGCGTGGCTTGGGATGCAGACTATGATTTATGCAGCAAGACATTGGAAAACGTAGATATTAATAGTTTCAACAAGTTTTTAAAATGTATTTTAAAATTAGTTAATTT…	TC38926	"Q9UGU5; Q9UMT5; O75673; O75672; High-mobility group protein 2-like 1 (HMGBCG protein)."
est01f11	CCATTTCCAACCTGTGAAGATGTAACTTGTGAAGCTGCAGAGAAGATTAAGAATGTGAACGTGATAGGAATTCCCCAAAACAACAATACCATGAGTTGTGTCCCCGAGGCTACAGATGGACGGGTGGTTGTGAGTGGTCTGCCAGATGATGATGGTGTTATACAGTACGGTCATGAGCTCAAGTTCAGCTGCCCCAACCCAGCACACCATCTGAAGGGAAACCCACAGGTAGTGTGTGCCGCGGGGGGGATGTGGAACAACCATTTCCCAACCTGTGAAGATGTAACTTGTGAAGCTGCAGAGAAGATTAAGAATGTGAACGTGATAG	TC25391	"P16581; P16111; E-selectin precursor (Endothelial leukocyte adhesion molecule 1) (ELAM-1) (Leukocyte-endothelial cell adhesion molecule 2) (LECAM2) (CD62E)."
est01f12	AGGGGAGAGACGAGGGAAACAAGACAGACTTAAAACACGACGGGGGTGAGACGCCAGATAACCACACTGAGAGACCAGTGGAATCAGACTGAGGAGGAACCCTCAGCACCCACTGACCCTCTCTGGACCTGAACTCTTCAGACCAGTGGAATCAGACTGAGGAGGAACCCTCAGCACCCACTGACCCTCTCTGGACCTGAACTCTTCAGCAAAGAACTTCTGGGAAAAATGGAAATGTTTTTCAAATGAAAAAGTACTTTAGT	TC28177	"O43380; Q9BT06; DNA-directed RNA polymerase II 23 kDa polypeptide (EC 2.7.7.6) (RPB25) (XAP4) (RPB5)."
est01g01	ATGAAGCCACAGCAGTTAATGGCCAGCCTCTTGACCAGGGTGAGTGGAAGCTCTCTCTCTCTCTGACATCGTGAAGATGCTTAACAGACCCTTGTATCAGACCCCCTGCACCAAGCCAACATGCACTACAAACACGTGTGTTGACAGTCTGTCTATCCCTATAATCCTACAGAACCGCCCTCAGTGTAAAGCTAAAGTAAATGATGATTACACAGTGTACACCTCAAAGAGATTACTGAAATCATAATACTTAAAAGAGATTGTAGCAGTAT		EST
est01g04	ACGCTTCATGATCCAGGGCATAAGGAACAGCGGCGCCAAGCGCTTCATCTTCCGCCATAATGACAGCCAACACCTGGAGGAACTGCTGAGTGGCTCCGACCCCAAGACACCCAAAATCGTGGCCTTTGAGACCGTGCACTCCATGGATGGTGCTATATGTCCCCTGGAGGAGCTATGTGATGTGGCCCATCGCTATGGGGCCTTGACGTTTGTTGATGAGGTCCATGCTGTGGGCCTGTATGGAGCCCACGGGGCCGGTGTGGGAGAGAGAGACAACATCATGCACAAGATTGACATTGTCTCTGGAACCTTGGGTAAAGCCTTTGGCTGCGTGGGGGGCTACATTGCCAGTAGCGCTTCCCTGGTGGACACGGTGCGTTCCTTCGCTGCAGGTTTCAT…	TC38616	"P22557; Q13735; 5-aminolevulinic acid synthase, erythroid-specific, mitochondrial precursor (EC 2.3.1.37) (Delta-aminolevulinate synthase) (Delta-ALA synthetase) (ALAS-E)."
est01g05	GAGTTGCCGCAATGAGATACGTTTGTAATCATGACAATTCGGGGAGAAAAAGGGGGGAATAAAACAAAATGGATACAAACATTTAAAAAGGTATCTGTGACCAACAGATGCATATCTATATTCCCGGTCATGTGAAATCCATAGATTAGGGCCTAATGAATTTATTTCAATTGACTGATTTCCTTACGTGAACAATGAACTTAAATTTCTGCACGTTGAATTTATATTTTTGTTCAGTGTAATAAAGCATTGCATGCATATCATCGCATTTGCGTAGTGGAATAGAGCAGTAAAGGCGGGAGAAATTGCGCCTTGTGTAAACGCATTTCATGCAATTCTACGTCATTTTACATGACTGCAGACTTTGGCAGAATCTTTTTAAGTACCGCAAAAATGATC…		EST
est01g07	AGACGCGTCCACGACGGATTTTTTACTTTAAACAATACGCGCAACCGTTCGCTCAAAATGTCGAAATCGTCTGTAATGAAAATAAAACGCGTGAACGCAGTAAAGGTGGAGAACTTCCACCAGTCTCTGTATCAACAGGCAGATAATCTGTTTTCCAACTACATCCCATTGAAGATCTCTCAGCTGGACAACCTGCTGAAGGAGGATGAACTCAACCTCCCAGACCTGTCCACTCTCCAAGCCCCTCTGAACATCCCCATACCAGACCCTCCCACTGCGGAGGATGAGGAAATGGAGACTGACAAGAATGATGACGAGAAGAAGAAGAAGAAGAAGAAAGCTCCAAGCTGTGGCCTTATCAAAGGGAATGAGAAGATTGTGAAGCTGCTGGACAGAGTG…	TC36755	"Q9UL46; Q15129; Proteasome activator complex subunit 2 (Proteasome activator 28-beta subunit) (PA28beta) (PA28b) (Activator of multicatalytic protease subunit 2) (11S regulator complex beta subunit) (REG-beta)."
est01g08	GTACTGGCGGCAGAGAAGTCAGGCGCAGGAGAGCAGAAAACTGGATTTACAANNCGGCGCGGTTTAATAAATAAAACCCCCGTTAACAGTACAGTATTAAATGAATAAAACCTTTCACACACCGGCTTAACGTGCACAAGCATTACAATAAACAATTCTGGACAAGGACATGGGGAAACAGAGGGTTAAATACACAACATGTAATGATGGAATTGGAACCAGGTGTGTGGAAGACAAGACAAAACAAATGGAACCAGGAGAGGGACCGACTTCGGTGGAAGTCGTGACAACTGCCTGGTACTGATGCTCTAGAAATACTTAGAGAGACAAATCCAAGCCTTAATTGCTCTCTGTAGTAGAGGTCTGTTGGACTGCAATCAGCAATCTCCATCTGTATCT…		EST
est01g09	GGGGGTGACGTAACACAGAACCATGAAGGTAAAATTCTAAGCACTTAGTTTTACAATCGATTTTCTATCATAGCTACAACCGAAAGACATCGGCGAAAATGTTCAAAGGGTGGGGAACGTGGCTGGGTATAGAGAACACCTCGACGACAGAGGAGAGCGAAGTGGCTGACGTTGCTGTGGTGGAGAAAATCGTTCAAGACCAAAATGAAGTAAACAAACAACACGAACCTCCAGCAACAGAAGAACTGGGGCAGGAGGACGGAGACACCGTCCAACTCATCTCTCAGCAAGCTAAAGGATTCGGTGGCTTAATATTCAACTTTGCCAGCAATGCTACCAAGAAGATCTCCAACTCTGTGGCAGAGACCGCACACACCATCAAGAAGAGCGTGGAAGAAG…	TC42888	"Q96A49; SYAP1."
est01g10	TCTTGCGGACGTCTTTCTCACAGGCCAACTGGACTCTCGCTTCGCTCAGGATTAGCTCACCACTCAAGCAGAAGAGTCTACAGATTAATTGCTGTGGGTTTTGGGTC		EST
est01g12	ACTTTTTTGGACAGTTTTTTCTAGAGTTTACCTACCTGTGTAGCCTACAGATCGTACAGGCTAGTACTACCGACTCCTACCCTCTACCGACTCCTACCCACTACCGACTCCTACCCTCTACCGACTCCTACCCTCTACCGACTCCTACCCTCTACCGACTCCTACCCTCTACCGACTCCTACCCTCTACCGACTCCTACCCACTACCGACTCCTACCCACTACCGACTCCTACCCACTGCCGACTCCTACCCACTACCGACTCCTACCCTCTACCGACTCCTACCCTCTACCGACTCCTACCCTCTATAGCAGGGGTGGGCAAACTTTTTGGCTCGAGGGCCACATCGGGATTTTGAAATTCAATGGAGGAGATCAATTTGCGGGGGCCTCTCAAGTGG…	TC43179	"Q92954; Megakaryocyte stimulating factor."
est01h01	GGGGGTTAACCGCCTGTGATTATAATCGAAGAGAATTATCTCGGTAGGTAATGCGGTCTGCATTTGATTGTAAGGAACTAAAGTCCTTTTGTTCACCAGACCTAGAATTCGAGCTCGGCCGACTTGGCCAATTCGCCC		EST
est01h03	AGTCTCTCTCTCCAAGCAGCCTCAGACAAAACCAGACCAACAGTGTTCACTTCAGCAACCGACTGCTCCTAACATGTGAGGGCAGGTATGTCTTTCACGTCCAGGACTTCAAGAACAACATGGCCCAGATCCCTACTAACAGCAGTCTGGCCCTGTCCTACCCCTGTCCTGAAGGCCAGTATGACTTTCGCTTTGTGGTGAGACCAGAATACATCTGATAGCTCTGCCTGGCACAGATGCAACAACGCTCCTAACACACATCCACAAATCTAATAATGATGTCCCATTGCCAATCAATTGCTAATTTCTTTTATTCAAGAGTTTGAAATTATGGTAATGTGGTTTTAGAAATATGTGACTGATTTGATCATAACCCTATGTTGATTTGCTGAAAGCATA…	TC26938	"Q08380; MAC-2 binding protein precursor (Lectin, galactoside-binding, soluble, 3 binding protein) (Galectin 6 binding protein)."
est01h05	TATAAGAGAGTCATTAAAGCAACCAAAAGCAGAGCTAAGGAGAGGATCCGTGTGGATTCACCAAGGCAATGTGGGGGCACAAGAAACATCATGATTCCACTACGCATGTGATCACGTCCCATGTCATCACGTGTTCCCTCAAGACCTCACGTCTTCACACGTCCTCTCAAGTCTTCTCACGTCCTCATTTCCTAATGTCCTCCACACAATCACCAATTGCCAATGCCCCCTACCTCACCACCAACAATAGCCTGCCCAAGTCTACCCCCACAACATTGCACTTCTTCCCACAACAAGCATGCCTGGTTTTATTTCACCATTTACAGATAAGAGTGGAACATTGCCAAACCTCATCCTCCACCACAGTCCTGATTTGTGTTTTGGTGTGGAGAGGAGACT…		EST
est01h06	GGAAGAGGGGTGTTGCCTCGCGTCTCCTCGCTGTGTCCCTGTGTGTGTCCTGCCCTCCCCTGTACCCAGCGGCCGACAGTAAACACCCTGAGAGAGAACACTGTTGATCTGAGACACACTGCCAGACTCCATAGAATGTATTTAACCGAAGGAGGGATGTAGAAAGTGGTTTCTCTTCCTCTCCACTCTCTCATGCCACACTCACTCGTGCCAGAGCTAAAGCCAGCTGAGCATGTCTAAGTGACAGACTGCCACTGCCATTCAGCCCTGTCGAGCACAAAATGCTATCAGACTCAAACTGGAGCAGAAAGATAATGATTTAAAGGCGCAGGGGAAGGGGGGGCAGTGATTATTTTGACAGACAAATGCCAGAGT		EST
est01h09	TAGAGGGAGTGACTTGGTTGACTGATGGAATGTTCAGATCTACAGCTCTGTTGAGAACCACCCCCTAGGCACTTCATGTAGATATGAGAGAACCAGTCAGAAAACGGGCTTGCTCCGTCCGCATTGACCCGGTATTGCAGTTCCTCCAGGATGAAGGCGTTCGATCTTTCCCTCAATAGGCTAGGTGGAATTTTCTCCATATTGCTTAATATATCCAATCCTTTTCAGATCTACACAGTGCCTAGGGGGTAGGGCCAACGCTGTGTGTGAGGCTGCTAGAACTGGAGAGCATGAGCAGCAAACCCTTTCAAAACAAGTAACCGTCTGGAGCATTGCAGATGTAAAAAGTGCCTCCTACCTCTATTTTGTGGAAATCCAAACATGGGCTGGAA	TC43916	EST
est02a02	GGGGTGACAAAGAACATGGTGATTGGAGAGTCCGTGTATGGAGAAAAAAGGATGAATGTCGAGGAAGGAGAAACGAAGATTGAGTACAGAGCGTGGAACCCTTTCCGGTCAAAGCTGGCAGCAGCCATCTTGGGAGGAGTTGATCAGATCCACATCAAACCTGGCTCGAAGGTCATGTACCTGGGTGCCGCATCAGGGACGACAGTGTCCCATGTGTCAGACATCGTTGGACCTGAGGGTCTTGTGTATGCTGTGGAGTTCTCTCACAGGTCAGGACGTGATCTGCTCAATGTTGCCAAAAAGAGAACCAACATCATTCCCATCATTGAGGATGCCCGGCATCCACACAAATACCGCATGCTTGTTGGCATGGTAGATGTCATCTTCGCTGATGTGGCC…	TC25348	"P22087; O75259; Q9UPI6; Fibrillarin (34 kDa nucleolar scleroderma antigen)."
est02a04	ATGATGGTGCGTCCCTCTCCCTCCTCACACTCCTCCTGCCACTTGTCCACCTGCAGTATGAGCTTAAGGAAGGAGCGCTTGGACGCTGGCACTTCTCTGTGGGCGGCCCAGCCCAGGTACTGGAACTGCCTCACCATCAGGTAGCCCTCTTGAGGTCTGGTGAGGTTACATATTCTGAAGAGACGGCTGATGACGTCACAATCCATGGAGCAGGACATACATTCAACTTGGACAGGACCGTAGCGAAGCATCCCCTCTTCAGGCCAGTATTGAGGACAGCCCTGCGCTAGGTCAATCTCATTGAGCATGACCAGGGACGTGCAGCCGTAGTCGTACACCAGCCTCCAGAAGTCTTTGACCGTGTTGGGCAGAGGGTGCTGGGTCACGATGAAGGCTGCT…	TC25786	"Q15262; Q14763; Protein-tyrosine phosphatase kappa precursor (EC 3.1.3.48) (R-PTP- kappa)."
est02a06	CGCAGCGGGACAGAGAGGTCAAGATGTCCCCTGGCCCCAGTGGGGTCGCAGCCCCGGAGGTTAAACCCAGGGAACGCCGCTTCGTACCAGACATCCAGGAGATCCGGGTCAGCCCCATCGTGTCAAAGAAGGGCTACCTGCATTTCCTGGAGCCTCATAGCAACGGCTGGGTGAAGCGCTATGTAGTGGTGAGACGTCCGTACGTCTACATCTACAATACAGAGAGAGACAGCGTTGAGAGAGCCATCCTCAACCTCTCCTCTGCCCATGTCGAGTACAGCGAGGACCAGCAGGCCATGCTTAAGACACCAAACGCGTTTGCTGTGTGTACTGAGCACCGCGGGATACTGCTCCAAGCCAGCAACGACAAGGAGATGCACGACTGGCTCTATGCATTTA…	BX884192	"Q12756; Kinesin-like protein KIF1A (Axonal transporter of synaptic vesicles)."
est02a08	GGGCTCTCTCCAGTAGGAGAAGTGGCTGTACTCAGGGCAGTGGAAGGAGGATGAAGTCCCATCCTTGGAGATCTCAGGGAAGAAGTGCTCCACCAGCTCGCCGAGGTGTGTGTACGATGACTTGTTCCCTTTGGTCTTCTCTTGAATGAGCTCTCCTTTGGGGTTCACAGTGAAGATCCTGGTGTCAGGGACACCCACCTTCTTATAGGCATAGGCATCATTGGTCCTGTTACCGAAGGCTGCGTAGAAGGGCTGCGGGGTCACCAGGGTGAATGTCTCCATCAACCATGAGCAGGATTTCAGCCTACAGCAGCGTGGTTTCTCCGTGGTGAATGTTAACCTCAACGAGGGAACATCCGGTCGGCCAGTGTTTGTCTGGCTCAAGAAAGATGGATCTCT…	TC41134	"Q92539; Lipin 2."
est02a09	GGGCGATGACAGTCTGGTTTCTATGCATACGCAACAACCTGGTTGTGAGAATGTGTGCTACGACCATATCTTCCCCATCTCACACATCCGCTTCTGGGTCATGCAGATCATCTTTGTCTCCACCCCAACTCTTCTATATCTGGGCCATGCCATGCATGTCATCAGCCAGGAGAACAAGCTGAGAGCCATACTGCAGAGCCAAGCTGACAATGGCACATTGAAGAAGCCCAAATACAGCAACGAAGCAGGGAAGATCAAAATTAAGGGGAATTTGCTAGGTAGTTACACGACCCAGCTGTTCTTTAAGATCATTATAGAGATCACTTTCATCGTGGGTCAGTACTACCTGTATGTGTTTGTCATGGTCCCCATGATCCCCTGCTCAAGATCTCCCTGCCC…	TC31131	"P17302; Q9Y5I8; Gap junction alpha-1 protein (Connexin 43) (Cx43) (Gap junction 43 kDa heart protein)."
est02a11	CGTCCTTCATGACACAGAACCTACAACAACCATGACTTTTATCACCATCTTCATCTGGATACTTGTCTTCTGCTTTCAAGAAGCCAGAGGACAGTATGTTGTGACACAGACTCCTGCAGTGAAAGCTGTTCTCCCAGGACAGACAGTCTCTCTGAACTGTAAAACCAGCAGTAATGTGAATGGAAATGACCGTCTAGCCTGGTATCAACAGAAACCTGGAGGAGCTCCTAAACTCCTTATTTACTATGCTAAAACACTTCAGTCTGGGACTCCATCTAGATTCAGCGGCAGTGGATCTCATAGTGACTTCACTCTGACCATCAGTGGAGTCCAGGCTGAAGATGCAGGAGATTACTACTGTCAGAGTTTACACTACCCCAACAGTGTCTTGGTGTGGAC…	TC25555	"Q8NEK1; Hypothetical protein."
est02b01	GGGGTATTCAGCTGTTGCATCTTTTGGTGTTAAACAATTGAATTTCACTCGAAATCTCGGAACCAATCAGTTTTCTTCCATCAAGATCTTCTATAGTCATCCTTAACACTGAGGCCTGCATATCATTGTATATATTTCAAAGCAGCAACTTATTTTTGGAGAGGTTACGTGACGCACACTCAAACTCTCAACATGGCAACCACACTGCATTTGATTGGTGGTGGAGGAGGCAGTTCATTT	TC25642	EST
est02b02	GGGGACTGATGTTATGGCGGACTACAACAAGCACAGCAGCAAGCGGCTCTCCGATGATGGAGCAGGACCGGAGGAGAAGGAAGGCAGTGTGAAAACTAAGACTGTCTCTTCCAGCACTGGAGGAGGGGGGAAACGCTCGGCCCAGGAGGTCAGCCCTGGCCCGGGGAAGGTGTCCACCTCGAGCCACCCGGTACCCCCAGCCCCCAAAGTCTCCAAGATAGGATTTGGTCTGATCAGCCAGCCTGTAAAGAAGCCTGCGCCTATCTCCATCAAGCTGGGTGCTAGTAAACCCAAAGAGCCTGTACCTGTACCTGCCAAGAAACCAGCTCTGGCCTCGGTTTTCAATGTTGACTCTGATGATAGTGAGGAGGAGATGCCTGCAGAAGCCAAGATGAGGAT…	TC29270	"Q8WW12; PEST-containing nuclear protein."
est02b03	GGGGCACAAGGCTTGGACAGTATACAGAAGGAGCCTCAAAATGTCGGGGTCTGAGTTTGAATCTCTGGAGAAGACATTGGAGAAACATATTCCAGGGGAGGAATTGAAAGAAGTTAAACGAATCTTGTTTGGAAAAGAAACCAAGAAGTTGCTTCTACCAGCATGTGCAGTGGAGATAGCTTTGGAGAGGGACTTTGAGCTTCAGGGGTACATGTTTGAAGCTTCCACGGAGCAGCTCAGGACCCCGAGAACTGTCCGGGTGGGCCTCATTCAAAACCGCATCGTCCTGCCCACTGATGCCCCTGTCCTGGATCAGATCACAGCGCTCCACAAAAGGATTGGTGAGATGGTGGATGTGGCGGCCATGTGTGGGGTCAACATTGTCTGCTTTCAGGAGGC…	TC30917	"Q9UBR1; Q9UIR3; Beta-ureidopropionase (EC 3.5.1.6) (Beta-alanine synthase) (N-carbamoyl-beta-alanine amidohydrolase) (BUP-1)."
est02b07	TTGCACTTCCTAAGGCTTCCCTAGATGTCAACAGTCTTTAGAACCTTGTTTGATGCTTCTACTGTGAAGGAGAGGGGAATGAGAGCTGAATGAGTCAGAGGTCTGCCAGAGTGGCATGAGCTGATCACACCTGATCACGTGAGAGTGACCTGCATTCCATCGCTTTTCTACAGACAAAGGAATTCGAGCTCGGCCGACTTGGCCAATTCGCCC		EST
est02b08	GGGGATTCACTGTTGATTGACTTTGCTGGGTCGTTTGTCTTTCCCAGTGAGCTGTCATTGTCCCCACCATGTCTGCTGGAAACGCTAAGATAGGCCAGCCGGCCCCACAGTTCAAAGCCACCGCTGTGGTGGACGGACAGTTCAAAGAGATCCAGCTGTCTGACTACATGGGGAAGTACGTGGTGTTCTTCTTCTACCCACTGGACTTCACTTTCGTGTGCCCCACTGAGATCGTGGCCTTCAGCGACCAGGCCGAGGCGTTCCGCAAGATCGGCTGTGAGGTCATCGGCGCCTCCACAGACTCTCACTTTAGCCACCTGGCCTGGATCAACACCCCCAGGAAGCAGGGTGGTTTGGGACCAATGAACATCCCCCTTGTGGCTGACCTCACCCAGTCTA…	TC36044	"Q06830; P35703; Peroxiredoxin 1 (EC 1.11.1.-) (Thioredoxin peroxidase 2) (Thioredoxin- dependent peroxide reductase 2) (Proliferation-associated protein PAG) (Natural killer cell enhancing factor A) (NKEF-A)."
est02b09	GGGGCCCTTCATGGTTAGCGCAGGGCCAGGAATAGGTCAACCAAAAATGCAGTCCCCACCTCCGAAGCCTGTTCCTCCGAAACCCGCAATCTCATCTCCCCCATACACCGCGGCCGCAATACCTGTGCAACTCCATGGTCGATGAGGAAGAGCCAGATTTGGTCAAAACGCAGACAAAGCGGATAGACAGGAGACAGCAGTCACAAACAGCATCAGATAATGTTACAGAATAAGCATCCCGTTCACTCCAGTAGCCCACGTGAAATCATACCTATGCAAAAGCACAACCATTTAATTTCCAAAATGATATGACCAAATCAGCTACTACTTCCCCATTAAAAATATATTTTATCACGTTCAGCACACTAACCGTTGATCTATGGTTTTTTTAAAAATGAT…	TC43511	EST
est02b10	CGGTCTGGAGCTGCTCACGGATCTTGGCGGCGTAGGGGGCGATCAGGCTGCTGAGCTCATCGATCTTGCCCCCATACACCGCGGCCGCGGTGTATGGGGGACAGAGAGTGGTAGAAGACTCGGGGGGTAATACTATG		Apolipoprotein E-1
est02b11	GGTGAAGCCGGAAGAGAGACTGACGGAAGCCCCAATCAAATGGCAAAACTCCCTCCAAAATTGAGACGTGAATTGCGGACCTCTGTCCGAAACGACGTCTGACGGAAGGCCATGAATTCGAGCTCGGCCGACTTGGCCAATTCGCCC	TC25004	O93284 Pol polyprotein (Fragment).
est02b12	ACCACCACCTCTGGGATACAGCAAGAGGTCAGGCTACCCCAGACTAGCCCGAAATCTCGATCCAGCTGTGGACGCAGAATCCCATATTCTCCAGGAGATCCGTAACCGCACCATCCGGACCATGTGTGGTCAGAAGAACATGCCTCACAGTGTGTCCTCCCTGAGCCCCCTGCAGAGGAAAACCCTGCTGCAGCACATCCTGGAGGACGACGAGCACCGCTTCCTCTACTGCTACGTCCCCAAGGTGGCCTGCTCCAACTGGAAGAGGGTTCTGAAGGTCCTGAGTGGGGCTCTAGAGAACGTGGACGTCAACATCAAGATGAACCACAAGAGTGACCTGCTCTTCCTGTCCTCCCTGAAGCCTGAGGAGATCCGCTATAGGCTGAAACACTACTTCAA…	TC41927	"Q96P94; Dermatan-4-sulfotransferase-1 (Dermatan 4-sulfotransferase)."
est02c02	AATGGCAACCCCTTATGTTGAAGATCAATCTGGGAAATACATTGCTGCTACACAGCGACCTGATGGAACCTGGAGGAAGCCTCGTAGAGTGAAGGATGGTTATACCCCTCAGGAAGAGGTCCCTGTCTACGAGAATAAATTTGTTAAGTTCTTCAAGGGCAAGCCCGATCTGCCACCAGGTATGAGCCCCGACAATGCGGCCCAGGCAAGGCAGCAGCAGGGGATCCCCGGCATTGCAGAGAACGAGACAGCTGGGCTCTCCAAGACAGCCAAGCGAAACATGAAACGCAAGGAAAAGCGCAAGCAGCAAGGCCCGGATAGCAATGTGGAATCACTAACAAATGCTGTTGAGACTATAACGTTTGCCGAGGACGGTAACAGTGTGACGCCTGCATCTAA…	TC39776	"Q8N8E7; Hypothetical protein FLJ39603."
est02c03	GGGGTTTTGGATGAGATTGAGGAGAGGAAAGAGTTTCTGGAGGAGATGACAGCCCTAGGGAAAGGGAAGCAGTATCGAAACATCATCAACACAGAGATCTCACAGAAAATCCGCGAGCTGGAGGTGATTGACAAGGCCCGCAGTGCAGAGCTGAGGACCATTATGCCAGAGAAGAAGACTTGAGTGAGAGAGGAATACTCATCTACTGACTTTGCTGAATGGATCTACTATACTGCTAATACTCTCCTACAGAAAATACACTGCACGG	TC39360	"Q9BZE7; Q96M68; Hypothetical protein EVG1."
est02c04	CCTTTTCCCTGGTTGATAGCAGTGGCTCACACAGCTCTGAAGAACCCTAAGAAGCAGCCTGGAGGGGAACGCTCAGTAGAACCACCATGGAGACCGTTAAGATAGCCTTACTCATCTTCCTTCTAACCTCGCTCCAGCTCCTCACAACAGATGCTTCTTCTGTTGCCGCACAAAAATCAGCAGAACATTCAACAACAGGCAAACCATCAGAAACTACGACACCCGTCACGACTGTTCCTCTTTCCACTGTAAAGAACCTTGGTGCAAATGTTACTGCAGCCAGCGTTACTGCAGCCAGCATTACTGCAGCCAGCGTTACTGCAGCCAGCGTTACTGCAGCCAGCGTTACTGCAGCCAGCGTTACTGCAACCAGTGTGACCCCAACCAA	CA350947	Mucin (Fragment).
est02c06	GGGGAGTTAAACCAGGCAGTGACTGTAGTGTATCGGCCCTACATAGACACGTGACCTGGCTCTACATGCTGCAGATACTACCCCCATCAACAACACACGGCTCTGGTGGCCTTTCCACATTCAGGCCTGCCCATCTGTACCCCAGAAAAGTCCCTTCAATACCAACAGACTGTTGGAGGAGAGCAGGGAGGCTTCGGCCTGCTCAGAGACCTGAAAATGGAGTAGACGGACACGACTCAAACTGTGGATGTGTGTGTTGCTCGGACTCTCCAGCAGTGTTGACTCATGTTGTGTGTGATGACCCAGATATTTATCAGACTGTGCCATGAGCAGAGTGGAAACCCCAGATCTGAAGAATGGGTTAGGGCTTTGTAAAGGACGTCTTATTGACATTGGGAC…	TC38997	"O75235; Q9UHL5; O43642; Heat shock protein 75 kDa, mitochondrial precursor (HSP 75) (Tumor necrosis factor type 1 receptor associated protein) (TRAP-1) (TNFR- associated protein 1)."
est02c08	GGGGAATATGGAAGAATCAGTAGTTAACATTTACTGAACCTTCTCTTTTGAAGCTTTCTTCCGTCTGATCACTGAGTTCCTAGAGGGCTGACCGGTCCTGGTTTTTTTGACGTTTTTTGCAAGTTTCCTGAACTTTCACTGTCTGACAAGATGAAGTGCGTTATCGGCATTGGAGGCGTAACCAACGGGGGAAAGACCACCCTCACCAACAAACTGATCAAGAACCTTCCCAACTGTTGTGTGGTTCATCAGGATGACTTTTTCAAGCCACAAGATCAGATTGAAGTTGGTGAAGATGGCCTTAAGCAGTATGATGTCATCACTGTCCTCGACATGGACGCCATGATGAGTACCATCTACGCCTGGCTTGACGACCCGGTGAAGTTTGAAAGGTCGCAC…	TC36684	"Q9NPI5; AK001663 hypothetical protein."
est02c10	GACGTCGGGCTAATGAGAATGCAGTAATGCATTTCCTTTGAGCTTGAGCGTGACAGCCTCTCCCCGTCCCAAGTCCAGGGAGACCAAGTCCCGCCTTCCCCCCAAACGCTTTAGCACCATCTTCTGAGCTCTCCTTAGATGAGAAAACCATGGAAAAGGATGAAGAGGAGAAAGTTCTCCGTTTGACAGACTCACAACAACCCTTGACAACGTTAACACACTAACACCAGCATGTCTCCTTTGTTTGTAGATAGTGACACAATCTTGGCGCCTAATATTTAGCATGCTGGGATGAAAGTGTGCAGTCATTGAGGGTGGGAGCTGTTGAGTTTGTTTATAGCCTTATAATCTGAGTTTTAAGGGAAAGTTCTCCTTTAGAGTTTTGGAAATGCAACAAAA…	TC38695	EST
est02c11	CATCTTTCCCCGAGTCCCAATCTCTTTGACTGTGGCGTCGTCGAAGAACACCCATTTGGCGGACTTGGTGTGGAAGGCGAAGGCACAATAGTGGCGACTGGAGTAACAGATCATCCCAACCAATTGAAGCTCTCCCTTTTTGGCATGCTCGTCTGTCACCCGGTAGAAGAGCCCAGAGAGGTTGAGGTGTGGCCCCAGCGAGCGAATGACGTCCTCCGTGAGGTCTGACTGGTCTGAGTCCCACACGAAGCCGATGGTGACGATCTCCGGGGAGTTCATGAGGACTCGGCGTATCTTGATCCTCTGGCCACAGTTACTCGGACAGTTGCGGGAATCCCCGATGGTGCTAGCCGCTTGCAGCAGCTCTCCAAATGACTCGTCCCGCCTCTGATAAACCTG…		Ubiquitin specific proteinase 53
est02c12	TGGAGCCGCTTAGCACCTCATGACAACAGCGCTTCCTGGATGAGGCAGAGCGAGAGAAGCTGCAGTATGCCCAGGAGCTGAGAGAATATCAACAGAGTGAAGCCTATCAGATCACCAGTGCCAAGATCCAGGACAAGAAGGTCAAGAGAGAAGAGTCTCCATCTGTCATTATCAATGCTAACAGTTCTGGATCAGCTGCTCTGAAGGGTTCAGATCATCTGTCCAACAGATTTGATGTTCCAATATTTACAGAG	TC37102	"Q9Y491; Sox-like transcriptional factor."
est02d01	GGGGCCTGTTCTCCTGCTCAGTGTGGAGACCCCAGGGGAAGTCCTACCTGTTTTTCACTCAGTTCAAGGCAGAGCTGAAAGGAGCCAAGATTGAATATGCCAACGCATATTCCCAGACTGCAGCGGGAGGACAGAGGGATGTGACTTTGAGGGAAGAT	TC39123	"Q969H8; Hypothetical protein."
est02d04	TCGGACCGCATGTGCCGTCACGTAGCCTACCATAAAGCTCACAACATCAACCCAAATTCATAGCTGCAATAATTGTAATTTTGTTTATGGACGCAGTGTAGCCATTTCTCGCGATAATTTGGACTCATCCACGAATCGCAGGTGGATTTTTTTTCTTTCTTCTATCCCGGAACGGAGGCTCGTTTTTTGGACAGCCAACGTGCCTATAGAGGAGACGTGGGGACGGGAGACAAGTGCGCAGTGCTCACGGAGAAAACAGTAGAGAGACAGCAAGCAGTGTGTTTGTTGTAACCCACCAGGATCGTCCTTTAGCTGTCTGGTGAGTGTGGGGAGTTCGACAGTTGCGAAATGAAATGAATATTAACTGGAGTGTGGAGAA	TC38038	"Q9UQ34; Q9BVN1; ADP-ribosylation factor-like protein 7 (ADP-ribosylation factor-like protein LAK)."
est02d07	GATGAAGAGATGAGGCAGGGAAGAGCAGCTGAAGTGATGGACTTCCTAAGGACCACACAGGAGATCTACGTGTCTGATCGCTCATTGCCTGCAGGCAGGCTCCATGTGTCCTCAGGGGTAGTGGAGGGCCTTCTGACCAGCCTGTCCAATGGAACATTCCCCCCTCCTGTTTTGGCCCAACTCCACAGCCTCAAGTCCCTGGTGCAGCAACAGGACACGGAGAGGCTTGCCAATGCTCTGCAAGAGCTCCAGAACAGCTCTACCATGTCTCCTAGTGAGGCCATTGCAGTTGTGTCCTTATTTCAGTACTGGATCACAGACATCCTGCCCCTGCAGAGACCGGAAGACAGGCCAACCAACAACACAACCCTCCTAGTTGAACCAACAAACAACACCGCT…		EST
est02d08	GGGCTTCATGACATCAACAGAGGCCTGAGTGAACAGATTTTTAATTACCTCTTTGGATCTTTTAAGATACCTGCTGCCATGAATGCCCCATATAAACAGAATGGGAAGTGTCCAGTAATTGTCTTCTCTCATGGACTTGGAGCTTTCAGAACTTTATATTCAGCCATATGCGCAGAACTGGCCTCACAGGGCTTCATAGTAGCAGCAGTGGAACACAGGGATGAATCTGCCGCTGCCACATTCTTCTACCATGGAAAGACTGAAGAACCTGAGGAGAAAGAAGAGGAGTCGCTGCCGCCTAAACCCAACCCCGAGGCCCCAGAGAACCTGGTAGAGGAATGGATGTACTACAGATCTCTGAAACCAGGCGAGAGT	CA370405	"Q99487; O15458; Platelet-activating factor acetylhydrolase 2, cytoplasmic (EC 3.1.1.47) (Serine dependent phospholipase A2) (HSD-PLA2)."
est02d09	ATATAATTGCCTATGTCAGGGAGGAGATGAAGAAGACTAGCATCTCTGAACAACTGATGATCGGCATCGTGTGGTCCAGTGTCATGAGCTGTGTGGAATGGAACAAGAAGGATGAGCTGGTCTGCGAACAATCTATCAAACACTTGAAGCAATACAGTCCTCTCCTGAAGGCATTTACCTCCCAGGGAGCCTCTGAGATCATTCTGCTGGTGAAGATCCAGGAGTACTGCTATGACAACATCCACTTCATGAAGGCCTTCCAGAAGATTGTGGTGCTCCTCTACAAAGCGGATGTTTTGAGTGAAGAGGCCATTCTTAAGTGGTACACAGAGGCCCACGTTGCTAAAGGAAAGAGTGTTTTCCTCGAGCAGATGAAGAAATTTGTTGAGTGGCTGAAGC…	TC37831	"Q15394; Hypothetical protein KIAA0005 (Basic leucine-zipper protein BZAP45)."
est02d12	CAGGCCTCTACTCCATCGCTAACTACGGAGGCCTGGGCCTCTTCAGCATGTTCCTGCTCTACGACACCCAGAAGGGCATCAAGAGGGCGGAGACTTACCCCATGCACGGGATGCAGAAATACGACCCCATCAACTCGTGCATGGGGATCTACATGGACACTCTGAACATCTTCATGAGGATGGAGATGATTCTGTCTGGCGGAGGAAACAGATTTTTTTGAAGACGTTCCAGTCTGACTTTACCTCTACGGGAAACCTTCAACCTTCTTTTTTGTTGAACAACAACGATATGCTCTACAATTAGCACCGAACATCAGCTGTTACCTACT	TC26007	"Q9H3K2; O95894; Q9H0P2; Growth hormone inducible transmembrane protein (Dermal papilla derived protein 2) (My021 protein) (PTD010)."
est02e01	TCCATAACTTCACCTTCACTCTGACCCTGAACCCTGGTTTGGCAACACTTTATTTAGATAGCCCGGATTTTCCATCTGTAGACGCTCTACAGATGGCCATGCGATCAGCAAACTATCTTGCTAAGGTTACTGCTAGGGTTAGGTTTAGAATATGGGTTAGGGTTAGTAGATAGTTAGTTGAAATGTTACTGATACTCTATAGATGGTCCATCTGTCGATACTCTACAGACT	TC26405	"O15104; Gamma-synuclein (Persyn) (Breast cancer-specific gene 1 protein)."
est02e03	GGGCGGGTAGTGCGGGAGCGGGTAGTGCGGGAGGGTAGTGCGGGAGCGCAAGCTAGAAAGCTCAACACACAGTAATTGTACACAATAAACCACAAAACTTAGCTCCACATAATATGACACAGATCTCAAGGCACTTTTGTTTAGATGCACGCACAATTAAACATCAGTCATACAGGGATTCAGTCCACAGGAGGAAAAGTTCAGCAGGAGGGAAAACTGAGGAATAGCTCAGGATGTGTTAAGCAAGTTTTTGAGCACACAGCGTGCTGGGGTCATAAGCTGCATTCCAAACACTTAAAAGACATACCCTCTCCCCTCAGCCCTCAAATTAAGTGGACACTTCTGATGACGTATCATGACGTCTGAAGAGTTGAAACTTGCAGGGCAAGGGGCGTGGGA…		EST
est02e04	TTTTGTCTGGAGAAGGAGGCCCTGAAAGACACCCACGACGACCTCTCGGACCTCAACGCCATGCAGCAAGAGAGCCTCAACGAATGGGAGACCCAGTTCACTCAAAAGTATGACTACGTCGGCAAACTTCTGAAAGCTGGAGAAGAACCTACCGAGTACACAGATGACGAGGAGGTCAAGGACAAAAAGAAGGACTAGAACTCAAGTACACAAGGGAAATTCAGATGCCTTAATTTTTTCAGGATGTGATGGATATTGCCTTGTGTTGCTGCATTTGAACGCAATGCTTTCTCCTGTATGGTTTTTGTATTATCACATTTTCATGGACCATCGCCTCTTATGCTAATTTCAAATGCTACAGACATTAATTTACCAAAATCTAGTGGATTTTTGGTTAAG…	TC37215	"O15173; Membrane associated progesterone receptor component 2 (Progesterone membrane binding protein) (Steroid receptor protein DG6)."
est02e09	CAGACATTGACTGAGNCTGGACCAGAGGNTAAAAATCCTGGAGAATCACACAAACTTTCCTGTACAGGCTCTGGGTTCACATTCAGTAGCTATGGGATGAACTGGATCAGACAGGCTCCTGGGAAAGGATTGGAGTGGATTGCCTATAGTTATAGTACTACTACATATTACTCCCAGTCATTTCAGGGTAGATTCACCATCTCCAGAGATGACTCCAGCAGTAAGCTATACCTACAGATGAACAGTCTGAGGAGTGAGGACACAGCAGTGTATTACTTTTTTAGAGAAGGAGTGCACTACTTTGACTACTGGGGGAAAGGGACCATGGTGTTTTTGTCCACAGCCTCATCAACTGCTCCGACTTTGTTCCCTCTTGCGCAATGTGGCTCCGGGACCGGA…	TC40786	"Q8WUK1; Hypothetical protein."
est02f02	GGATTTTTGTGAAGATAGATAATGGCACCCTATTCCCTATGAAGTGCACCCTATTCCCTATGAAGTGCACCCTATTCCCTATGAAGTGCACCCTATTCCCTATGCACTGCACTACTTTACTCTGGCAGTATGTCTCTATGCCCTGATAATCAGTGTTATAAGGCTCTGCCACTAGCCAGTATGTCTCTATGTCCCTGATAATCAGTGCTATAAGGCTCTACCACTAGCCAGTATGTCCCTGATAATCAGTGTTATAAGGCTCTGCCACTAGCCAGTATGTCCCTGATAATCAGTGTTATAAGGCTCTACCACTAGCCAGCCACTCTGCTGGAATAAATATAATATTGGAGGACTGGACTGTAAACTTCAATCACTCAAGATAAGCCATCCTGTGTGAGA…		EST
est02f04	AGGTTCCTCATCTTCCACAGCTTCGGAGGAGGCACCGGTTCTGGTTTCACCTCCCTGCTGATGGAACGTCTGTCTGTCGACTACGGAAAGAAGTCTAAGCTTGAGTTTGCCGTTTACCCAGCTCCTCAGGTGTCCACGGCTGTGTTGGAGCCCTACAACTCCATCCTGACCACTCACACCACCCTGGAGCACTCTGACTGTGCCTTCATGGTGGACAATGAGGCCATCTATGACATCTGCCGTAGGAACCTTGACATTGAGCGTCCCTCATACACCAACCTCAACAGGCTCATTGGTCAGATCGTCTCCTCCATCACTGCCTCCCTGCGTTTCGATGGAGCCCTGAATGTAGATCTGACAGAGTTCCAGACCAACTTGGTGCCCTACCCCCGTATCTAC…	TC24935	"Q13748; Q96F18; Tubulin alpha-2 chain (Alpha-tubulin 2)."
est02f05	AGAAGGCTCAGAAGAAACCTAAGAAAAAGAATACCTCGGAGGTAATAAATAAGATTATGCCGTATCGTATTCCTTTTACTTACATCAGGCACTGCAGTCTGATTCCATTTCCACTCGCTCACACTTCTTACCTTAGGTAACATTCTCTTACTTCTAACCATATACCAATGATGGCGGGATATCATCCGAGAAGGTACCTTTCAAGGACACCACACGCCCCCA	TC25426	Q9B614 Cytochrome c oxidase subunit III.
est02f06	TCGCTGGACTTTATCCTGCTCACTGTTCCAAATGTCCGAACTGAATTTTTTTAAAGGGCTTTTATGTACTCTGCGCCATCGTCTTGGAACACCTTACAAAATACTTTTAAACTGGAAGAACTTGTCCCGAATGGTGTTTTTAAATCACTGATGAAGGATTTTGAGGCTGATTCCCTGACCTGTCAATGGTTTTAATTTGCTGTTTAATACTCTTGTGAATTCGAGCTCGGCC	TC6525	EST
est02f08	CACCAAAAACATGCTGTGTGCGGCCAGCAAACAGAGTGACACCTGTGATGGTGATTCTGGAGGTCCTCTCCTGTATAATGGTGTAGCAGTTGGGATCACTTCAAATGGAGGGAAGAAGTGTGGATCCAGCAAGAAGCCTGGTTTATACACCACCATCTCCCACTACAGCCAGTGGATAGACAAGACCATGACTCAATAGAAGCCTGGTTTATACACCCCCATCTCCCACTACAGCCAGTGGATAGACAAGACCATGACTCAATAAAAGCCTGGTTTATACACCCCCATCTCCCACTACAGCCAGTGGATAGACAAGACCAATAGAAGCCTGGTTTATACACCACCATCTCCCACTAGAGCCAGTGGATAGGCAAGACCATGACTCAATAGAAGCCTGGT…	TC26012	"P00746; Complement factor D precursor (EC 3.4.21.46) (C3 convertase activator) (Properdin factor D) (Adipsin)."
est02f09	GCGAAACCAATATAAGTGAGAAGGAGAGATGTTGTGTGGGAAAATTGCTTTTTTTTTTTCACTCGATCTGTCCAACTTATCTTATTGCCTCTAAAATGTAAATAAAACACTATAAAGAGTTTATATAATGTGTCATTCCATACCTATTTGAAGGTTTGTGTCGAATTTGAATTGGATTTTTAGGGCGGTGCTGAAGTGATCTTAGAAGCAAACAGCGGCTTTGAGAACGATGATCGCATGCAGTGATGACGCAAAAAATGACTAGGTTATCCCCCCCTTACCCCTGTCACTGTCCATTTCTTGTTTTTAAACGATGAGAGAAGTGCTACACCTGGTGGAGAGAGGTTGTAAGACAGAAATAGTTGCTTTATACGTGCTGTACGTTACGGCATGACACGT…	BX876310	EST
est02f12	GGGGCTTCTGGAAATGGTGGACCAGACAGAAAGGCTTCTCAAACACCGTGCGCACTGAACAGGTATCAACGCGACCAGCCACTTATTATCTATCGGGCGCAAAAATAAAGTGCTTCAAGATGTTAGATGAATCATTAGAGCCAGGGTGGCTATCTGAAGAAGTAAAAACAGGGACCACCATCATTGCTATTGAGTTTGATGGAGGGGTGGTGCTGGGCTCTGACTCTCGAGTGTCTGCTGGGGAGACTGTGGTGAACCGGGTGATGAACAAGCTTTCTCTCCTCCATGACAAGATCTACTGCGCCCTGTCAGGCTCGGCTGCGGACGCCCAGACCATCGCTGAGATGGTTAACTACCAGCTGGATGTGCACAGCATTGAGGTTGGAGAGGATCCTCAAG…	TC25774	"P28065; Q16523; Proteasome subunit beta type 9 precursor (EC 3.4.25.1) (Proteasome chain 7) (Macropain chain 7) (Multicatalytic endopeptidase complex chain 7) (RING12 protein) (Low molecular mass protein 2)."
est02g07	ATTCTGCTGGATCAAAGAAAGTACCAGTGAAAAAACAACCGGAATATCTGCAGCAGCCGTCTCTTTACGTAATGACCCCCTCTAAAGAGGAGATGTCAGAAAATAAGACGGCTTCCTTCGCCTGCTTTGCCAATGACTTTTCACCCCGTACACACACAATCAAATGGATGAGGATGGAAAAAGGAACAGAACAAGAAGTTGTATCTGATTTCAAGAGTTCTTGTGAGAGTGAGAAGAAGAGTGAGACAACTCTGTACAGCACAACCAGCTATCTCAGAGTCAATGAGAGTGAGTGGAAGAGTGAAGAAGTAACATTCACTTGCGTGTTTGAGAACAAAGCTGGAAATGTGAGGAGAACTGTGGGCTACACTTCATCAGATGCAGGTCCAGTCCATGGAC…	NP544225	"P01871; Ig mu chain C region."
est02g10	TGGGTCGTGGGTTGTGGGTTAGGGGCGTGGGTCATTAAAAGTCCAAGGNGCTTCATTCAACCTGTAGCGCGGTTGAGCTACGTTGTAGCGCGGAAGAGCTACGTTGTAGCGCGGAAGAGATGTAAAGATGATTTCTGAATGAGCAGACAGATACAGCGTTTACCGTGAATTCGAGCTCGGCCGACTTGGCCAATTCGCCC		EST
est02g11	CGATCACGTTATAGATTTGGTCATCCCCCAGAAGAGCGCCCGGCTGGCTTAGTTCCGCCCGAATCGTAGACTCAGGGCGGTGCCTACTATCCCGGCTCAGGCACCAAATACTAAATAGAGGGTGCCAATGTCTTTGTGGTTGGTTGAGAAAAATCATCGTGTGATTGCCGCAAAAAAAAAAAAAAAAAAAA	TC25218	Q9B633 Cytochrome c oxidase polypeptide I (EC 1.9.3.1).
est02h02	CACAGACAGAGACTGCAACGNCATCCTGGGGNCCGCTCAGGAGNNCCTCAAANCCNCAGACTCCTTCTCCCAGGGTGAGCCCAGAGTGCTGGGGTTAGCCATGATTCCTGGCCACCACGTGGTCTCTATCGAGGTGGAATCAGACAGCCTGGTCGGAACACAGGGGTTCGGGTCCAGCCACTGAGGAACTTTTTTAGCTCGCCCAAAGCTGGAGGAGACTAGCTAACACCCTGGCTAGCCAGGTCTATGTCTCACCAGCCTAGAAGACGTTACAGTACAGACTTGAAATTGAGAATTCGAGCTCGGCCGACTTGGCCAATTCGCCC	TC38346	"Q8N4M0; Similar to hypothetical protein MGC14151."
est02h03	AGTCCTGGATGGTGTAGAGGGCCCGCAGAGACACGGGCGTGTTGTGGCCGTACGAGAAGGCTGGCAGGAGCATCAGGGAGTCGCCATAGCTACGCAGGCTCTCCACAAAGGGCCGACGACGCTCCTGTAGGCCCCCATATTTCTCCATGAGGATGCTGGGATTAGCTGTCACCAAGTCTGTCTTGTTGCCCACGTCTCGCTCATAGCCATTCTCCAGAGGAGGGAGGTTACACCTGATAACAAACTGGGCGGAGTCGATTTTCTCTCCACAGCTGCTATTAGCTAGGATTCCCCCATTCCCAACCACAGAACACGTATCCCATGTCGTATTCACAAAAGGATTCTCCTTAGCAAAGGTGCTGAACAGTTCAGGGGTCACCTGAAGAGGCTTCCTCTTCT…	TC28716	"O15466; Alpha-2,8-sialyltransferase 8E (EC 2.4.99.-) (ST8Sia V)."
est02h04	TTCACCCATTATGGTATAGTATGGATTCGAGTCCATGAGCAGACCCTAACACACAATGACAAGGCACTCTAACATGTACGGGAGATTGGCGTATATTCCCGGATAAACTTCTTTGCGTCCAAAACCGAGGAGAGCCAAATCTTCTCACCGGAAGGCGGGGTAATTCTTAGTCTTGCAGGGAAGAGGAAGGCTGGGCTTTTTTTTGAGNNTGGCCATGACATCTCTGTAATCGGCGCGATGCTTTGCCACATTTTTTAGCATAATCCTCATAGACACGGAATGGGTGCCCTTTATGCAACAGGTTGCCCCTCATTCGAGCTTCATGCAGGATAAGATCCTTGGTCTTGAAACTGTGACAACAGATGATTACTGGGTGAGGACGTTGGCTTGGTCCAGGCA…		EST
est02h09	GTGGCTAGAAGAGCTTAGTGAGATTCCCAACAACTTCCATAAAATTAAAATAAAATTGGAATCGTTTTGCAATTCCCGAACAATCATCAATATGCCTAAAAGAAAGAGTGCTACCAAGGGCGATGAGCCTGCATTACTCTCCGCGCGTTTGACATCTAGACCTGTGCCAAAACCGGCGGCCAAACCCAAAAAAGCGGCAGCACCCAAAAAGGCAGNCAAGGGAAAGAAGGCCGCTGAGAACGGCGATGCCAAGGCTGAGGCGAAAGTTGAGGCTGCTGGAGACGCCAAATGAAGAACTGTTTGAAGTTGTGATCATTCTGTGTACTTGGTGACTGTACAGTTTAAAATAAGTATTTTTTACCTTGTTTTTTTTATATCAAAAGATATCATTTATAGTTC…	TC35768	"P05204; Nonhistone chromosomal protein HMG-17 (High-mobility group nucleosome binding domain 2)."
est02h12	TGGATGGATGTTGCCATGATGGGAGGTGTCACGTGTGAAGTGATATCGCTCCACAGGAACACAAATTGCCTCAAAGCTGACAGCAGCCTCGTCGAGAAGAGCTGGACGGTAAAAAAAGACTTAGCACAGTTTGGTCGTTTGGAAGACCTGCACAACGGAACTTGGCTTACCGAAAGCACAATCCAAACGACAACCATGCTATTTAGTATTGAAATAGGACAAGAACTCTCAAAGACACATTGCGTGTTTGACATAGTAAAACAAGGAACGAACAAGAGACAAAGTGATGAATTAATGCGCGCGTGATAAGTGCAGTGTTCGTCAATATTGAAGCAATATATCCATCTGGGACTAGGGAGCCGCACGGGCAACTTCCTCACCAGAAAGTCGTACTTTAAT…	CA363416	EST
est03a01	GTGAGGAAGAAGCTGGAGGAGGCTCTAATGGCGGACATGTTGGCTCATGTGCAGGAAGCAGCCAGTGAAGGCGACTCACTCAATGAAGGCAATGATGACATGGAGACTGTATAGCAGAGGGAGATGGGGTGTTATAGAGTAGTCTGGATGGGTTTTTCAACTCCTTGTCAAATGACAATGAAACCAGGAACCCTGTACCAATCCGACCAAAAGAACTGCCCACTTTCTGCCCACCCCCTTCCACGTGCTACCCCTCTGAAGCTCTGCCTACCTACTGTCCACCTCGCCCACTGTTTAGCCTCTTCTGGCACCAGCCCCATGAAAGTACTTGGACTCAG		Methyl-CpG binding protein 3b
est03a02	ACAATCAACTGTACAAGTTGTTAAGGCTTGTCCCACCTTGATTACTGTCCTCCGGTAATATGGTAAAGTGTGGCAAAGACCTAGCAAAGCTGCAGTTGGCTCAAAACACAGCAACCCATACATAAGATGCACACCAGTCTAACCTGGGTGAGGGTTCATGATAGATGAACTGCTTCTCTTCTAGTTTGAGAAATATTACTGCAAATGAAAATTCCAGGATTGTATGCATTATCAAATAGCATTTAGCTTAGACACCTATACATATCCCACAAGACATGCCACCAGGGGTCTCTTCACAGTCCCGAAGTCCAAAAC	BX867251	EST
est03a03	CTGACGTGTTCCATCAGCCCGAGAGGTAGTTAGGTAGAGCCGAGAGTGACACAGCGGCAGAATCAGACAGAATGTCAGAAGGGGACAGTGTTGGTGAATCAATCCATGGGAAACCATCCACAATTGGAAGCTTCTTCACACGGGTTGGACAGATCTATCAGTCATGGCTAGACAGGTCGACGCCGTTCTCCATAGGGCGATGGGGAGTCACACTTTCGCTAACGGCCATCTACATGATCAGAGTGTACATATTACAGGGTTGGTATATTGTAACATACGCTCTGGGAATCTACCATCTCAACCTGTTCATTGCTTTTCTATCACCAAAAGTGGATCCATCAATGCTTGACGAAGATGAGGGCCCGGCGCTCCCCACCAAGCAGAACGAGGAGTTCCGTC…	TC34199	"Q9P0H9; RER1 protein."
est03a04	GGGGGGGGTGAGGTGAATAGTTATGCACGCTCCAGTTCTGTTTGTCTTATTTGTTTCACAATAAAAACATATGTTGCATCTTCAAAGTGGTAGGCATGTTGTGTAAATCAAATTATATAAACCCCCCCCAAAATCTATTTTGAATCCAGGTTTTGGGGCAACAAAATAGGAAAAATGCCAGGGGTGGGTAAATACTTTTGCAAGTCATTGTAAGAGAAGTGAGTGGAATTTCTACTAAAACGTATTCTTTAATGATTTTGTTTGGATGCATACTGTATTTTCAGTTTAATGCCACCTGTTTCCAATACTCTTTTTCACAATCTGAGACACTTTTGGTTTGCTATATATTAGTGTGTACATTGCTCTTAGTTTGTTTCACAGGTGGCATTATGGTGTTAG…	TC25313	Putative transposase.
est03a05	GTGAGAGAGCTCCTTCAGTTAGGTGTCCATTTGGAATTGGGCCCTTGTCTCAGTATTTACTGTAATACACCACCGCCCCCTACTGGTGTCATATGGTTACTACACATATTAGCTTTCTTCACCTGCCGCTCACCTGTTATCCATGTTACCACACTGATCTGTTATCCATGTTACCACACTGATCTGTTATCCATGTTACCACACTGATCTGTTATCCATGTTACCACACTGATCTGTTATCCATGTTACCACACTGATCTGTTATCCATGTTACCACACTGATCTGTTATCCATGTTACCACACTGATCTGTTATCCATGTTACCACACTGATCTGTTATCCATGTTACCACACTGATCTGTTATCCATGTTACCACACTGATCTGTTATCCATGTTAC…		EST
est03a06	GGAGAAAGAAGTCTGTATTATTCGCAATGCCAGCCCGTGAGAAATATCCAGGGTCCTTTGATGCGTGGGATAATTTTTGCCACTCAAAAGAACGGCGCTTCATTAAATAATTTGTTGATCCTTCAGAAGGAAAGGATAGCCTACATTTTTCCCCGGGGAGCGGACAAATCGGGATAAGGAGCCTATTTTTTTCAGAAGGGACAACGTGAGGGCAGTCAAATGTAATTTTGGAGGAAGCAACTTCAGTCCCTACCATTTCTTACTTTGCTCAAACAACGTCTTCCTGGATAACATCTCAAAGGAATATCTTACAGTCAAGTGTTCAAAGAAGAGCCTTTTTTAGGCTTCTCAGCCCTAGGATCTGTACTTTCATTGCTACATTACACTTAAGGACATGTC…		Sodium channel beta-1 subunit
est03a08	GGGAAGCGGATCGGATTGGAACTGAAGCACACAAAAAAAGCTCTGAAGTTGGAACAACTGTAAAGAATATAGTTTATTTGAACAGGAAACATGGGTGACATTGAAAAGGGGAAAAAGGCTTTTGTTCAGAAGTGTGCCCAGTGCCATACTGTTGAAAATGGAGGGAAGCACAAGGTCGGGCCAAACCTCTGGGGTCTGTTTGGACGCAAGACCGGACAGGCGGAAGGCTTTTCCTACACGGATGCCAACAAAGCCAAAGGCATTGTCTGGGATACCGATACCCTCATGACTTACTTGGAGAACCCCAAGAAATACATTCCAGGAACAAAGATGATCTTTGCTGGCATCAAGAAGAAGGGAGAGCGTGCAGATCTCATAGCATATTTGAAGTCTGCAACT…	TC35884	"P00001; Q96BV4; Cytochrome c."
est03a11	CCTAACGGATTAACCACCCCCAAAAACAACTAATCTCGTACGGGATAGGGAAAGATTGAATATGTTCGTAAATGATCACCAGTCAGATGGTCGCGGCTAGGGATGCCATCTGGGCCGGCAGCCTTGCGAGGGTTAACAAGTTTAAATCTTTTACTCACATTGGCCACGGAGAAGGAGAACCCACAGGCTTTGGTAGTGGGCCGTGTCAGTGGCACTGTATTGTCCTCAAAGCGAGCAAAGAAGTTTTTTAATTTGTCTGGGAGCAAGACGTTGGTGTTCGCGACTGGGCTCGTTTTCTTTTTGTAATATGTGATTGACTGTAAGACCCTGCCAAATGCGCTTCGTGTTTGAGCTGTTGAATGGCAACTCTACTTTGTCTCTATACTGACACTTTGCTTG…	CA346691	ReO_6 protein.
est03b03	ACTACCTCAGTCCTGTCCGCAACCAGGCTTCGTGTGGTAGCTGCTATTCCTTTGCCTTAATGGGAATGTTGGAGGCTCGTGTCCGGCTCCAAACCAACAACACCGAGACTCCCATCTTCAGCCCACAGCAGGTCGTGTCCTGCTCCCAGTACTCCCAAGGTTGTGACGGTGGTTTCCCCTACCTCATTGGGAAGTACGTCCAGGACTTTGGGATCGTGGAAGAGTCGTGTTATCCGTACGCTGGGACAGATTCCCCGTGTGACGTTCCCGATGGCTGTCTCCGCCACTACACTTCGGACTACAGCTACGTCGGAGGGTTCTACGGAGGCTGCAGCGAGTCTGCCATGATGCTGGAACTGGTCAAGAACGGACCCATGGGGGTGGCCTTTGAGGTGTATC…	TC25499	"P53634; Dipeptidyl-peptidase I precursor (EC 3.4.14.1) (DPP-I) (DPPI) (Cathepsin C) (Cathepsin J) (Dipeptidyl transferase)."
est03b05	GCAGTGTGTTGTGGAGGTCAAGTCAAGTCTCAGGTTCTGAAGGAGACCCAGTGACAAAATTATTGACCAATCATGGTGAAGAAGAAGCGCATCCGCCTGATCGCTGAGATGGCCCGGAAGATCCGTGTGTACCGGGAGCTTAAGAATCGGCCACGGGAGTCTGAGAAGTATGCACTGGACTACGACACCATGACGCGACCGCACACCAGGAAGACCCTGCCCGTGCTTGCCTGGCAGGACGTGAGGAGAGAGAGCCGTCTCTTCTCCCTGCTGTCTGGCCTCAGGATGTTCGGGGTGGGCCACCTGTTCACACGCAAGTCCTGGCTGACAGAGCACCCTGAAGCACCTAGCTACTGGCAGGTCACCAAGGTCAAGGTGGACTACACTGCAGAAAACATG…	TC29034	"P82930; Q9BVI7; Mitochondrial 28S ribosomal protein S34 (S34mt) (MRP-S34)."
est03b11	GGGCACTAAAGGCCATGGAGGGGTATCTGAGATATGGAGGGGTATCTGAGATATGGAGGGGTCAGGAGATCTCAGATATCGAGGGGTGTGTGGGACGGGGGAGGGACACTCAATCGTCTTCATCCTCATCTTCAGGATCCCTCTTCCTCTTCTCTCCTTTCACAGGAGAGTCATCCTCTCCTTCGTTGTCTTCGTCGTCTTCATCATCGTCTTCGTCATCATCGTCGTCAACATCGCCGTTCACCTCCCCATCCTCTCCACTCTCCCCACTGTCATCATCTTCCTCTGCAACGACCTCTTCGTCGTCCTCCTCCTCTTCGTCCTCCTCCTCTTCAGACTCTCCCTCCTCCCCCTCTTCATCATCTTCATCCTCGACCCCGTCTCCCTCGCCGTCCGAAT…		Acidic leucine-rich nuclear phosphoprotein 32 A-1
est03b12	GCAAAGGCAGATATATGTGGCTTAAATGCAGTCCAGACGCCAAGAATGCCAACTGTGAGACACAGAGGGGTCCCTGGATGGACTTGCCCGGGCCTCCTGACAGACTCCCTTCAATTGCCGTAAAGGATATAGTGCCAGAAGAGGCTGGCTCAGAGCCGGAGGAGCAGTCAGGCGAGGGTTCTGCCACAGGAATCCTTTTAACTGAGCAGGGCTCTGGCGACCAGTTGGGCAGCACAGATGTGGATGGGATTGACTACCCTGGCTTTGTCTTCCCACCGAAAATGACCATGGATCAGGCTCTGCCTCCTGCTCAGGAATTGAAAGAGGATCACCTGATCCTGTAGCCTGCCAGAATGCTAAATATTGAAATTGTGATGTCAATCCGGTTGTGTAAAATGC…	TC25895	"P10124; Secretory granule proteoglycan core protein precursor (Platelet proteoglycan core protein) (P.PG) (Hematopoetic proteoglycan core protein) (Serglycin)."
est03c01	GGGGATCTTTTATTTCAGCTTATGAAACATACCAACACTTTACATGTTGTGTTTATATTTTTATTCAGTGTTTGTGCCCTTATAACCTAAATAGAGTATTTATAGATCTATTATATATATATATTATTATAGTTATCAACACATCTTGCCAAATCTCAATAATCTATAAAGACAAAAACACAAGTGTTGTTTTGGCTCAATGTCTAAGGCCGGGATTCAATCCGACCACCGATTTGCGTCATTTTAAAGATAATTTTCCGATTAAGCTGACATATGCCACGTTTATGGTGAACGGGATCTCCGTGAACGCACGTGCACAAGCGGACAAAGTGCGATTGGATTGAATCCTGGGCTAAAAGTGGGAGGTTTGTCAAACAGTGACTCCGCGGTGAACACAAA…		EST
est03c02	ACACACCACATCTTCATCCTCGTCCTCAAAGAGGCCCAGACTGGATCAGATCCCTGCTGCCAACCTTGATGCAGACGACCCCCTCACTGACGATGATGAGGAAGATGATGACTCTGAGGACAGTGATGATGATGACACTGCAGCCCTGCTGGCTGAACTGGAGAAGATCAAGAAGGAGCGGGCTGAGGAGCAGGAACGCAAGGAGCGGGAGCAGAAAGCTGAGGAGGAGAGGATCCGCATGGAGAACATCCTGAGTGGGAATCCTCTGCTCAACCTGGCAGGACAGTAGCAGCAGCAGCAGCAACAGATAGTCCCCACCCCGACTGCCTTCAGCGTCAAGCGGAGGTGGGACGATGATGTAGTGTTCAAGAACTGTGCAAAGGGAGTGGATGAGGCACG…	TC26730	"Q9UI29; Adrenal gland protein AD-002."
est03c04	CACCACAGAGAACTTTGACAAGGATAAGAAATTTGGCTTCTGTCCCAACAGAGATACGGCTGTGATTGGTGGAAACTCTGAGGGAGAGCCGTGTCACTTCCCCTTCGTCTTCCTGGGAAATAAGTATGACTCATGCACCAGCGAGGGACGGGGAGACGGCAGGCTGTGGTGCGCTACCACCAGCAACTTTGACACAGACACGAAATGGGGCTTCTGCCAAGATAGAGGCTACAGTCTGTTCCTGGTTGCGGCCCATGAGTTTGGTCATGCCCTGGGTCTGGACCACTCCAACATCAGAAACGCCCTCATGTATCCCATGTACAGCTACGTGGAAGACTTCTCCCTGCATAAAGATGATGTTGAAGGCATTCACTATCTCTATGGGTCCAAGACAGGCCC…	TC36315	"P14780; Q9H4Z1; 92 kDa type IV collagenase precursor (EC 3.4.24.35) (92 kDa gelatinase) (Matrix metalloproteinase-9) (MMP-9) (Gelatinase B) (GELB)."
est03c05	ACAAATGTCTGCGTTCTTGGTCTTTGTGACAGACGCTGTGATAAAGAGGTCCACAAAGAGGTCACACAGTTTATTCACTGTTTTAAGAATACGCCTTTTACTGCAAAGCAAGTCAGCAGAATCTACATGACTTGTGCTTTGCCCATAATGTTTAAGTTAGAGGTACAACTGAAACACTGCAATTATTTTGCTGTTGCTGCTTTGAAATGCCAAGATAACTAATTGAGGAAGATTGTGTCCAACGCCATACAT		EST
est03c07	CAGCATTGGGTCCAGTCTGTTCAGTCTTCTCAGAGCTACAGTTGATGATGAAGATGATGAAGATGACATCACTGATTCCACTGCTGATCATAATGGGGTTTCTGACCCAAGAGTCATCTGCACAACGTGTCCTGAATCAAGCTGATGAATCTAAGTCAGTTCGTCTGGGAGACAGAGTGTCTATCAAAGCTGTTGCAAGTTCAACCGGTATTGGTGATGACATGAGCTGGTACCTGCAGAAACCTGGACAGGCTCCTAAACTCCTCATCTATAATGTAGAAACCCTTCAGTCTGGAACACCATCTAGATTCAGTGGCAGTAGATCAGGTACTGAGTACACTCTTACAATCACTGGTGTCCAAGCTGAAGATGCAGGAGATTACTATGGTATGGGTTATT…	TC25238	"P15814; Immunoglobulin lambda-like polypeptide 1 precursor (Immunoglobulin- related 14.1 protein) (Immunoglobulin omega polypeptide) (Lambda 5) (CD179b antigen)."
est03c08	AAAAGGGCGCGGGAAATTTGGAAATGGCGGAGTACATAACCAGTGAGGAGGAGGCAACGTCTTCCTCCTCCCTCGAGCTGTACGAGGCACAGTTCTTTGGTTTCACCCCTCAGACCTGCATGGTGAGAGTATACAGTGCCTTTCAGGACTGCCTGAATGAATTGCTACTTGTCGTAGAAGCAGTGTTCGTGAGAAAACTAAGCGGGACTGAACCAAAGGAAGAGCAACTACATTTAAGGGCAAGAGAATGCACCCAAAAGTTGCAGATATTCCTTCAGGAACGCTTCAAGCGTCTGTCTGGTCGCATGGAAACCGTTTTGGTCAACAACGTCCTCTCAGTCCCGCCAAATGTGTTGCTGCCTGAAGACCAGCCACACAAAAAGTACCCTCAACGTTTAG…	TC37979	"Q9H081; Hypothetical protein."
est03c10	GCTGAAATCGCCGAGAGAATGGGTGCCAATGTTCACATCATGGTAAAAGCACCGGGTGGAGTTTTCAGCAATGGAGAAATTGAAAAGGCCCTGGCCAAACACAAGCCCGTTCTGTTCTTCCTCACACATGGAGAGTCCTCTGCTGGCCTCGCCCACCCTGTCGACGGCATTGGAGACCTCTGCCGCAAACACAATACCCTGTTTCTTGTAGATACTGTCGCGTCTCTTGGGGCGTCGCCTATTTTCATGGACCAGCAGAATATTGACATCCTGTACACTGGCTCTCAAAAGGCATTGAATGCACCCCCTGGTACAGCACCCATCTCCTTCAATGAAAGAGCATGCCAAAAGATGTTCAACAGGAAAACAAAACCAGTGTCCTACCTCTTTGACATGGCC…	TC32387	"P21549; Serine--pyruvate aminotransferase (EC 2.6.1.51) (SPT) (Alanine-- glyoxylate aminotransferase) (EC 2.6.1.44) (AGT)."
est03c11	AGGGGCGTAGCTCACTCAGGGACGTACACCTGGTAAGACGGGGCTGTTTCTGAACACAGTGTTCCACAATCAGAAGAGGGCATCTCTGTACAACAAAAGCAACCTAGAAAGATGGACGCATCACAAAGACTGGTTAGTCCTCTAGAATTGGGCCTTCAGCTTTATGGAACGTGTGAGAAAATGACACTGCGGGGCCGAGTTGGAAATTCAGGTGGCATTTCCCCAGATCTCAGCATAAAAAGCCTTAATCCACATAACCGTGGAATGTGAAAACGCAATGGACTTGGAATGGTACAGCTGAATTTTTAAAGCACCTTTTATTTTGAAGCTCATATCAAACTGCTGCCTATATGAATTCGAGCTCGGCCGACTTGGCCAATTCGCCC	TC33743	EST
est03c12	ATCCCCTACTTTGAGACCAGTGCCAAGTTGGCCATCAACGTAGAGCAGGCCTTCCAGACCATTGCACTTACGACCTCCCACTGAAGACTGAGGTGGAGCTGTATAATGAATTCGAGCTCGGCCGACTTGGCCAATTCGCCC		EST
est03d02	GGCTTCGAGGAAAGACGTCAGAGATCGGAGCCAAGACGAAAGAGAACGCTCCACTAGTAAGAAGAGCAAAGACAAGGATAAGGACCGAGACCACAAATCTGACAGTGAGAAAGGAGATGTCAAGAATGCTTTGCTCTTGAAGGTGACCAGGGATTACGATGAGGAGGAGCAAGGCTATGACAGTGGAAAAGAGGTAGAGGACGAAGAGGAGAGGAAGAGCGACTCTGATTCTGCGTCTCCCCCGAAGCCCCAGGAGTCTGACGAGAAGCTTGCAGGGGAGAGCGGCAAGAAGTCCAAACAGAACGGAGATGACCACCATGATGAGGAAGACATGGAGATGAGCGACTGAGTACACCCAGGGAAACCCAGCCAGATGATGTCACTGAAAACCGACAGGCT…	CA361897	"Q05519; Splicing factor arginine/serine-rich 11 (Arginine-rich 54 kDa nuclear protein) (p54)."
est03d06	AGAGAGGTGGACCTTGACGAGGATGACGGAAGGAGGAAAGAAATCTCTGATGACCTGGATGACTTAAACTTCTTCAACCAGAAGAAGAAGAAAAAGAAAAAGCCAAAGACATTTGACAATGATGTAGAGGAGGGAATAAAGGAGCTGAAAATTGAGACCGAGCCCTCTGAAACCAACGGAGAGGGCGACTTGATGTTAGAACTAGGAAAAAAAGAAAAGGAAGTCCAAGGCTGTGAATTTCGACATGGATGACGACATGGAAATCAAAGATGACGCCCAGGAAGACGACGATGGAAAGAACATTGACGACATCACGTTCAGCAGCACACAGTTGGGCCCTGCGTGGGCGGGCTCAGAGAGAGACTACACATATGACGAGCTGCTGAACCGTGTCTTTCA…	TC25448	"P20042; Q9UJE4; Q9BVU0; Eukaryotic translation initiation factor 2 subunit 2 (Eukaryotic translation initiation factor 2 beta subunit) (eIF-2-beta)."
est03d09	TAGGTTAGCTGTGCTGTGGCGGTCAAACAGTATCACTTAATCCAAAAAGCAGGATGTGCATATCCCTACGGTAACACCTTTATAAATGTAACAAAAAAATCCCACCAAAAAAAGACAGCATAAAAAGTTTTTCATCTGAGCTGGCCGCGACTGGGAGACCCATGGGGCGGCGCACAATTGGCCCAGCATCGTCCGAGTTAGGGAGAGGGTTTGGCTGGCAGGGATGTCCTTGTCCCACCTCGCTCTAGCGATTCCTGTGGTGGGCTGGGCGCATGCACACTGACACGGTCGCCAGGTGTAAGGTGTTTCCTCCGACACATTGATGTGGCTGGCTTCCGGGTTAATCAGGCATTGTGTCAAGAAGCAGTGCGGCTTGGTTGGGTTGTGTTTCGGAGGACG…	TC39091	Similar to RIKEN cDNA 4921505C17 gene.
est03d10	AGAGGATATGTCAATTTTTTTGTTTTTGTAGTTTAGGCACCGTATTCTTACATCAATGAAACAAAAAAGCAAAGGAGGTGCAAAAAAATAAAGTACATAGTATAAAACTGCTCGATATAAGATGCCATTAG	TC37324	EST
est03d11	CACCAGGCAGATCACGTCAAGCAACCTTGAATTAACAAGTAAGAACGCAGTGACCCCTAGCCCATATGTCTTTGGTTGGGGCGACCGCGGGGGAAAATTAAGCCCCCATGTGGACTGGGGGCACTGCCCCCACAGCCGAGAGCTACAGCTCTAAGCACCAGAATATCTGACCAAATATGATCCGGCGAACGCCGATCAACGGACCGAGTTACCCTAGGGATAACAGCGCAATCCTCTCCCAGAGTCCCTATCGACGAGGGGGTTTACGACCTCGATGTTGGATCAGGACATCCTAATGGTGCAGCCGCTATTAAGGGTTCGTTTGTTCAACGATTAAAGTCCTACGTGATCTGAGTTCAGACCGGAGTAATCCAGGTCAGTTTCTATCTATGAAGTGAT…	TC25200	EST
est03d12	AGATGGCAGCCACCGTTGGGAGACTACTAAAGACCTCTGTAATAGTTGCATCTGGAGGACTGAAAGCAGCTTTGCCACATGGAACTTCAGTGAGCAAGGCCTCAAGAATTCGAGCTCGGCCGACTTGGCCAATTCGCCC	CA356857	"P35690; Q13776; Q96HK4; Thioredoxin-dependent peroxide reductase, mitochondrial precursor (EC 1.11.1.-) (Peroxiredoxin 3) (Antioxidant protein 1) (AOP-1) (MER5 protein homolog) (HBC189) (PRX III)."
est03e02	GGGATCAAATTCCATACTCAATGCGGCGAGAGTTTGCTGATAAATTATAGCTTCGTTCAGTATCATAGGAAAGGGATCGTGATACGACCTACAAAAATGACAACCATGTTCGCAGATACTATTCTTATTGTTTTTATCTCTGTTTGCACAGCTCTGTTAGCTGAGGGAATTACATGGGTGTTGGTGTATCGTACTGCAAAGTACAGGAGTCTGAAGGCAGAGGTGGAAAAGCAAAGCAAGAAATTGGAGAAGAAGAAGGAAACCATTACAGAATCTGCAGGACGTCAACAGAAGAAGAAGATTGAGAGACAAGAGGAGAAACTGAAGAACAACAACAGAGATCTATCCATGGTACGAATGAAGTCCATGTTCGCCATTGGCTTCTGTTTCACAGCGTTG…	TC38266	"O75545; Hypothetical protein (Fragment)."
est03e03	TGCCCAGAGAGGATCATCACCCTGGCAGGCCCCACCACCGCCATCTTTAAAGCCTTCTCCATGATCATCGAGAAGCTGGAGGAGGACATCAGCAGCTCAATGACTAACAGCACGGCCACCAGTAAACCGCCAGTTACCCTGCGCATCGTTGTGCCTGCCAGCCAGTGTGGCTCGCTCATCGGCAAGGGCGGCTGCAAGATCAAGGAAATCAGAGAGTCGACAGGAGCTCAGGTGCAGGTGGCAGGAGACATGCTACCTAACTCCACGGAGCGGGCCATCACCATTGCAGGGACCCCCCAGCCCATCATCGAGTGTGTCAAGCAGATCTGTGTCGTCATGCTTGAGTCTCCGCCTAAGGGTGTAACCATCCCTTACAGGCCCAAACCCTCAGGCTCTCCC…	TC30390	"Q15366; Poly(rC)-binding protein 2 (Alpha-CP2) (hnRNP-E2)."
est03e05	GTTCTGGATTGTTGATAGGAAACACATTTTCCTGGGAAGTGCCAACATGGATTGGAGGTCTCTTACACAGGTAAAGGAACTGGGAGTGGTGATCTATAACTGCTCCAGTCTGGCTGAGGACCTCCATAAGATCTTTGAGTCATACTGGGTGATGGGTCATCGCAACAGCACCATCCCAAACCCTTGGCCCTCCAAGTATGACACTGCCATCAACAAAGAGCACCCCATGCTGCTGAAGACTGATAATGCTTCAAGCAAAATCTACATCACAGCCTCTCCTCCCACTTTCTGCCCCACCTCTCGGACGCAGGACCTTGATTCTATCCTCTCAGTGATCTCAGGGGCACAGCACTACATTGATGTAGCAGTCATGGAGTATTTCCCCACCACACGCTTCAT…	TC45348	"Q96BZ4; Hypothetical protein."
est03e07	TTTTTCCCACACTCCCCATACTCACTCCGCTCCTCCCTAGCGGATGCCCCCAGAGAGAAACCGCACTGAAAAACAGTCATAGTTGGTGCTACACACCTCCAGTCTCTGTCACGCCCTGCTCACACCGCCCTGATCACACCGCCCTGCTCCCCACCACACCACCACAACAGTAGCCTGCCTGCCTGCCTGCCTTATTCCTGTGGTTCTCTGGGATG	CA369918	EST
est03e08	AGAAGATAAAAGAACAGATCTTTGTCGACTCACACGCACACCTCTTCCCTGCTTTTCTAACCCGTTCATTTTATAACTCAAATGCCTCCGCCACCGCACCCGGCTGGTAGACATAGCGACACAATCTGTGCCCCTGCTCCTCCCTCCCGCCTCTCCTGTGCAACCATCTTGGATGTGAACTGTTGCCGAAGTCATCCGGACCCCCCTCTCACAGCCTAAAGGACCCCTGTCGTAGCTCTACAGTACCTGTGTCTTCATTTCTATTTCTCTGTCTGTCTGTCTGTCTGTATAGAGTCGTCTAACAAGGCTGGCTATCTGGACCAGACCTGGCTGAAGTAGCTTAGGTCCAATTGACCTGGCCCTGACCGCCTGTGGTTGTGAAAGTGTGACCAGGTCTGG…	TC36241	EST
est03e09	GGGGGTTTACCGCGCAAAGCCGGGAGCGATCTTAGGTATCTGTGAAGAAAATAATTGACCTTATGCACTTGATATCCAAGTATGTGATTCTTTATAGAATATCATTTCACCATGATACATGGGTTCTCTG	TC35860	EST
est03e10	GATGGCCGGCACGTTGGGGTGGATCATGGAGGCTCCGGCCGCCACCGCGTACGCCGTGCTGCCCGTGGGAGTGGACACTATCACACCGTCTCCCTGTACCGTGGTGATGAGGTGTCCGTCTAGGAAGAGGTCCACGTTGGAAAGGTATTTGATGGGCCTCTGTCCACCACCACCTCATTTAGCACCTGGNACCGCATGGATTTGCGGCTGCCCTCACTGTCACCGTTCGTCATGATGATGCCCTTCTTCACCACTCTCACCCGCAGGCGACTGCGCAGGATGATGGCGGTGTTACCCTCAATGATTTGGGTGACCTGAGACTGGTATGTGTCAAATTTGAAAGGTGTGAGGAAGCCCAGAGAACCCAGGTGTAAGGCCATAACAGGTGGAACGCTCTCC…	BX881255	"O95544; Q9H931; Putative inorganic polyphosphate/ATP-NAD kinase (EC 2.7.1.23) (Poly(P)/ATP NAD kinase)."
est03f04	TTAGTGATATAATATGAATGTGTGGTTGTGCGCGCTCCGGCTGCAGTTTGACGAGTTCCAGATCATCAGCAGTTCCCATGACGACACCATCCTCATCTGGGACTTCTTGAACGTGTCGACCAATGGACAGTCAGAGGGCCGGTCCCCCTCTCGCAGCTACACCTATATCTCCAGATAGCAGGTGGTGCCATCCACTGCAGCAAGTCTT	TC27678	"Q9UKB1; Q9Y4C6; Q9P2S8; Q9P2S9; F-box/WD-repeat protein 1B (F-box and WD-repeats protein beta-TrCP2)."
est03f07	ACACTTTGGATGATATATCAATACAAGATACAGGCGTCCTTCCTAAGTCAATCAATCAAATGTATTTATAAAGCCCTTCTTACATAAGCTGATGTCAAAGTGCCGGACAGAAACCCAGCCTAAAACCCCAAACAGCAAGTAATGCATTTGTAGAAGTCAGTTGCCAGAGAGGAAGGAAACCACACAGGGATTTCAGCATGAGGCCAATGGTGACATTAAAACAGTTAGAGTTTAATGGCTGTGATGGGAGAAAACTGAGAAAGGATCAACAACATTGTAGTTACTCCACAATACTAACAGAAATGACCGAGTGAAAAGAAAGAAGCCTGTACAGAATAAAAATGTTTTTGCAACAAGGCACTAAAGTAAAGCTGTAAAACATTTGGCAAAGAAATCAAT…	TC34234	Transposase.
est03f08	GTGTCACCAGACAACGGCGAAAGATGGAGTCGGCGTTGGAGCAGCTGAAGAAACACACGGTGGTCGTGGCGGACACCGGAGACTTCAACGCCATTGAAGAGTACAAGCCCCAGGATGCCACCACCAACCCTTCCCTCATCCTGGCTGCTGCCAAGATGGCCGCCTACCAGCATCTGGTCGACCAGGCCATCAAATACGGCATCGCCAAGGGCGGATCTGAAGAGGAGCAGGTCACCAACACCATGGACAAGCTGTTTGTGAGCTTCGGCCTGGAGATCCTGAAGAAGATCCCAGGCAGGGTCTCCACGGAGGTAGACGCCAGGCTTTCGTACGATAAGGATGAGATGGTGTCTCGGGCCCTGGGGCTCATTGCCTTGTATGAAGAGGCTGGTATCAAGA…	TC25489	"P37837; O00751; Transaldolase (EC 2.2.1.2)."
est03f09	CCCCAGCGCCATCACTGAGAAATGGGTCCCCCCACCATGGAATGATAAGGATGCTCCTATGGAGAAGGAGGTGTCTAACCTGACCATTAACTTTGGGCCCCAGCACCCCGCAGCCCATGGCGTGCTGCGTCTGGTGCTGGAGCTCAGCGGGGAGTCAGTGAAGAAGTGTGATCCCCACGTGGGCCTGCTGCACCGCGGCACAGAAAAACTCATTGAGTACAAGACCTACCTACAGGCGCTGCCTTACTTTGACAGGTTGGACTACGTGTCCATGATGTGTAACGAGCAGGCCTACTCTCTGGCCGTGGAGAAGCTGCTCAACATCCAGGCCCCACCCCGCGCACAGTGGATCAGAGTTCTTTTCGGAGAGCTGACTCGCATCCTGAACCACATCATGGC…	TC37189	"O75306; Q9UEV3; Q969P3; NADH-ubiquinone oxidoreductase 49 kDa subunit, mitochondrial precursor (EC 1.6.5.3) (EC 1.6.99.3) (Complex I-49KD) (CI-49KD)."
est03f12	CTGGTGTGACTGGGTTGTCTGGTGTGACTGGGTTGTCTGGTGTGACTGGGTTGTCTGGTGTGTCTGGGGTGACTGGATTATCTGGTGTGACTGGGTTGTCTGGCAAGGCTGGTTGTAAATGGTGTCATTGGTGACGTCATAAAAATCAGTATTGCTCTGGGTAATGGTGGATTTTTATCCTTGACGAGTGCAAAGGCTACTGCAAAATGTAGTTGTCAACGTTAGTACATGAGTGTGGCTATGACTGGAGGGGGTACAACTGCGACCCGGAGGTGACTTTTCGTTGCAGGTTAGGAGAGCATTTTAGCTAAAACCCCTAACCCTTTTCCTAACCATAACCCAAGTCTCCTAACCTGCTGTGTAAATGAACCTAGCCTGCTGCGAAGAGGTAGCTTCCGG…	CX255530	Q9W6J8 Chimeric AFGP/trypsinogen-like serine protease (Fragment).
est03g03	ATTTTGTTCTTTCCTGACTTGCCTAGTTAAATAAAGGTTAATTTAAATTTGAACCATCTAACTCAGTCTGCTGAAGAGCGCTCTGTAACCACAGCAACCATACCATCTCTGCAGAACCGCAGGAAGCAACCCACAACGGACCCCTAGTCCCTATAGTGGTCTAGAGGAAATGGGATGCCGTTTTTAAAATAT	TC36931	EST
est03g05	GTCAGGGGGGAGGAAAGAAGCTTCCTGAAAAACCCCAGAGTCCAGTCACCATCCGTCCAGATCAGGAGACCCAGAAAGTCAGGGAGAGTGAAGGAGAGAAAGAAAAGAAAGCCTCAACTGACATCCTTCCACCATTACATCAGGGGGAATCACTGACAGGTGACTTCCCTCACATACCTGACAACCCAAAGTCACAAAGTCAGAGTGAGTCTCCCCCTCCTGCAGACTCAAAGGCTGACTCTGGCAACTCGGTGTCCACACAAATTGATGTCTCGTCCCAAAGGACTACGCCCTGTGATGGACCGTGGGCAACCCCTTCCGGAGACTTCCGGCTCTGCAAATCCTCCAGCTCCCGGAGGCTCACCCGCAGGCTCTCTGAGGATCTCTTCACTAAACCCA…	BX882903	EST
est03g06	GGGGGTCAGGTCAACTTGGATATGGAGGACAATCGGGATGAGGACTTCTCCAAACCCAAGGTTGCCTTCAAGGCATTCGGTGGGGAAGGACAGAAACTGGGCAGTGCCACCCCTGAGCTGGTGTCTGCTCCGTGTATGGGGGACCAGGATCCGGTAGCCAGTGAGACCCAGGCCATCGCCTCTGTGAACCTGGACGCCTCCCAGCCTGTGACCAACATCCAGATCAGACTGGCCGACGGGGGGAGACTGGTGCAGAAGTTCAACCACACTCACAGGGTGTCAGACGTGCGTCAGTTTGTGGTGGGAGCTCGCCCTTTGATGGCGGCGACAGAGTTTGTGCTCATGACAACCTTCCCCAACAAGGAGCTTACTGACGAGAGCCAGTCGCTGCAGGATGCC…	TC37645	"Q9UI06; P47 protein."
est03g07	GGGTTCTCGAAGGCTCGCCACATGGNTTTCTCTGAATGTCATATCCGGCGGGACCATATCGTTCTGGTTCTCGCTGTCCTCGTCATCCTGGATTCTCTCCTGGTTCTCCCGCCGCCGGTACCCGGACACTTTACTGGGCAGCACGGAGCGGGAATTCGATCTCGGCCGACTTGGCCAATTCGCCC		EST
est03g08	AAATATTTTTCAACATGGCTCGGTCACTGTTGTTATTCGTGTTTATGGTGTCGGGTGTCTTTGCTGGACGCTATTTTAACGAGAAGCAGCCATGCTATAGACCCAAGCTGAACAAGCACAATGGATTCAGGACAATGCCCCGACCCTACGAGTTCCTTGAACTCAATGAGCTCCCCAAGGCCTGGGACTGGAGGAACATCAACGGCACCAACTACGTCAGCACTACCCGCAATCAGCACATCCCCCAGTACTGTGGCTCCTGCTGGGCACACGGAAGCACCAGCGCCATGGCAGATCGCATAAACATCAAGCGGAAGGGAGCCTGGCCCTCTGCCTACCTGTCAGTCCAGAATGTGGTGGACTGTGGTGAGGCTGGCTCCTGTCATGGAGGTGATCACA…	TC25589	"Q9UBR2; Q9UQV5; O75331; Q9UQV6; Cathepsin Z precursor (EC 3.4.22.-) (Cathepsin X) (Cathepsin P)."
est03g09	CCCCAGCGGCTTCCATAGATGAACAGCACCCTGTTGGGGGGTGCACCAACCCCTATGGCAAGACCAAGTACTTCATAGAGGAGATGATTATGGACCAGTGTAAGGCAGAGAAGGACTGGAACTCGGTGCTGCTGCGGTATTTCAACCCCATTGGGGCTCACTCCTCTGGGCTCATCGGAGAAGACCCTCAGGGCATCCCCAACAACCTGCTGCCCTATGTCGCCCAGGTTGCCATTGGTAGAAGAAAACACCTCAATGTGTTTGGGAATGACTACGACACTATTGATGGAACAGGGGTGCGAGATTACATCCATGTTGTGGATTTGGCCAAAGGACACATAGCTGCTCTCAAGAAACTGAAGGACAATTGTGGATGCAAAGTGTATAACTTAGGAACAG…	TC40496	"Q14376; Q9UJB4; Q9BVE3; UDP-glucose 4-epimerase (EC 5.1.3.2) (Galactowaldenase) (UDP- galactose 4-epimerase)."
est03g10	GCGGCAACCTAATGCAGCCCGTGGGTACTACATGCAGGTGCAAATGGTTAATGACTGGAGAGATGTGTTAGCAGTTGATGTTATTCTTCAATAACACAGACCCCTAAGCAAATCAGTGGGAGAAAAATATATTTATTCAAAGAGAACAACTATTGTTGTTATGCTTGAAAGTAGGTGGCAGATGTTTATTCTTCCCTGTCCTCAATGTTTCTCCTCTGAACAAAGAGACAGGATGTCGTTTATAACCCAACCCTAGCCTATTGACCAATTA		EST
est03g11	GGGGATACTCATAGAGACTGATCACATGCCTACACAGAGGCCACCAAGGCCCAGCGAAAGCAGCAGATGGCAGAGGAGATGGTTGAGGCAGCTGGTGAGGATGAGAGGGAGCTTGCAGCAGAGATGGCTGCTGCCTTCCTCAATGAGAACCTGCCAGAGTTCATCTTTGGGGCGCCCAAGGCCGGGTCTGGCCAGTGGGCCTCTCTGGTGCGTCTTGTCAACCCCATCCAGGGAACCACTCTGGACCTTGTCCAACTGGAGCAGAATGAGGCTGCATTCAGTGTGACTGTTTGTCGGTTTGCCAGCGGAGGTGATGACTGGTATGTGCTGGTGGGGGTGGCCCGGGACATGATCCTTAACCCCCGCTCTGTGGGAGGCGGTTTTATCTACACCTATCGG…	BX087233	"Q15393; Q9UJ29; Splicing factor 3B subunit 3 (Spliceosome associated protein 130) (SAP 130) (SF3b130) (Pre-mRNA splicing factor SF3b 130 kDa subunit)."
est03g12	CGGCCAACCACAGAATAAGACTCAGACTGCCATCTATCAGAACCACAACACATGTGAACAACCAGCCGGCTGCCATTAAGCTGTGGGGGAAGATGAGTGAGAGCTTGGGTAAAATTTGCTGTGCTCCCAACACATGGACCGNTTCACCTTTGGAGATGAAAATGCCAACCTTGGTACTGCAATGCGATATGAGGAAATTGAGTTGCGCATCTTGCTCCTATGTGGCAGTGATCTTCTGGAGTCATTCTGCATCCCTGGCCTATGGAAAGACAGTGATATGGAGGTGATTGTGGGAGACTTTGGGATTGTTGTTGTGCCTCGGGACGGAGTTGATACAGAAAGGATTATGAACCATTCCTCTGTGCTGCGCAAGTACAAGGATAACATCACTGTCGTATT…	BX859784	"Q9BZQ4; C1orf15."
est03h04	AGTGTCTGTGAGCCTACACCTGAAGCATAGAAGAGAGGGCCAGATTGCAGTAATGGATTTTCATGCTGCTTCCATCATTGTTCTGTTCTCCCTTATTGCTCTCACCTGCGCAGAACCTGTGAAATTTGCAGACTGTGGCTCTGATGTTGTTAAAGTGGTGATTGTTGACATCCAACCTTGTCCTAAACAACCATGTGAGCTCCATAAAGGACAGGCCTATGCTGTCAATGTGACATTCGACAGTGCGGTTGAGAGCCAGACGAGTAAAGCAATTGTCCACGGTGTGATTGCTGGCGTTCCCATCCCATTCCCCATCCCCATTGAAGATGGCTGCAAGTCTGGGATCGAGTGCCCCATTCAAAAGGCACAGAGCTATCACTATGTGACTCAGCTTCCTGT…	TC36291	"Q15668; Q29413; Epididymal secretory protein E1 precursor (Niemann-Pick disease type C2 protein) (EPI-1) (hE1) (Epididymal secretory protein 14.6) (ESP14.6)."
est03h05	AATTGTGGAATGCGGAGTGGTGCGCTGCTTGAGAACCTTGGGAATGGCTCTCGGTTCCATGGGGCGGAGGCAGCTCCACTCGGACCACCCATCCGGTACAGTCTTTCCCCACACGGGGACTCAAAGCTGGGGGAGAGGAGAGGCGTGGCGTAGGCAGGGTGTAAGGGTGGAGAGGGAAGGGGTTGGTAACTTGACAGGCTCTTGTTTTTTGCTCTTAATCGTCGTCCTCGTCGTCATCATCATCGTCATCTTCATCATCGGGTTCTCGCTTTCTCTTCTCGCCTTTGACAGCCTCAACCTCTTCATCGTCGTCCTCATCATCCTCATCTTCAACTTCAGCTTCAATGCCAAGGTCTTCCTCCTCCTCATCGCCGCTGACCTCATCTTCCTCCTCTCCTT…	TC25830	"Q92688; O00655; P78459; P78458; Acidic leucine-rich nuclear phosphoprotein 32 family member B (PHAPI2 protein) (Silver-stainable protein SSP29) (Acidic protein rich in leucines)."
est03h06	GGGGGTATTGGAAAATGATCTCAAATGACAACTTCGAGGAGTACTTAAAGGCCCTCGATGTAAATGTTGCAATTAGGAAAATTGCCACCTTGTTGAAGCCTGACAAAGACATCAATCAAGATGGTGACCACATAGTCATCAAGACCCTCAGTACCTTTAAGAACTACAACATGGATTTCCATGTTGGCAAGGAGTTTGAAGAGGATCTGTCAGGGGTGGATGACAGAGAATGCATGACCACTATCTCATGGGAGGGAGACAATCTGGTGTGTGTGCAGAAGGGAGAGAAAGAAGGAGGAGGCTGGACCCATTGGGTGGAGGGGGATGAGCTTCATCTGGAGCTGAGAGCTTGTGGAGCTGTGTGCAAGCAGGTCTTCAAGAAAACCTAAACCAGCACTG…	TC31929	"P09455; Retinol-binding protein I, cellular (Cellular retinol-binding protein) (CRBP)."
est03h08	ATATGGAGCAAAAAGCATCAATAGGACAGAGATCCAGGACTTTCCACGGTTTACACATCGAGGCCTCTTATTGGACAGCTCTCGTCACTTCCTGCCCATCAAAGTCATCTTAGCCAATCTGGAAGCAATGGCGTGGAACAAATTCAATGTGTTCCTCTGGCACATAGTAGATGACCCCTCCTTCCCCTACATGAGCCGTACCTTCCCACAGCTGAGCCAGCAGGGAGCATACCACCCGTACACGCATGTGTACACGCCCTCTGACGTGAAGATGATCATTGAGTTTGCTCGCCTCAGGGGCATTCGTGTCGTCTCTGAGTTTGACACCCCTGGACACACTCAGTCATGGGGCAAAGGCCAGAAGGACCTACTGACCCCCTGTTATTCTGGAGCCAGCCC…	TC37085	"P06865; Beta-hexosaminidase alpha chain precursor (EC 3.2.1.52) (N-acetyl- beta-glucosaminidase) (Beta-N-acetylhexosaminidase) (Hexosaminidase A)."
est03h09	AGCGGCTGTATGTAATGTGAGGCGTATAGCGTGTAACATCTACTCACCTGGCACGCACGCTGAACAGCACTTATCCTGTCCATCACGGAACCTTCCAACCCATGGCTTGCCAAAACCACCACCTCTGTTACCAATGCTACCATAACCACCTGTACTACTTATAGAATCCACCCCTATTAGCGCCAAGTGAAATTATATCTGTGCATGTATGTTTTTATCTATGATGTATATACCGTTTTTTTACTATCCTATTTGATTGGTAAAGATTTTTGGAGTTGTTTTGGCCTCTGGCTTCTCTGTCATTTAGGAATTAGAACTGTTCTTTAGGTAGGTATTGATGGGACTGAGATATGGAGAGGAAGGAAAGGAAGAGATAATGCGGGAGGATTCATGACA	TC36176	EST
est04a01	GGAGCGGCTCCGGCAGGCCCAACACTGTGGCTCCACCCTGGCTCTCCAACCGCTACGTATTCATGAGCCGCCTCATCCCCGGGCCGATGGACGACGACAACAACCGCTCAGACGCAGAAGAGGAGGAAGAAGAAGGGAACTGCAGGATTCGAGGAGAACCTGAGGAAGAGGAGCAGGAGGAAGAGGGGGAGGAGAGTAGGGAGGGCGGTGCCCTTCTACATGAGGCTCCAGTGAACCTGCTTAGAGAAAGGATCCTGACCCTGCCGCTCCCTGAGCCTCCGAAGATGTACATGCTCCACTACCGAGAGAAGTAGGGAGGTACAGGAGACAACAAGCTGTGCTCCCATTCTCTAACTTGTTCCCATCCCTATGCTCTTGATTCCCCTTTCTGGAT		EST
est04a04	CTGAAGTGCAAAGTGCCTTGCAACTGGAAGAAGGAGTTCGGCGCTGACTGCAAGTATAAGTTTGGCAGCTGGGGTGAGTGTGATACAGCTACTGGATCCAAGAACCGGTCTGGAACCCTGAAAAAGGCCCTGTACGACGCAGAGTGCCAACCCACCATCAAGGTGTCTAAGCCATGCCCCACAAAGACCAAGACAAAGGCCAAAGGAAAGAAGGGAAGAGGCAAGGAGAACTAGAAGGTGGATGAGTCCACATTGAAGAAGTGATTGGTTGGATTTTATTACGCAATATCCTTTGCTTTTTCAACAAACATAATATGCACAAGTGAATTATGAGATGTCAAGTGGGCCCTTCCTTCAAATACAGTATAACAAATGCTAAATGTCTCTGAATATTGACCA…	TC26318	"P21741; Midkine precursor (Neurite outgrowth-promoting protein) (MK) (Midgestation and kidney protein) (Amphiregulin-associated protein) (ARAP) (Neurite outgrowth-promoting factor 2)."
est04a05	AGATTCCCCGACTTCTACAGATGTATGACAGGAACATCCCATTCGAGGAGAGAATCTCAACCATATTTCAATGGCTGAATTTGCCTCAAGGGGAAAGGCCTGATTTCTACACTTTGTACCTGGAGGAACCAGACTCTGCTGGCCATCGATACGGACCAATGAGCAGTCAGGTAGGATCCAGCTCTACTCAAACCGACCAATCCATTGCGTAAGTAATTCATAACCAATCAAAACAGGCCCAGCAAAGGCACCCTCTGTGCGGTCTGAAACAACATGTTTTGGACTCTAACTCTCCCGTACGGGCTCGGGAGAGACGAAGGTTGAAAGTCATGCGTCCTCCGATACACAACCCAACCAAGCCATACTGCTTCTTTAACACAGCGAGCATCTAACCCGGAA…	TC35792	"P22413; Q9Y6K3; Q9UP61; Q9P1P6; Q9NPZ3; Ectonucleotide pyrophosphatase/phosphodiesterase 1 (E-NPP 1) (Phosphodiesterase I/nucleotide pyrophosphatase 1) (Plasma-cell membrane glycoprotein PC-1) [Includes: Alkaline phosphodiesterase I (EC 3"
est04a06	GGGGGCTGACGCTCAACGTGTAAACAGCCTCAGCGGCCATTATTGCTCACTTGTCTTGGAAATAAAGAGTTGGAGAACAAAACAAAAGCAACAACGGACAGCTTTGAACCTTCACCTGCCAAAATGAAAGACCCAAGTCGCATCAACAACACCCCAAGCCTCAGCAACAGCGAACTTATCCTACACGGACAGTTCATCAATGATGACAATCCTTTTGCTGAATACATGTGGATGGAGAACGAGGAG	TC28983	"Q9BPZ3; Polyadenylate binding protein-interacting protein 2 (Similar to hypothetical protein)."
est04a07	GTACCGAATTCGAGCTCGCCCTTAATTAAGCGGTTTAAACTCTAGAGTCGAAGCTTCAGGTTGACTTCCCCGCGGAATTCGCGTCTACTTTCGGCGCCGGAGCACCATTTAGCTTTTTAGCTTCTGCTAAAAGGTTAGCGCTTTGGCTTGGGTCATCTTTTAAACTTTGGATGAAGGCGTTTCGTTGTTCTTCGTTTAAGTT		EST
est04a08	TTGTTGTCTTGCCTACTAAGTGTAAACTCACAAGTTGTTAAATCGGCCCCTGGAAAATGCAAGCCATCAAGTGTGTGGTGGTTGGAGATGGTGCTGTGGGAAAGACATGCCTGCTCATCAGCTACACAACCAACGCCTTCCCTGGAGAGTACATCCCCACAGTGTTTGATAACTACTCAGCCAATGTGATGGTGGACAGTAAGCCAGTGAACCTGGGACTGTGGGATACAGCAGGACAGGAGGACTATGACAGACTCAGACCTCTGTCCTATCCTCAGACGGATGTGTTCCTCATCTGTTTCTCTCTGGTGAGCCCAGCATCGTTTGAGAACGTCAGAGCCAAGTGGTACCCTGAGGTACGACACCACTGCCCCTCCACACCCATCATCCTCGTGGGCA…	TC26328	"P15153; Ras-related C3 botulinum toxin substrate 2 (p21-Rac2) (Small G protein) (GX)."
est04a09	GAAACCCTGCCACTACTTTGCTGAGATCGAGCAACTGGCCTTTGACCCCAGCAATATGCCCCCTGGCATCGAGCCCAGCCCCGACAAGATGCTGCAGGGGCGTCTGTTCTCCTACCCAGACACACACCGCCACCGGCTGGGAACCAACTACCTGCAGCTGCCCGTCAACTGCCCCTTCAGGACCCGTGTGGCCAACTACCAGCGAGACGGGCCCATGTGCATGTTCGACAACCAGGCTGGCGCTCCCAACTACTTCCCCAACAGCTTCAGTGCTCCAGAGACCCAGCAACAGCACGTGGAGACCAGGTTTAAGGTGTCCCCAGATGTGGGCCGCTACAACAGCGCTGACGACGATGATGTCACACAGGTGCGTACCTTCTTCACTGAGGTGCTGAATGA…	TC38800	"P04040; Catalase (EC 1.11.1.6)."
est04a11	GGCATACGTCTCACCCCATGGCCAGCCAGGCCCAGGCTGTACGTCATCAACCTAAAGGCCAAATCAAACAAAATGCGAACAAGCATTGCTATGTGTAGATGCAAGGAAAAAAAACTTGCTAATTTGAAGCGCGTGATGCTCTGTGCCTTTCTGTCATTCACTACCGTGCATTCTGATTCCAGTGTGTACAGGCGTGTTCCGTTTACAAGGGAACCATAACACTCGGGGGGGGGTTGTCTTGCTGTCACCTGATTATTTGAGGAACATGCAAGTTACCTACACGTCTCTGCTAAGAACAACACAGGAACGAGGCCCTCAGAACAAAGATCTCACTGTGTGCATCGTGCGACTCAACTAATGACGGTTTCTTACACTTATTAACATATATGTTTAGTAACG…		EST
est04b01	AGGGGATGGAGCCAGTCGGGCACATCCCAGGCAAAGGGGGGGATGCGGGGAAGCGGGCTAGGACCGATGACACCCGCGCCGGGAGAAGGGAGAGGCGGGAGGCGTGAGCCCCCTACCCTACCCAACCCCGCAGCATAGCTGGATTTTTGGTGCTCAGCCCCATGCCGGCAGCTGGCAACCCGTTAATGATCCTTCCGCAGGTTCACCTACGGAAACCTTGTTACGACTTTTACTTCCTCTAGATAGTCAAGTTTGATCGTCTTCTCGGCGCTCCGCCAGGGCCGTGACCGACCTCAGCGGGGCCGATCCGAGGACCTCACTAAACCATCCAATCGGTAGTAGCGACGGGCGGTGTGTACAAAGGGCAGGGACTTAATCAACGCGAGCTTATGACCCGCG…	TC35701	Q8UWJ5 CDH1-D (Fragment).
est04b02	AGAGCTCTGGCTGAGCTGGGGGGACTGAGGAGGATGTGCAGTAAACCTCAGACAGGAAACGCAGAACCACCGCCTGCAGTCCCAGCACATGATCCCCGTCCAGCCTTTAAACTCCCTGGCTACAGACCCTCTCCCATGGACCGGAGGATCCTGGTCTGGTCTGGACGCTTCAAGACCCCTGACCAGATCCCAGAGCAAGTGTCGTTTGAGATGCTAGATGCAGCCAGGAACAGGGTGAGAGTGAAAGCGTGTTACGGGATGATGATTGCCACCATTGCAGCCTGCCTGTTAACTGTCATCCTGGGGAAGAGGGCTGCCGGCAGGCATGAGTCTCTAACCGCTCAGAACATGGAAAAGAAAGCAAGATGGAGGCAGGAGGCCAAGATGGAGAGGGAGGAG…	TC36723	"Q96A26; Hypothetical protein."
est04b04	CATGCCCCCATCACCGCTGTCCAGGTGAACAAGAGTCTGCTAGCCCCCCTCAACCTGGAGATCGACCCCAACATCCAGATCGTCCGCACCAATGAGAAAGAACAGATCAAAGGCCTCAACAACCGCTTCGCCTCCTTCATTGATTTGGTACGCTTCCTGGAACAGCAGAACAAGATGCTGGAGACCAAGTGGAACCTCCTCCAGGGACAGACCACCACACGCTCCAACATCGACGCCATGTTCGAGGCCTATATCTCCAACCTGCGCAGACAGCTGGACGGCCTGGGCAACGACAAGATGAAGCTTGAGGCTGACCTGCACAACATGCGGGGCCTGGTGGAGGACTTCAAGAACAAGTATGAAGACGAGATCAACAAGCGCACCGAGTGTGAAAACGAC…	TC37365	"P05787; Q14716; Q14717; Q14099; Q96J60; Keratin, type II cytoskeletal 8 (Cytokeratin 8) (K8) (CK 8)."
est04b10	GTCTGGCCAGGATGGAGCTCTTCCTCTTCTTCACCTCCCTCCTGCAGCGCTTTCGTTTCTCTCCTTCTCCTGGAGTAACCGAGGATGATCTGGACCTCACACCATCCGTGGGGTTCACCCTCCACCCTTCACCTCACCAGCTGTGTGCTGTGAGCCGGGTCTGAGATTTGAACATGAAAATATTGGTGGGGCAAAAACTCAATCAAAAAAGCTAAAATGCATCGAAACCACTACACATTAAATGTACCATTATAATAAATAATCCCAGAAATGAGTTTGCGCGACACACAAACATTATTATATTTAGTTTATGATCGGTTCATAGGCACCTTCCAATATCTTTTACATTTAATTACACTGAAGACTACGGTAGTGGAACATATTTTTATAGAGTGAAGT…	TC41626	"P51589; Cytochrome P450 2J2 (EC 1.14.14.1) (CYPIIJ2) (Arachidonic acid epoxygenase)."
est04b11	GGGGGCCAACTTTACCCTCATGTTCCTGGTCAACAGAGATTCATATTCGCTGATTGTGAATGGTGCTCACTTCATGGAGTACCTGCACCGGCTGTCGTTCTCCAGAGTGGACACCATCACCGTGGATGGGGGAGTGGAGATCCAATCCATTGCCTTCTCCAACCCTGCAGTGACATCACCTCCTCCCCAACCAGGATATCCTGTCCATCCACACAGTGGTCAACGGAACCGAACCAAATCTCATCAAAGTAAATCATGTCCCAAAACTCCTCCTCAATGGTGTAATGCCACACAGGCTTTCTCGGCTGCGTTTTGCGCCCCAGGACTTTTTCAGACACCCCCTCCATACACCCCCCAGCCGTCCTTCGTTGTGCCATATAAAAATATAATGGTAGGTGG…	TC25226	"O00182; O14532; O75028; Q9NQ58; Galectin-9 (HOM-HD-21) (Ecalectin)."
est04b12	TGTGGATGATGGACCAGCGCGAGGCCGCACGTGATTGGCCAGCTGGCAGAGGACCGTTCCATTGGACAGCGCCTCACCTAGATCCTCTGGCAGGACGGTCTTTAGCCTCGACTCCAGAGTCTTACGTAGCTGTACTACATCTGGCCTCAACACGGAGCGAGACTCAGAGCGGCCTGCCTCCACCAGACTCTGTGTGGAGCCTGAGATGGAGAACTGACTCTTGACGCTGCAGCGGGACGAGGTGCGGAACAGGAAACTGTTGGGTTTCTGACTCAGGCCTGGAGGGGACGACGCCTTGGGAGACGACGGAACGTCTGATCGGCTAACAGAGCGCTGAACAGGTGCTGTTTGAGACAGTGACATCTGATCTGCACTCGCACATCGTTGTCTGAGCCCGTT…	TC42480	"Q9Y2L9; Hypothetical protein KIAA1016 (Fragment)."
est04c01	AGCGGTCTGTCAGGGAAGAAACATTTGCAGAATTTGACACAAAGAAGCCCAAGGATCTAAAACATTTTAGATTTCGATAAAAACGTATTCCCCAGTCCGCTGCAATGATTCTCCTAGAAATCAACAACCGGATTATAGAAGAGACGCTGACGTTGAAATTTGACGGCGCATCCAATGGAACTAAACCAGAGGCAGTGGAGGTGACATTTGCAGATTTTGATGGTGTCCTCTACCACATCTCCAACCCCGATGGGGACAAGACCAAGCTGATGGTCAGCATCTCCCTTAAGTTCTACAAGGAGCTGCAGGAGCACGGAGCTGATGAGCTGCTGAAGCGGGTCTATGGGAACTTCCTGGTTTCACCCGAGGCGTGCTACAACGTGTCCCTGCTCTTTGACC…	TC35955	"O15144; Q92801; ARP2/3 complex 34 kDa subunit (P34-ARC) (Actin-related protein 2/3 complex subunit 2)."
est04c02	ACAGAAAACGGGTGGGGACCTTAACTCAGGATGTGGTCGTGGGATTCGACATTTGAGTTCTGCTGCTATTGAATTTAAACACACACTATGCCTTTTAGAATTTTGTGTGATTTCACTTCACGGTATCTTGCTATCTGCGTATGTGTGTGATGCAAACATTTGCCTCTGTGGTCTGGTTTACTGCTTTCAGGTTGATGGTTTCAGGTTGCTAATATTAAATAATCTCACATGTTGCTTATCTCTGGTCTAGCTCCACTCGGGTTGCGGTTTTCAGGTTGCTGTGTTGGGTTACTGCTTGCCAGGATGGCTCTCAGGATGTGGGGTTTTGAAATTGGCCTCATCTCACTTGTGTGTGTGTGTGTGTGTGTGTGTGTGTGTGTGTGTGTGTGTGTGTGTGTG…		EST
est04c03	GGGGGCAGAGGAGTTAGCTAATATTACCTTCACGTTGATAACGTATAGCACTAAGCCTCAGTATCTATCGTTAGACATGGGGCAGGAGGAGCTCATGAGTCAAGCTGAAGGTGTGGCGGACCAGTTCTTGCGAGTGACTAAGCAGTACCTGCCTCACCTGTTCCGGCTGTGTCTAATCAGCACCTTTCTGGAGGACGGCATACGCATGTGGTTCCAGTGGAATGAGCAGAAGGACTACATTGAGGCCACATGGGGCTGCGGCTACTTCCTGGCCACCTGCTTCGTACTGCTCAACCTCACAGGACAGCTTGGTGGCTGTGTCCTTATCCTCAGTAGACATTTTGTACAGTATGCCTGCTTTGGATTATTTGGAATCATAGCTTTACAGACGGTTGCACA…	TC38956	"O15260; O60923; Q9UNZ1; Q9UNZ0; Surfeit locus protein 4."
est04c04	TACTGCTGCAAGGATTGCTGTGGGCTGCGATTTTCCTGGGCTCATCTGTCCCTAATATCGAGTCCTCAGAGTACAACCCATTTCCTGGCATTTCCGATAAGAAGTTCATCAACGACTGCGTGAGGATACACAACGCCAACCGATCCTCTGTGAATCCACCGGCCAGAAATATGCTCTACATGACGTGGGATGAGGGCTTGGCCATCACTGCAAGGGCCTGGGCAAGACACTGTGATTTCCAGCACAACATCTACCTGAAAGAGGTCAGACGAGTCCACCCTGTCTTCTCCTCTGTGGGAGAGAACATCTGGGCAGGATACCCGCCCTCCACGTTCTCCGTCATGCGGGCCATGGATTTATGGGTCAAAGAAGTGAACGATTACTCATACCAAAGCAATG…	TC42377	"P48060; Q15409; Glioma pathogenesis-related protein (GliPR) (RTVP-1 protein)."
est04c05	GGGGACACATATCAGTTTGCAGACGAGAGTAAAGGTTACCTGCTTCAACAGTGCTTGAACGGCAACCTTCTACTCTTTTGAAGCAATTTCTTTTTGATTTCATCCNCTTTTGAAAACCAAATTAGATCAAGCTATCCGTAACATCGTAGAAACGAACAATTCGAATCACTCACACCACCTCTTCGGACCAGAAAAAAACAAGAAACATGCCTCTGGTGAGACAGAACTTCCATCAGGACTGTGAGGCTGCCATCAACCGGCAGATCAACCTGGAGCTGTACGCTTCCTATGTTTATCTGTCCATGGCGTATTACTTTGATCGTGATGACCAGGCCCTGCACAACTTTGCTAAGTTTTTCAAGAACCAGTCCCACGAAGAACGTGAGCACGCTGAGAAGC…	TC35807	"P02794; Ferritin heavy chain (Ferritin H subunit)."
est04c06	CCCCCCCCTAATCTTTCGAGCTGATTAGTCAACAGACCAATTAGTGTAAAAAAAATCTGAATTCGGCTGCCTGTGTGAATGCAGCCTGGCACTATTATTCTGTCTCCAGTTTAATAAGTCCAGCGAATATGCCAGGGTTGATGGGATTTGAGAGCAAGTGGGTGACATGCCAGGGGTGTGTTCATTAGTGCAAACTGTATTGCCTTTATCTATACCTGTTGACAGTTCCTGGTTTGTTCTACCGATCATTGGAGAAACTACTTCATGCCTGTGTAAAATCAAGTAGGC	TC35272	EST
est04c07	TATCAGTTTGCAGACGAGAGTAAAGGTTACCTGCTTCAACAGTGCTTGAACGGCAACCTTTACTCTTTTGAAGCAATTTCTTTTTGATTTNCATCCCTTTTGAAAACCAAATTAGATCAAGCTATCCGTAACATCGTAGAAACGAACAATTCGAATCACTCACACCACCTCTTCGGACCAGAAAAAACAAGAAACATGCCTCTGGTGAGACAGAACTTCCATCAGGACTGTGAGGCTGCCATCAACCGGCAGATCAACCTGGAGCTGTACGCTTCCTATGTTTATCTGTCCATGGCGTATTACTTTGATCGTGATGACCAGGCCCTGCACAACTTTGCTAAGTTTTTCAAGAACCAGTCCACGAAGAACGTGAGCACGCTGAGAAGCTGATGAAAGTTC…	TC35807	"P02794; Ferritin heavy chain (Ferritin H subunit)."
est04c08	GTTTTGACTGACAGCCTTTCTTGTCGTGTGCGGTGCTCAAGTTCAGAAGTTGCCCCCATCTCTCCCTTACTGGTTGTATCCAGAGTATTTTCAGATTTTGGTATTAACAAGTGCGAAGAAAAGTACACTAAATGTAAAATGCACATAAAATCAGCAGTGTAATGTTTGGATGTCAGGTGAACTGTTGTCCTCAGCGTTGGTCTAAAAATGATTCCATAATCTCCAAACTGTTCCCTTTCAATTGTCTCCATGCTTATGCATATGCATTATCATATGTCTTCTATCAGAACCATTACAATATATCACTGTCCATATAGGTCAATTCCAATGTGTAAATAGTGAAGGGAAATCTATATTTCAACAACTACCCCAAAATGAAATGTGCATTGTTAAAAGCAA…	CA357002	EST
est04c09	CACTGTGACGGGACTCTCTACCTCCTCTCGTAACTGGTGGCTGGTTGATAGAGAAGCTGAGGCAGATGGGAGGTAAGACGAAAGAGCTTCCTCTGGTTTTCGACTAGCGGTATCTGGGCTTCGCTGCCTCTCAGCTTCAATGTCTCCCTGACTGTAATGTTTATCTTCACTAGACTTGGTGGGCAGAGATAGGTCAGGACTGTCAAACCTCTCCTCCTTTAACCCCAGCTGGCTGTCCTCAGAAAACTCTGAGGATTCAGAAGGATATCCTCCAGATCCTGTTTGTTCTATTGCAGTGGAACTGCCAGACTGGAGTGGCGAGGCACCAACTACATTCTTCAAAAGGGAATCTGCAGTATCTACCAGTGGAGGGCAGATTGTGGTCATTGAATGGGTAGG…		EST
est04c10	GCTGTTGCCTTCTGCTTCTTCTCATCCTCCCTGGGCTGGCCTGACGGCGCTTGCTCTCCAGACATTCATCAACCTGTTCCAAAACTTCAGCCTCTTCACCGATCAGCTTGACGACAGCGCCGGTTACCACGACAATGCCCGCAGCACGCCCGTCTTCAACGGAGTCACCATAGTAACCACCAACCCCTACCAGCGGGCCCCTCCCTTCAGCGAAACTCTGAGTCTGGACCCTTCTGCCCTCACACCTGCTCCTGTCTTCTAGAGGAGAGAGACGGAGAGTGTAGAGAGGAGAGAAAAATGGAGAGAGAGGGAGAGATGGAGAGAGTAGAGAGGATAGAAAGATGGAGAGAGGAGAGATGGAGAGAGAGGGATAGAAGAGAGAGATGGAGATAGAGGGGG…		EST
est04d01	CCAATGGGATATATAATACTCTTTTACCTAAAATCAACTGCATCTCCTTGTTTACCATTGATGTGATCTATAAAATGTTCCACACGTATTTTTTTCATTGGAATTACATTGAAAGTCACTGTTTACAGGGATACGAAAGAGTTTACATGGACATAGCTGAAATCAACATCGACGTCCCTCGTGCGTACTTCATCTTGGAGCAGTTTGTCCACAAGAGTTTCAGTGCTGGCTTCATCTGTGAAAAGCTGAGGGATCTTTGTCCTACTCGGCGCCGCAAGAGATTTGTGAGCGAGGGGGACGGCGGTCGCTTCAAATTGGAAAGCTACTGAGAAGCCATTTCGTGCCAGACATGTTCCGCTAAACTGAAGCTACTTTTTTACTATGATCCATGTCAGCTAT…	TC37950	"O15501; Nuclear antigen H731-like protein."
est04d04	CATGTTGCCTAACGAGGGGTCAGGCTCTTCACTGCAGGTAACGAGAGAGTTGGGACTGGAGGTGAAGAGTGACTTATCTGAGCTGTCGGACTATGACTGCCCCCATAGACCTGTGATTATTCCTGTGATAGAGGAGATGAGTCCTGGGGACATTGTTACAGGATACAAGATCTGAGTTTCTCTCAAGAGAAAGTATGGTGATTTATTTACATATGCTCAGCTCGTGCATCTACTTAACCACACCTGAATCTGTTTGGGGTAGAGCAGGGTATTCAGTTTAGTCTTTGATTGGTTGTTCTAGGCCTGCAGCCTGGAGTCCTACCAATACTTTTCCTGTTCCTTTAACCATTTAAATGGGCAGCCTATGGTGGAGATGGAGAGGATAATCAGAGGGGTAAC…	BX074098	EST
est04d07	AAACAGAATTAAAACCAATTCATTGTCTTATATGCACTGTGGAACCTCATGATATGAATGCCAATTTAAACAAGACTAAACTGGTGTTATGGTCCTGTAGTTTTGAAAGTATAATTGAGGGTCTTTGAGATAAGACTCACCTTAAAATACCCAGCAGTGGAAAGGTTACCAAATATCACAACCATTCTCAGTGTGTGGGTGTCCTGCTCTTACTCCACTGTATAACCATGACCAAAGGGGTTCTGGGTTCCTTTCATTCAAGTCTGTGCTCCTTCATGTGGACCTCATTGCTCTGTATGTAGGAGCTGGCTGGGCAGTAGACAAAGGCATGTGCCTTGGCCTCTGCTCCACTGAGGCAGCACAGCTCTCTCTCTCTCTCTCTCACTGCTGGTTCATCTT…	CA354630	"Q96EZ8; O14742; O75497; Microspherule protein 1 (58 kDa microspherule protein) (Cell cycle- regulated factor p78)."
est04d08	TCTCCATTCCTGTCCAGAGGGGACAGTGTGTCCATAATGGATGGCACTGATGAAGGGATCTCTGCTTGGATCACTGTCAACTTCCTCATAGGGGGTCTCCATGGCTCTGACACACCCACTGTGGGGATGCTGGATCTGGGAGGGGGGTCCACCCAGATCACCTTCTCCCCCCAGGATGAGAAAACCATCCAGACCTCACCCATCAACTACATTACATCATTTCAGATGTTCAACAGCACCCACACACTCTACTCACACAGCTACCTTGGTCTAGGCTTGATGTCGGCAAGACTAGCTATCTTGGGAGGAATCGAGGGACAGCCTTTAGAGGGCAGCAGCACAGAGCTAGTAAGCCCCTGCTTGGCCCCAGAATACTCTGGCCAATGGGAACATGCAGAA…	TC35068	"O75354; Q9UJD1; Ectonucleoside triphosphate diphosphohydrolase 6 (EC 3.6.1.6) (NTPDase6) (CD39 antigen-like 2)."
est04d09	GTCGTCATTTGGTAAACGTCGCAACAAGACGCACGCCCTGTGTCGTCGGTGCGGCTCCAAGGCATACCACCTCCAGAAGTCCTCCTGCGGAAAGTGTGGCTACCCCGAAAAGCGCAAGAGAAAGTATAACTGGAGTGCCAAGGCCAAGCGACGCATCACTACCGGAACTGGCCGTATCAGACACCTGAGGGTCGTCTACCGCAGATTCAGGAATGGATTCCGTGAGGGAACTGTCCCTAAGCCTAAGAGGGCAGCAGTGGCTGCCTCTAGCGCTTCCTAGGCTGAGTTTGAAATAAATTCATCATAAAACAAAAAAAAAAAAAAA	TC24959	"P02403; Q99883; 60S ribosomal protein L37 (G1.16)."
est04d10	CTTCCACATTGTCAGCTGTGAAAAAGTTGTGTGTGATTACATAGAAACAAAGAACACAACACATGAAAGCAGTTTATGTTTGCTTTCTTGATACTCGAGAGCAGAGTCTAGTGGTAAAACACAGTTATGTTAACCCTAAAGAGAAGCACTTATTCTTCCAGCATAAAATATATGCTTCCATTTAAGGTAACTTTAATTTGAAGCAAGGAGATAAACTATGTTTAGAACAGCTCCACAGAATGCTTGTTGAAGAATGGCCATTAACAGCTACCCTAATAAAAAGCACTTACTGCAGGCGATACCAGTCAATGCTTTGGTTAGGGTTGCTGTTGTGACATGTAGAGACTCAATAAAAAGTAGTTGCTGTAATTCAATAGAGAATCTATTCATTCTGTATGA…	CA050557	EST
est04e04	GGGATACAGTTGGGGGCTGGGTCACCCCAGTTGGTCTGGATCTCAAACTCGGTCAGAACCTTGATGAAGTCCTCCTTGATACCAGTGACCTGAACCACACACTGATACTTGTTGTTCTTCCACTCCTCAGGCGTCACTGTGAGGTGGGTGCTTTTCTGGAAGGTTCCATCATCGTTTGGGAGAGTCTCTCCATTCTCCACATCTTCATGCTGTTCTTGCCCATCTTTCTGCCAGAACACCATGACTCCACTGGGGTAGAAACCTGTAGCGTGGCAGGTCACTGGAGAGGAGGGGGTCTTCTGGAGCAGAGACACTGAGGGAGGGACTGTCCTCTGCAGAGTAGTCTTCCCATAGTCCAGGTACTTCTTCAGCCACTCAATGCAATCCTGGGTGAGGTAG…	TC25175	"Q95460; Class I histocompatibility antigen-like protein."
est04e05	AGAAAGCGTGGCAACATGTCTGGAAGTGAGTTCTACAACATGACCGCAAAACTCATTTCAGGAGATTTTTTTAAATTCTCGTCACTTGGCGGTAAAGTGGTGCTGATCGAGAATGTGGCGTCTCTCTGAGGTACTACCACCAGGGATTACACCCAGATGAACGAGCTCCATGAACGGTACGCCGACAAGGGTCTCGTGATTCTGGGGGTGCCCTGCAATCAATTCGGACATCAGGAGAACTGCAATAACGAAGAGATTCTGATGTCCTTGAAGTATGTCCGACCGGGAAATGGCTTTGAGCCCAATTTCAAGCTCCTTGAGAAAGTGGATGTGAACGGGAAGCACGCCCACCCCCTGTTTGTGTACCTCAAGGAGAAGCTGCAGTTCCCAAGCGATGAT…	TC25105	"P18283; Q9NRP9; Glutathione peroxidase-gastrointestinal (EC 1.11.1.9) (GSHPx-GI) (Glutathione peroxidase-related protein 2) (Gastrointestinal glutathione peroxidase) (GPRP)."
est04e06	GGTGATGAAGGAGCAAGAGCATTTGCAGAGGCCCTGAGGAATCACCCAAGTCTTACCAACCTCAGCCTCTCAGCCAATGGCATCGCTTCAGAAGGTGGGAGGAGCTTGGCCGAAGCACTGAAAGGCAACACAATGCTCAGAATCTTCTGGTTGGTGCAAAACGAGTTGTCAGATGATGTAGCACCAGACCTGGCAGAACTGATCAGATCCAACACAGGTCTCTCTCACCTCTGGTTAATCAATAATCAGCTGACAGTGGGTGGAATCAGACAGCTGTCAGAGGCTCTCTCCCACAACACATCACTCAAAGAGATCAGTTTGAAAGGAAGCTGTCTTTCTGAAGAGGAAGAGAAGCTGTTTGAGGCGGAGGGAAGGCTACGCTTCCACTGAGTAGACAGA…	TC32967	"Q9Y239; Caspase recruitment domain protein 4 (Nod1 protein)."
est04e07	GGGGGCTTCCAATGGCGTTGTTGGAATGATTAATCTTCAGGGTCTGTCTCCGAACATGACTCCGTTAAAGGTCAGCGCTCTGGACACTGAATCCTGGTCGGCAAACTCCACGAAGGCGAAGCGTGTGGGCTGCGTCTCGTCCTCCGCCCAGCCCCCCCTCATGGGGAACGTGGATCCCTCCAAGGTGAACGAGATCAGAAGGACTGTCTACGTTGGCAACCTCAACTCGCAGACCACTACTGCAGAGCAGCTGCTG		EST
est04e08	GTCTATGGGTGTGCACGCTGGTGGAAACTCCTACGGAATCCCCGAAGACCTCATTTACTCATTCCCTGTTCATATCAAGAACAAGTCATGGAATATCCATGACGGTCTGCCCGTCAACGACTTCTCCCGCGCCAAGATGGACGCCACAGCCGCCGAGCTGGTGGAGGAGCGAGACACGGCCCTGTCCTTCCTGAGCCAGTGACTCGCGGTGCCACCTGCTGGCACACCGCCACAACAACAGCACTTAGAAGACCCCCAGAACCCTCCTGACTCACGTCTGTGACCAATACACCCACTCGAGTCCCGCTGCACATTTGGCGAGTGTGTGTACCTCTCTGTATGTATGTGTGTGTTTCACTCTGTTCATCTCTTTAAGGTAACGGTTATTAATAATAAACC…	TC36634	"P40925; Malate dehydrogenase, cytoplasmic (EC 1.1.1.37)."
est04f01	AGGATAGAGTTGCATGGGTGTCGCAGTTCAATAGCCAACCAGCACCATACAACACGAAAATCATGGAGCAATGGTACAGGACATAAAAGAGAGATTCGACAAGTTTCTTCATGAAAAGAATTTCATGACCGATGCATTGGCAAAGATAGAAGCTAAAACTGGAGTAAACAGGGCCTATATCGCAATCGTTGTCGTCGTCATTCTCGCAATTTACCTGGTTATTGGGTATGGAGCCTCCCTACTGTGCAACCTCATCGGATTTGTTTATCCAGCCTACATATCGATCAAAGCCATTGAGAGTGTAACCAAAGATGATGACACAAAATGGCTGACCTACTGGGTGGTGTATGGAGTGTTCAGCGTGGCAGAGTTCTTTGCTGACATCTTCCTGTCCTGGTT…	TC26109	"Q00765; Q04198; Q9BWH9; Polyposis locus protein 1 (TB2 protein)."
est04f02	CTTGGAAAGGGGACTGTCGTGTCTCTGAAGTAACCGTCTAAAAATCATCCTTTCCCGGGGGACTACCCGTTAAACGGTTGAGATCCACGATGCCCTATGTACTCGTTAGTACTCAGATCCGTCTGGAGACTGGGCCAACCATGTTAGGAGATGAATACTCTGACCCAGCCATAATGAACTACCTGGGAGCCAGGAAAACCACCATGCTGGGGAACAATTTCTCGGAGTACCACGTGGACGACTCTCCGCGGTTGGTGTTGGACAAGCTGGAGAAGATTGGCTTCCGTGTGGTGACCATGACTGGCGTGGGACAGACGCTGGTGTGGTGCATGTACAAGGAGACAGACTACATAACCTGACCGGGGGTCGAGATTGTGATTGTAGTGTCCTCCGTCCAAT…	TC37017	EST
est04f03	CGGGCTCATCACCAAACTGGGGGGAAAGTACCGCTCACANCTTTTTCTAACAGAAAAGAGGAAAAAGACGCGTTACCTTTTCAGAGACTTTCGGTCCGGTTCAACGCCGAAACCACATTCACCACAAAAGAACATACGAAACTCTCTATCATTCATATGAAAGAGGGAGAGATGAAAACACTTCAGTGTTATCAACATAAATATCTTACTCCAGACACTGAAGGGCTCTTCCTGTCAAATCAACAGTGAAAGTGGTTCCTTTCATATCACTACAGTATAATACCATACTGACGTCTTCAGGACCAAACTCTTACCCTTCCCATCTC		EST
est04f04	CCATTGGAGATGTATGTTTGAAGATAATCGTAGGAAATCCTCCACCCAACCCAGAGAAACCCTTTCCTGGTCAGCAGCAACCCTGGAGGACCCTACTACCTGACAGGGCCAGCTGGTCCCAGGGGAGCAGTTCCCCTTCCAGGCTCGACAGGAGCAGCTCTCCCACCCTCCTCACCTCAACACAGAATCACGGGGCTGGAAGAACAAGNTCAATCACCATCAAGATCACAATCACCATTGACTACAGGTCATTCTTGAATTGAGGAGGCATTTAATTTTTCTAGAATAAAACATATATATATATTTGGTTACTTCTTCCCATTCCAAATGAACTAACGACAGCTTAATTACTTTAAATAGTCTTTATCATTATGATAATATCAGCGCCACCAGTAGGTG…		EST
est04f07	AGGAAAGGGCCTTCCCCAAACTGTTGCCACAAGTTGGAAGCACAGAATCATCTAGAATTTCATTGTATGCTGCAGCGTTAAGATTTCCCTTTACTGGAACTAAGGGGCCTAGCCCAAACCATGAAAAACAGCCCCAGATTATTATTCCTTCCCCACCAAACTTTACAGTTGGCACTATGCATTCGGGCAGGTAGCGTTCTCCTGGCATCCGCCAAACCCAGATTCGCCCATCGGACTGCCAGATGGTGAAGCGTGATTCATCACTCCAGAGAATGCGTTTCCACTGCTCCAGTGTCCAATGGCGGTGAGCTTTACACCACTCCAGCCGACGCTTCGCATTGCGCATGGTGATCTGAGGCGTGTGTGCGGCTGCTCGGCCATGGAAACCCATTTCATGAA…	CA384381	Q9PW00 Transposase.
est04f08	AACACACAAGAAGCAATGGCTAAAATGATGAACAACATGGGAGGGGAAGATGACCTACCTGATCTAGATGGTGCTGATGATGATGAGTCTGCAGATAGTGACGATGAAAAAATGCCTGATTTGGAATGAAAAAACTCAAACCTGTTATAGGGATGGAAGGAAGAATCAAACTATCTTGAAATTGAAGACTGGGGGAAAAAAATCTGTACAGATATGAGTCGGTAGCCATGTTTAAATCCATAGCCTCTGCTCCAGAGCTAATTTCCAATCAGTCCACTTAAGGTTGATATGCATAGTGTTGTACAGAGTAGCAGTCTCCACTTCCATTTGCAGTGCTGCACTCTTGGCGTGTCCTGTTTTTACTATTATTAGATTAAGTATTCATGATTTGTTACGGAT…	TC26222	"Q15185; Q8WU70; Telomerase-binding protein p23 (Hsp90 co-chaperone) (Progesterone receptor complex p23)."
est04f10	GCTGCACATTGACTCCTGGAAGAGAGACTAGCTAGACTTCAGGAGACTTATTATAGCATTTATGAGCCGATTTTCTCCTGTCTGTCTGTCTGATCCCCCACTCTCTTACATACAGTTGTACATTCACACGCGCGCATGCACGCTCACGCACACACATACTCTCGAGCGCACTTACACACACACACACACATTTTGAGAAATTTGGCAAACATGACACGTCGCTCAAGAGGAGCTTGCTAAATTCTGTCAGTTGGGCATTGCAGAGGTCACATGACATCCCTGGCTCATACCATGATGTCACAGAGGGGTGTTATGATCCTTCCTGGTTCCCAAGACCCCCTGCGTCCCCTGTCAATCACTCTCTCAGCATGTATGTACCATCTTAGACATGTAGATAAT…	TC29099	EST
est04f11	CCCCCTCTGCCTACACCACCTCTGATGCCGTCATCTCCTCTGAGTCTGTCTTTATCGTGGAGCTCAGCCTGGCCTGCACCAATGGCGCCCAGAGTGTGGCTCTGTATGCTGACGTCAATGGCAGACAGTTCCCCGTGACCAGAGGCCAGGATGTTGGCAAGTACCAGGTGTCCTGGAGCATGCCCCACAAACAGGCTAGCTCCGGTACATACCAGGTCAAATTCTTTGATGAGGAGTCCTATAGCTCTTTGCGCAAGGCCCAGAGGAACAATGAGGATAGTGACTCAATCCAGCCTCTCTTCTCTGTCAACGTGGATCACAGGGGTGCATGGAATGGCCCGTGGGTGGCTACTGAGGTTATGGCTGTTCTCATCGGTATCCTGCTCTACTACCTGGCCT…	TC32695	"P51571; Translocon-associated protein, delta subunit precursor (TRAP-delta) (Signal sequence receptor delta subunit) (SSR-delta)."
est04f12	CATAAGGAGGACTGAGAAACTGAGTGAATGTGAAAAGAGAACAGGAAGAGAAAGAAAGAATAATAAAGTATAAGAAATTAATGCAGAACCTCTAACTAGGAGAGCACTAAGATATGGTTGGACATTTTCACATCTGAAATCCACTCCCTCTCCAGGACAGAGACCAATTCTCCATCAACAAGGTCAATCCCCCCTCCAGTCTCTGTTTGTGCCATGGCTGACCCTAGCTGGTGGAAGCTGACCTTCTCACCTACGAAGTCTGAGGCAAAGGTTCTGTACGAGATCCCTCAAGAGTATGGTAATAATAATAAGGAACATCACAACAGCCCTCAGTTCCCCACAGACCCAATGGACAACCAATTCAGTGCCAGACTGGAGAAGATAGTGGATAAGTCGGCC…	TC37932	"Q9BU68; Hypothetical protein."
est04g01	ATATGGAGGGGTGGATGGCTCATATATTTCCTTCAATGTTACACACACACATACCTATACATTTAGGACTGTACCAATCGGCAGTCTTCCAAACTTTTTTAGGGGCTGTTTTTCTTGTTTGTCTTATGGTTTCAAGAGCTCTTTTGTGCTGTGCTTCTCTCTTGCTCCACCATCACTGCCTACCTTACTCTACTCTCTCCCTGCCTCCCAAGTCAACGCCCATATCTTACCTGGACGTATCTAGCCTTACTTTTCACTAGTGCGGAGCAAGGTTTGGCTCAGTTCGAATTTAAGGCAGTCAGCTGAAATTCCAATTCAATTATTGAAAAGGGGCATCTAATTTCAATCACTTCTCAATAAACTGAAAAGGAGAAGCTATTTATGTCAAGTTTTACACAT…	TC27773	EST
est04g11	TCTGGCTCACCTATGCCCTCGGTGTTGGAATGCTTCACATTGTGCTCTTGAGCATACCCTTCTTCAGTGTACCTGCGGTGTGGACTCTCACAAATGTTATACACAATTTTGGGATGCATGTCTTCATGCATGCAGTGAATTTGCACTCCGTTTGAGACCCCAGACCAAGGCAAAGCCCGGCTCCTGACACATTGGGAACAGTTGGACTACGGCGTGCAGCTCACATCATCCAGAAAATTCTTCACCATCTCCCCAATCATTTTATATTTTCTTGCAAGTTTCTACACGAAGTACGACACTACACACTTTGTCATAAACACTGCCTCCCTTTTGAGTGTGCTGATCCCCAAATTGCCACAACTACACGGAGTCCGCATCTTTGGCATCAACAAGTATTAA…	TC39084	"Q9P0S3; HSPC202 (Hypothetical protein FLJ90275) (ORMDL1) (Hypothetical protein FLJ90679) (Adoplin-1)."
est04g12	GGAAAGTAAGTAGCATTACACCAGTGGGGTGGGACAGTACCTAAATCTGGAGGTCCTCGGGTCATGTTCACACATGTGAAATTCCCTTCAGCAACATCTGAGGAGAAGATCGGTGCCTGTCTGCCCTTTACTAGTGGATAAACCTTATCCCAGGAAGAACAATTCTGGGGTGGGTTATTAAATCTCATAACAGGGAAAACACAATTGACAGGTAAGGCTGCAGGCACAATACGAAGGAGAGGCCTAGCTCCCATACATACCACACAGTCAGTACGGGCCGCCTTTCCAGCTTCTTCAGTCAGTAATAACCAATTATTGGAGAAACCAGAGACTCCAGAAGCCATCAGGATGGAATCATCCACGGGATAGGCGGGATACACAGAGTAGCTGACCTAATCA…	TC36319	EST
est04h03	ATACTGACGAGTCCAAGCAAGGCTCATGCAGTAAAACCAAGCAGGGGCGAGTGGTCGACCAGTGTTACAGAACACCAAGTCCTCTAGTAGCCCTGTATGTGTTGGTTATGCAAGAAATCTAGCTGTCAATTGTCCTCAAAAAACAGGTTATACAGAAGAATCAACAAACATACACAGGGGTACCCCAGGACCAGGTAAATGGAAGAAAGGTTCTCCGCCACCATTTGCACCCCCCCCCCCCCGATCTACTCTTCTAGAATGTGATTGAAGGTCTGGAAATAAGTGTGCACAGATTGCCTCACACCATAGGTCAGACACTTGTGCCTTTGAGAAGACTTCCTACAGGAAATGACATGTGTAGCTCAAAATCGTCACTGGTACCAAGTAACACAATGGATT…	TC27839	EST
est04h04	GGCCGCTACGGGGGCTCCGGCACGGGGAAGTACCGCACCACCAGCCAGGACCTCCGAATCCTCGACCGCTTCCAGACAACGGTGTCCAGCAGAAGAGGGTACCACCAGCCCACAGTTTCCTTCTGGCACCGGATCATGGGCTTGGACGCCAGTTTAGACCAGGGCATCAAAAGCCCGTACACCTCCCGCACTCTCAAACCCTTCATAAGGAGGGACTACGAGAATAAGCCTATGAAGCTGAAGCTGTTGGCGGAGATCCGTGCCTACCCACACAGGAAGGAACCACTCTGGGATCCAGATCCAGAGGCCCCCATCGACTACTGTTACGTCCGGCCCAACCACATCCCCTCCATTAACTCCATGTGCCACGACATCTTCTGGCCAGGAGTGGATCTCTCC…	TC3488	"Q9H8E8; Q9UIY5; Q96IH3; Q96GW6; Q9HBF0; Cysteine rich protein 2 binding protein (CSRP2 binding protein) (CRP2BP) (CRP2 binding partner)."
est04h05	ACATCACCTCAACCATCACCCCACAGATGATCAACCTCGGCCTCTCACAGGAGTTGGTGGGCGAGGTGTGGCGCCAGCAGACGGTGTTCAGGCTGCTACAGCTGATAGAGCTCCCCCTTCTGGAGAGTCTGTTGGAGGGAGAGGAGCGGCCCAGGCCCCCTCTACACAGCATGGACAGTGACCCAGACCTGCTCTACACATCCAGCTACCTGGACAGAGAGGTCCTGAAGGCCTTCAGCGAAGCACAGGCTGATGAGTGGTTGTCGGCGGCGGTGGACTGTCTGGAGTTCCTGCCAGATGACTTGGTGGTTGAGGTGAGCAGGGGTCTGCCCCGCTGCGGTGAGGACCAGGGCCAGTGTAAGAGCCTGGTGTATGGGATCCTGGTCCAGCACTACGGAG…	BX297984	"Q8N602; Novel 58.3 kDa protein."
est04h08	CAACAGTTTACAAGAGTGTCTGACAGATCGCAATACTAGTGGATGGAAAATCAAAGTTGTTTTTTTAATCTATAAACTTTATTCATTTTGCAGATTACACATAAGACTTAGCATCCTGGGTCTTTCTTTGCCTTGTGAAAACCAGGGTGTCTTAGGAGCCACTGACGGTGGGTCAGGAGGGGAGGGATGGGGGGGCGCTAGAGTTAGCCATGCTGTCATTTCCATGGGTGAGTGAGACTGTTGAAGGCACAGCAGGGCTGCTCCCACTCCCGGCTCACACACATGCACCCACACATACATACACATTAAGATCCACACAAACACTTGCACTCTCACACACACGCGTATGTGGGGTATCACTGGTCAAAGCCCCAATGGTTGGAGGGGATGGAGTGAGAG…	TC37052	"P16587; ADP-ribosylation factor 3."
est04h08	CAACAGTTTACAAGAGTGTCTGACAGATCGCAATACTAGTGGATGGAAAATCAAAGTTGTTTTTTTAATCTATAAACTTTATTCATTTTGCAGATTACACATAAGACTTAGCATCCTGGGTCTTTCTTTGCCTTGTGAAAACCAGGGTGTCTTAGGAGCCACTGACGGTGGGTCAGGAGGGGAGGGATGGGGGGGCGCTAGAGTTAGCCATGCTGTCATTTCCATGGGTGAGTGAGACTGTTGAAGGCACAGCAGGGCTGCTCCCACTCCCGGCTCACACACATGCACCCACACATACATACACATTAAGATCCACACAAACACTTGCACTCTCACACACACGCGTATGTGGGGTATCACTGGTCAAAGCCCCAATGGTTGGAGGGGATGGAGTGAGAG…	TC37052	"P16587; ADP-ribosylation factor 3."
est04h09	GCGCAGTTGCATGCCCGATATGTCAGTCTTCATTCACTTGTAGCCTTGGCCACATCAGAGGGCCATGTGAGAGGTTCTTCGGAGCACAGCAGCCGGGAGAAGGGAATTATAATTAGCCTATTACATTCAGCCCAAGGGCACAATGGCTATTTTGGCCACAAAAGGCATTACAACCACACAAGGTGGATGCCGCAAGGAAATTTACAGCCTGGTGAGAATATTATCAACCGCTTGTCAAATTGTGAATGAGAGACTGATGACGTGTGTGCAGCTTGAGATTACATCATTAGAGTCCCATCATGCAGCCTTAGAAAGTATTAAACATATAGCCCAACATTTGTATCACAACTAAAGTTGCATAAATAACTAAATTAAGCATATAGGAGGACCAGGTTTATT…		EST
est04h11	GGTCAGTGACCTGCAGAGGCTCAGGACTAACTGGGTGAAGCAGTATCTTGATGTGGCTCCCTACCTCGTGTTGATATTTAAACAGACGTACGGCATCGTCGCTGGAGGACAGAAGAGGACTCATTACTACAATGAGATCAGTGTGTCCATCTCCTGTGGCCTGCTATTGGCCGCGCTGCAGAATGCAGGTCTGGTGACGGTGACGACGACGCCCCTCAACTGCGGCCCCCAGCTCAGGCTGCTCCTCGGTCGGCCAGCCAATGAGAAGCTGCTGATGCTACTTCCTGTTGGTTACCCCGCCCCCGACGCCACCGTGCCCGACCTCACCCGCAAGCCACTCGACGACATCATGGTACACCTGTGACATCATCATAAAGGGCCCGGCCGAGTGACATCCTA…	TC29997	EST
EST1-3A_A01	TGCGGCCGCGGTGTATGGAGGCACTGTTATAGAGCCTATGACAGATCTGATTGGCATATTGGACACACTGATCAGCCCCAGTGGAAAGATCCTCATTCCAGGCATCAGAGAGGCCGTTGCCCCACTCTCAGACGAAGAGTGGAAGATGTACCAGGACATTGAGTTTGACATTGAGAGCTTTAAGTCCAAGATCGGTGTCAGTCAACTAATGTACAGCAACAAGGTAGATCTGCTGGCCCATCGTTGGCGTTACCCTACTGTTACCATCCATGGCATCGAGGGGGGCTTCTCTGGCCCTGGCTCCAAGACGGTCATCCCTGCTAAGGTCATTGCCAAGTTCTCCATTCGACAGGTCCCCAACATGGACCCAGCAGTGGTCAAGAAACAGGTTACAGACTA…	TC37602	"Q96KP4; Q9BQ94; Q9NVB4; Glutamate carboxypeptidase-like protein 1."
EST1-3A_A04	CGGTGTATGGGGGGAAAGGGTTTGAATCTGTCCTGCCATTGGAAATGCCATGGTTGTGGCAGGTCCAGCGTGAGCTTGGTTTCAGAGCAGTCCGTGTCTGCTTTTCAAAGGTCAAAACAGTGCATTTTAGACAAATCTCCATTATATCTGGATGGGGAAACCCCCAAACCCCACACACTCTCCCATTTCCTGTACAACCTGACATGAATTCGAGCTCGGCCGACTTGGCCAATTCGCCCTATAGTGAGTCGTATTACAATTCACTGGCCGTCNTTTTAACAACGTCGA	TC36241	EST
EST1-3A_A07	TGCTGCGGCCGCGGTGTATGGGGGAAGCAGAAAAGCTTTTTTTTTAGTGCATGGCAGCATTTGGCAAAAGAGGAATAAAGAGAATACAATTCAGCCTAGCCTGGAGATCCAGACTGAATTCGAGCTCGGCCGACTTGGCCAATTCGCCCTATAGTGAGTCGTATTACAATTCACTGGCCGTCGNTTTTACAACGTCGNGACTGGGAAAACCCTGGCGTTACCCAACTTAATCGCCTTGCAGCACATCCCCCTTTCGCCAGCTGGCGTAATAGCGAAGAGGCCCGCACCGATCGCCCTTCCCAACAGTTGCGCAGCCTGAATGGCGAATGGACGCGCCCTGTAGCGGCGCATTAAGCGCGGCGGGTGTGGTGGTTACGCGCAGCGTGACCGCTACACTTG…	AU081138	EST
EST1-3A_A09	CGCGGTGTATGGGGGGAAGTTCACCAAAAACATGCTGTGTGCGGCCAGCAAACAGAGTGACACCTGTGATGGCGATTCTGGAGGTCCTCTCCTGTATAATGGTGTAGCAGTTGGGATCACTTCAAATGGAGGGAAGAAGTGTGGATCCAGCAAGAAGCCTGGTTTATACACCACCATCTCCCACTACAGCCAGTGGATAGACAAGACCATGACTCAATAGAAGCCTGGTTTATACACCCCCATCTCCCACTACAGCCAGTGGATAGACAAGACCATGACTCAATATAAGCCTGGTTTATACACCCCCATCTCCCACTACAGCCAGTGGATAGACAAGACCAATAGAGGCCTGGTTTATACACCACCATCTCCCACTAGAGCCAGTGGATAGACAAGACC…	TC26012	Complement factor D precursor (EC 3.4.21.46) (C3 convertase activator) (Properdin factor D) (Adipsin).
EST1-3A_A10	CGGTGTATGGGGGATGATGTTCACTTTTTCATGTAACCGCTTCATGAACTCTATATCAAGAGGCTTCAACCCATGTCCAGAGGGGGTGATGAAGTAGAGGCAGCAGTGCACTCTGTTGTCAGGCATCTGCCGTCTATTGACCCGGGACTCTGAGTTGAGGTAATCCTCAAACTTACTGTCGATGTGATCAATGACTGGCTGCCAGCAGTTACTGTTGTCGACAGCGTCGCCGAACCCTGGCGTGTCAACGATGGTGAGAAGAAGCTGAACTCCTCCTTCCTTTACCAGCACCTTAGACTGCTCCACCTGTACAGTCTTCTTGATTCTGTGGGAGGGACCAGGGTATTCAGGAGAATACAAGTCTGTCAGGAAGAGGGAATTGATCAGTGTAGACTTCCC…	TC29722	Septin 7 (CDC10 protein homolog).
EST1-3A_A12	CTGCGGCCGCGGTGTATGGGGGGGGCTGAGAACTTTTGAATGCTTAGGGCTAAATAACATATCAGATCTGTTCTTATGAAAGTTGGCTTTTATGACCTTGCATATAATCTGGGTAACCCTAGAAATCACCCAAAGTGTGGTGACTGTATACCTACCCAATGTTGCGAAAATCTATATTAATCCCAAGATCGCTGAAAGAATGCTCATGCCTATCTAAAGTGATGAGTGTGGTCTGATTATTTTGGGGAAGCTGAGGCTTCATCCTGCAATAGGGTGGATTAACCACCCACTGGGCGAAAACAGGTTGAATCAACGTTGTTTCTACATCTAATCAATGAAATTACTTGAACCAACATAAAATAGACGTCGAGCTGACGTCTGTGCCCAGTGGGCAGAGAC…	CA042337	EST
EST1-3A_B01	CGGTGTATGGGGGACGGCAAACTACAGCAAATGAAAGGTGCAGCTTTCCTGACGACTGTCGCATCTGCTGGGATGATAGCAGGATTCGGCTCCACGTTAGCCTTGGCCAAGAAAAAGAGTCCAGGCTGGTTTAGCAAGGGAACAATGGCCACTGCTGCAGTACCGGAGACTGGGGCGTCCCTGGCTCTCCGTGCCCTGGGGTGGGGCTCTCTCTGCGCCTGGTGTGGAATGGGCCTGCTCAGTGTCTCAGTCTGGAAAGCCATGGGGGTCCATAGTCTAACAGAGTTCAGGCAGAAGATGCAGTCTGTTTTCCCAGCTATTCCCAAAAACGAGGAAGGACCGGCCAACTCGGAGGAATGGGACTCCATCTTCAAGTCTAAAGAGGACAACGGATCTAGC…	TC39846	"Q9NWH2; Hypothetical protein (Chromosome 6 open reading frame 35)."
EST1-3A_B03	CGGTGTATGGGGGAGTAAGAACCGGGAGTTCTTTGAAAAAATGACCAGCTGGCCACTGAAGACTGAGTACACCATAGATGTGGGGTCTGGAATCTGCCTGGGGCTGCAGGGCAGGTCTGGCTCGGACATCGACAGCATGGGCTTCCTCTTCATCAACACTATCAAGTCGTCCGTGCTGACCGACATGGAGTATCCCACCCTGTCTCTCTTCAAACCCCAGGTGACCCCAGAATATGTGAAATCCGTTTCTCACCACAATGACACCTCCTTGGTTCAAGAAGAATCCATTACATACAGCAAGACCCTGACCAAGACTTCCTCCTGGTCCGTCAGCAACAAGATAGAATCCACCTTGAATGTGTCGGTCAAAGCAGGGATCCCGGATCTGGTTGAGGTGTC…	TC25642	EST
EST1-3A_B05	TGCTGCGGCCGCGGTGTATGGGGAGGACTCTTCTCCATGATTGACTGTGGGTTGGTAAAGGTAAGGGAGAAAGAGGACCCCTGGAACTCCATCACAAGCGGGGCCATGACTCGAGCTATCCTCGCAGCAAGAAATGGACCTGTGGCAATGGTGGGCTCTGCAGCAATGGGAGGTATACTGTTGGCGTTGATAGAGGGTGCTGGGATCCTGCTTACTAGATTTGCTTCATCACAGTTCCCAACTGGTCCCCAGTTTGCTGAGGAGCCAGCCCCCATGCCTGCCCCTTCCTTTGGAGGAGACTACAGACAGTACCAGTGAGAGGTCTCAGTCTCTAGGCCTTTTTGAATTCGAGCTCGGCCGACTTGGCCAATTCGCCCTATAGTGAGTCGTATTACAATT…	TC31364	"Q99595; Mitochondrial import inner membrane translocase subunit TIM17 A (Inner membrane preprotein translocase Tim17a)."
EST1-3A_B06	TGCTGCGGCCGCGGTGTATGGGGTAGCAGTCAGCCAGCTGCAGGTACGTCACACCCTCTGAACCATCCCAGATTTCCAATCCCAAGTCGCAAACACTGTCAGCCCTGAATTTGGTCTTTTAAAAAAATGTCTGCTTAAACAAAAACAAAAAACTCCACTACAAGTTGTATGTTCTGCTTGCGTTTTACTCTGATTTGGCCTGAACATAGCACAACCTCTATGCATGAGTCTGATTCTCATACCGGTCTGGAGGAAATGCAAGGAATACAGTGTAGCTAGTATTAAAGAAAGGATTGGAAATCTTTTGTGTGTTGATGGCAGACAACTCAAATGCACTGTGGACCTTGTGTTAGAATTATTAGACCATGGATATGCAGTTTCTTCTCTTTGCTCTATTCA…	TC43748	Ring finger protein 10.
EST1-3A_B07	CTGCGGCCGCGGTGTATGGGGGACCATGTCTGCATATATTAGCATCATATTGTGGTCAAACAGCGCTGTGCAAGGAGCCATTGCCGACAGTGCAATGTCAAGAACCCCAGAGGATATACNACTTGATGAAGACATACGGCGATTANATGCTCCAACGTCTGGGATTCCAACATATGCACTGTCGGCAATGGCTCCTTGCACAGCGCTGTTTGACCACAATATGATGCTAATATATGCAGACATGGNCCCCCATACACCGCGGCCGCATGCATAAGCTTGAGTATTCTATAGTGTCACCTAAANCACCCTTNCCAAAANGGGCNTTTNGGG		EST
EST1-3A_B08	TCAGCTTATGCATGCGGCCCGCGGTGGTGGTGGGGGATCTCCACGCCGTTCTTCAGGAGCTGGATGCTGATGTCACGTGAGTGGCTTCCACCCCCCTGACATCAGCATCCAGCTCCTGAAGAACGGNGTGGAGTATCCCNACACACCGCGGCCGCATGCATAAGCTTGAGTATTCTATAGTGTCACCTAAANGAAAGTAC		EST
EST1-3A_B09	TGCTGCGGCCGCGGTGTACGGGGGAGTTAACAAATGGTCACATTTGTGCAGCAGGTTTTTTCAAAAGCTCCCGGCTCGGCTCGGGTTTAACATTTTGAGGATCCTCCAATTTCAAGAATTTTAAGAGAAAACAACAACATGGCATTCCTGTGGGCATGGATTGGAGACTTTATGAAGGTCAAGTCAAAGTATGGAGACATTATGGAGGTTAAAACTACTGGTGCCTCTAAGGAGACAGCAGATGCTGACGGCCATGCTAAAGGTTATAGCGGGGTGACTGCATCTGAGAGAATGGCAGAGTATGACAAAGATGACATAAATACATACATTGACATCATCAGAAAGGTGGGGAAAGAGAATGAAATAGCCCCAGCTCTCATCTGTGGCATCATCTCAAGA…	TC27707	"Q8N1E2; Similar to data source:SPTR, source key:P27042, evidence:ISS putative related to lysozyme G precursor (EC 3.2.1.17) (1,4-beta-N- acetylmuramidase) (Goose-type lysozyme)."
EST1-3A_B11	GNTCCCAAGCGAGTAATGCAGGAGCAGAAGAACAGGTAGAGAGGGGGGCCTCAGAGGGTCCCAACAGCAAAAAAATACCTGGACAGGGCCCTCCCTCAGCATAGCCCCATACACCGCGGCCGCGGTGTATGGGGGTCAGGGAGACGGTGCTGTAAGGGGGTCGGCTGAGGGGCATGTCCTCTACCCGGCAGGGCCTGAGGTCCTCGAATTCCTCATCCAGGCACAGTTACTGCAGGGCTTCTTTCTCTGTCATTGACTTGCGAATGGGGACACCCACCATGGAGGCCCCGCTTGTGTGCCTGGATGAGGAATTCGAGCTCGGCCGACTTGGCCAATTCGCCCTATAGTGAGTCGTATTACAATTCACTGGCCGTCTTTTT	TC37956	EST
EST1-3A_C04	GCTNTGCATGCGGCCGCGGTGTATGGGGCGGTGTATGGGGGGACTTCTTGGCTCCTCTGGGGTACGAGGAGGGGGAACAGGAAGAGCCCTTGGTTGGGAGCTTGCCCTTAGAACTCTTCCTCCTCCACCTCCAGACGACCGGAGCAAGAACCGGGACAGAGAGAAGGGCGACAGAGAGAAGAAGAAGAAGAAACGCAAGAAGCGGTCACGGTCGAGATCGCGCTCCCGGCCTAAAACCAAGCACGCCCTGCCAAGCGCGTACAGAATGGTCCGCNCCNNCTANGNNTCAC		EST
EST1-3A_C06	CGGCCGCGGTGTATGGGGATACTNAANTNCACCNTNAAATCTTCTTCTGCTAAGTCTCATTGCTGCGTGCGTTATGGTGTGTGTGACTGTGCTACAATGAGAGAGGGCGAGACAGACNAACAANATGTTTTACACACAATAAATTAATGTCATAGCACAAATTAATGATGTACACTGAGACAAAAACAAATAAAGGCTTGGTGTACCACAGATGTGTTAGGTTGCTAACCGTTTGATTGAAATCACTAAACAGCTGTTGCAACCACAGTATTTCATTTTCAGAGGCTAGAATCCACAAGCTAGAGTCTTAATATAACTGTATAGGACTACAGTTTGTTGTGGGGTATGAAGGTAGGTTACAGTCTAGTTGCAGATGACCTATAATACAATATCTTGTGT…	TC27418	"Q9Y3Q3; Membrane protein p24B precursor."
EST1-3A_C08	CGGTGTATGGGGGGCGACACATTTATGAAGGACCCATGTGCACGCATTGGTATTTTTTTGTTTAGCTACCAACTGTTTTGATTCATTGTGCAAAAAACTAGTTACCATATCCTTTACAAAATACAATAATTTGTAGAAAGATGTCTGTCCCGGAAATGTTCAGTTACATTCAGGGTTTTCTGAGTGCGGATCAAGAAATAAGAGAGGACATTCGAAAAGTGGTCCAGGTTCTGGAACAGACAGCGAGGGAGATCCTGACACTGCTTCAAAGTGTCCATCAACCATCTGGATTCAAAGAGATTCCCAGTAAGTGCCAAAAGGCCAGGGAACTGTTTTGTACAGTCAGGACGCACCTTGGGGAACTCAAAACCAAATTCCCAGTGGACCAGTACTACAGGT…	TC27101	"Q15631; Translin."
EST1-3A_C10	GCTNTGCTGCGGCCGCGGTGTATGGGGTACTATATTAAGAACACTACAGAGAATCACACGGTTCTACCTCTACTGGAATTCGAGCTCGGCCGACTTGGCCAATTCGCCCTATAGTGAGTCGTATTACAATTCACTGGCCGTCGTTTTTTACAACGTCGAGACTGGGAAAACCCTGGCGTTACCCAACTTAATCGCCTTGCAGCACATCCCCCTTTCGCCAGCTGGCGTAATAGCGAAGAGGCCCGCACCGATCGCCCTTCCCAACAGTTGCGCAGCCTGAATGGCGAATGGACGCGCCCTGTAGCGGCGCATTAAGCGCGGCGGGTGTGGTGGTTACGCGCAGCGTGACCGCTACACTTGCCAGCGCCCTAGCGCCCGCTCCTTTCGCTTTCTTCCCTT…	AU081138	EST
EST1-3A_C11	CGGTGTATGGGGGAGGTAAAGGATCTGATCCTGGGTCAGTGTGAGAAGAGTTGTCCCCATAGTGTGACAGACGATCTGGAGAAGGTCCTCAACGACACCACTAAGCCTGTGGGACTGCTGCTCAGCGAGAGGTTCATCAACGTGCCCCCACAGATCGCCCTGCCACTCCACAAACAGCTACAGGAGGAGTTGGCAGAAGCCCAGAGCAGCAACAAGCCCAGTGGGAAGTGTCATTACTGCCTGATGATCAGTAAGACCTATAAGGATCCCTTCAAGACGGTCGCTGCCCGAGGAGCCCCGCCGAAGGACGAGCTCACCTTCGTCAACGCAGAGGAGGAGTTCTTCTATGAGCAAGCCACCATGAAGTTCCACTACTCGGTGCAGGAGGAGACGGACAGC…	TC39814	"Q96GC4; Cdk inhibitor p21 binding protein."
EST1-3A_C11	CGGTGTATGGGGGAGGTAAAGGATCTGATCCTGGGTCAGTGTGAGAAGAGTTGTCCCCATAGTGTGACAGACGATCTGGAGAAGGTCCTCAACGACACCACTAAGCCTGTGGGACTGCTGCTCAGCGAGAGGTTCATCAACGTGCCCCCACAGATCGCCCTGCCACTCCACAAACAGCTACAGGAGGAGTTGGCAGAAGCCCAGAGCAGCAACAAGCCCAGTGGGAAGTGTCATTACTGCCTGATGATCAGTAAGACCTATAAGGATCCCTTCAAGACGGTCGCTGCCCGAGGAGCCCCGCCGAAGGACGAGCTCACCTTCGTCAACGCAGAGGAGGAGTTCTTCTATGAGCAAGCCACCATGAAGTTCCACTACTCGGTGCAGGAGGAGACGGACAGC…	TC39814	"Q96GC4; Cdk inhibitor p21 binding protein."
EST1-3A_C11	CGGTGTATGGGGGAGGTAAAGGATCTGATCCTGGGTCAGTGTGAGAAGAGTTGTCCCCATAGTGTGACAGACGATCTGGAGAAGGTCCTCAACGACACCACTAAGCCTGTGGGACTGCTGCTCAGCGAGAGGTTCATCAACGTGCCCCCACAGATCGCCCTGCCACTCCACAAACAGCTACAGGAGGAGTTGGCAGAAGCCCAGAGCAGCAACAAGCCCAGTGGGAAGTGTCATTACTGCCTGATGATCAGTAAGACCTATAAGGATCCCTTCAAGACGGTCGCTGCCCGAGGAGCCCCGCCGAAGGACGAGCTCACCTTCGTCAACGCAGAGGAGGAGTTCTTCTATGAGCAAGCCACCATGAAGTTCCACTACTCGGTGCAGGAGGAGACGGACAGC…	TC39814	"Q96GC4; Cdk inhibitor p21 binding protein."
EST1-3A_C12	GCGGTGTATGGGGGGATGAAACAGGGCGTTGCTTCCGGTTCATGGAATTGCAGTCTGGAGGGAAAGAATACTCGAACGGCTGAACGAGTGTAACAAGGGAAAAATCTTAACGGACGAGGGCTAAACTACCATATTCATGTTTTCAGATTGATTACCTCGTGTTCACGGAAAATTTCGCATAGATTTAGGAGATATGTTCAGGCGAGTGGTGCGAGCGAGTAAGTTCCGTCATGTCTTTGGCCAGGCAGTGAAGAACGACCAGTGCTATGACGACATCCGCGTCTCCCGGGTCACATGGGACAGCTCCTTCTGTGCCGTCAACCCCAAATTTGTCGCCATCATCATCGAGGCCAGTGGGGGCGGAGCCTTCCTCGTCCTCCCTCTGCTTAAGACGGGTCG…	TC42492	"Q9ULV4; Q9NSK5; Coronin 1C (Coronin 3) (hCRNN4)."
EST1-3A_D01	TGCGGCCGCGGTGTATGGGGTATGCTCTCTTTGTTACGTTTTTGCATTGTCACCGAAACAAGAGGTGTGTCTACTTCAAGTAGATGAGGGACCTTGCAGAGGAGATATCCAACGTTACTACTACAATACTATCACTCAACAATGCGAAGAGTTTGTCTATGGAGGGTGCCAAGGGAATGCAAACAACTTCATGAGTTTTCTGGCGTGTCAGAAAGCATGTTTTAGAATACCAAAGATCCCCCAGATCTGCAGGTTCCAGAAAGAGGTGGGTCCCTGTCGGGCCAATTTCTTGAGCTACTTCTTCAACATGACCACCATGCAGTGTGAGCAGTTCGTCTACGGAGGCTGCCAGGGCAACGAGAACCGCTTTCAGGACCAGTTGTCTTGCATGGAGTACTG…	TC27791	"P48307; Tissue factor pathway inhibitor 2 precursor (TFPI-2) (Placental protein 5) (PP5)."
EST1-3A_D03	TGCTGCGGCCGCGGTGTATGGGGCGAAGTTTCGCATCTCGCTGGGTCTCCCAGTGGGCGCCGTCATAAACTGCGCTGACAACACAGGTGCTAAGAACCTGTACATCATCTCTGTCAAGGGCATCAAGGGACGTTTGAACCGTCTGCCCGCTGCTGGTGTGGGTGACATGGTCATGGCCACTGTCAAGAAAGGCAAACCAGAACTCAGAAAAAAGGTGCATCCTGCGGTTGTGATACGGCAGCGGAAGTCGTATCGGCGAAAGGATGGCGTGTTTCTCTACTTTGAAGACAATGCGGGGGTCATAGTGAATGTCAAAGGAGAAATGAAAGGTTCGGCCATCACAGGACCGGTGGCCAAGGAATGTGCAGACCTGTGGCCCAGGATTGCTTCAAATGCTGG…	TC24954	"P23131; P24048; Q29246; 60S ribosomal protein L23 (L17)."
EST1-3A_D05	GCTGCGGCCGCGGTGTATGGGGAAAATAAAAGGCCACTCTAAAATGTGCCGTTTTGTCACACAACACAATGCCACAGATGTGTCAAGTTTTGAGGGAGTGTGCAATTGGCATGCTGACTGCAGGAATGTCCACCAGAGCTGTTGCCAGATAATTTTATGTTAATTTCTCTACCATAAGCTGCCTCCAACATTGTTTTAGAGAATTTGGTAGTACGTCCAGCTGGCCTCACAACCGCAGACCAGACCACGTGTATGGCGTTGTGTGGGCGAGCGGTTTGCTGACATCAACGTAGTGAACATAGTGCCCCATGGTGGCGTTGGGGTTATGGTATGGGCAGGCAGGCATAAGCTACGGACACAAACACAATTGCATTTTAACAATGGCAGTTTGAATGCACA…	TC33127	EST
EST1-3A_D08	CNGCTTTGATGCGGCCGCCTGGTCCTCAGGGCCTGCCTGCAGAAGGGAATCAAAGTCGTTGCCATCAACGATCCCTTCATCGACCTGCAGTACATGGTTTACATGTTCAAGTATGACTCCACCCACGGCCGTTACAAGGGTGAGGTGAGCATGGAGGACGGGAAGCTGATTGTGGATGACCACTCCATCTCCGTATTCCAGTGTATGAAGCCCCATGAGATCCCATGGGGTAAAGCCGGTGCCGATTACGTCGTTGAGTCCACCGGAGTCTTCCTCAGCATTGACAAGGCCTCTTCCCACATCCAGGGTGGTGCCAAGCGGGTGGTTGTGTCCGCCCCCTCACCTGACGCCCCCATGTTCGTCATGGGAGTCAACGAGGACAAGTACGACCCCTCCAGC…	TC26397	"P04406; Glyceraldehyde 3-phosphate dehydrogenase, liver (EC 1.2.1.12)."
EST1-3A_D11	GCGGTGTATGGGGGGGGATGAAGACGGCATCTCTCTTGTGTATTGGATATGGCGTGAAAGTCTAATGCGTTTCCTTTTCTGCATATGATTTTCAACAGTGCTGAGCGATTACCAGAAATGTTGACTTTTTCGGTTTTCAAACAACTAAGGGACTGACGAATTCGAGCTCGGCCGACTTGGCCAATTCGCCCTATAGTGAGTCGTATTACAATTCACTGGCCGTCGTTTTACAACGTCGAN	CA346335	EST
EST1-3A_E02	GCGGCCGCGGTGTATGGGGCTCCTTGCTGTGCTGGAGAAACTGTCTGTACAGGGAAATAACAAGAACGGCAAAGGGGAGAGTGTCAACAGCGCCAACAAAGATGGTCGGAACCAGAAGGCAGAGTTCATTGGCATGATCGAAGCGGCAAAATCCAAAATGCACCAGTACAAAGTGCGAGCGTACATTCAGATGAAGTCATCAAAGGCCTGCAAAAGGGAGATCAAGTCTGTGATGAACACAGCAGGGAATTCGAGCTCGGCCGACTTGGCCAATTCGCCCTATAGTGAGTCGTATTACAATTCACTGGCCGCNTTTTTAAACAACGTCGAGA		EST
EST1-3A_E02	GCGGCCGCGGTGTATGGGGCTCCTTGCTGTGCTGGAGAAACTGTCTGTACAGGGAAATAACAAGAACGGCAAAGGGGAGAGTGTCAACAGCGCCAACAAAGATGGTCGGAACCAGAAGGCAGAGTTCATTGGCATGATCGAAGCGGCAAAATCCAAAATGCACCAGTACAAAGTGCGAGCGTACATTCAGATGAAGTCATCAAAGGCCTGCAAAAGGGAGATCAAGTCTGTGATGAACACAGCAGGGAATTCGAGCTCGGCCGACTTGGCCAATTCGCCCTATAGTGAGTCGTATTACAATTCACTGGCCGCNTTTTTAAACAACGTCGAGA		EST
EST1-3A_E05	GCTNTGCTGCGGCCGCGGTGTATGGGGGCGGCAGGGTAGCCTAATGGTTAGGCTACGCGTTGGACTTGTAACCGGAAGGTTACAAGTTCAAATCCCCATGCTGGCAAGGTACAAATCTGTCGTTCTGCCCCTGAACAGGCAGTTAACCCACTGTTCCTAGGCCGTCATTGAAAATAAGAATTTGTTCTTAACTGACTTGCCTAGTTAAATAAAGGTAAAATAAAAATAGCTGTGTGTGTATTCTGCTATGCACTGGAAGGGGAGCTATAACACGGGGGCCACTCTATGGGCTACCACCACAAACTGCTCTTTGAGTTGATATGCAGACCAGCAATGTGGCCAATCGTAATCCAAGGAGTGTGCCTGAAAATCTTCGTGCATCTGCCAATAGCGGTCCTG…	TC24913	Tubulin alpha-8 chain (Alpha-tubulin 8).
EST1-3A_E06	GCGGCCGCGGTGTATGGGGGACAGGTGGAGGCCACTGGAGATGAGTTCAACGTGGAGAGCATCGACGGTCAGCCAGGTGCATTCACCTGCTACCTGGATGCAGGGCTCGCCAGAACCAGCACTGGCAACAAGGTTTTCGGAGCCCTGAAGGGGGCTGTGGATGGAGGCCTGTCCATCCCCCACAGCACTAAGCGCTTCCCTGGATATGATGCGGAGAGCAAAGAGTTCAATGCAGAGGTCCACCGCAAGCACATCATGGGTGTCAATGTGTCTGAGTACATGAGCTATCTGATGGAGGAGGATGAGGACGCATACAAGAAGCAGTTCTCTCGCTTCATCAAGAATGGCGTTGCCCCCGACACGGTTCAGGAGATGTACAAAAAGGCCCATGCTGGCATT…	TC36005	"P46777; 60S ribosomal protein L5."
EST1-3A_E07	CTGCTGCGGCCGCTGCTCCCCNAACCCCCCCCCNATACACACCACACCTGCCTGATCCCAATCAGACCACTACACTCCCTGTGCCTTCCAGACAGGTGCCCTCAGTGTATCAGGAGTGAATCATAAAGTAATTTCATTCATATCCCTAATTCAACAGGGGCCAAATGAAGATAACCCAGTTACCAATATATTAGGAGCTAGGCACAATATGTTAATATTTAAATGTGACAGACCCCAATGCAACTAANAACAATCCATATAACGTGGTTGTAGTACAGTAGTCATTAATACATACTGAATGTTTGGAATCCTCTGCCTCTTATTTTGCTAGTTGCTTCTCAGTACAGATGGACCTAATTTACCTGTATAACCCAAATAACTTTGTAGCGAAACAACCTG…	TC45399	EST
EST1-3A_E09	CNGCTATGCATGCGGCCGCGGTGTATGGGGGATACTCTTCCGGTGGCGGAGGATACAGGGACAATAGTTAGGGGCCAGGGAGGCTACGGGGATCGCTCTGGGGGATCCTACAGAGACAGCTACTACAGTTATGCTGACGAGTAAAAATCTGCCCCCCNATTCAAGATCATCCCTTGGCTGGCTGTATTTAAAAAGATGCGCTCCTCTCAAGAAATTTGTCCACGTGTTGACCTGATGATTTTTTTGTAGTCCTATTCTGTGTTTAAGTAGCTCGAGCGTCTTTAAATTTANCCATTGGGTTTCGGCCATTCATTTACAAACCATGTTTAATAGAAGTTCCAGTTGGAGATGTTCTCTAANGGATGCATCTCTATTTGCTCTTATGGCNTTTCAATTGAT…	TC25165	"Q14720; Q9H298; Keratin, type II cytoskeletal 1 (Cytokeratin 1) (K1) (CK 1) (67 kDa cytokeratin) (Hair alpha protein)."
EST1-3A_E12	TGCTGCGGCCGCGGTGTATGGGGCTTTACTAAAGGCATGATAGCCATCTTCAGCCTACAAGGAGCTGTCTTGGCCATTGTGTCTGCGGCATCTCTCAGTGTCTTCTCTGCTTTCTGTCTGTGGTGCAGGAGGAAAACCAAAATAATACATGAAGAGAATCAAATTTATGACCCTCAAATATTCCAACGCGAAGGAAGCAGATTTGCAGTAATGCGATCTAAAACAGTCACACGACCCAACCAGATTATAAGAGAGCTGCCTCCAACACCAGCGGAACAAACACCACAAGTTGTGAATGAGGAGCAAGCGAAGTATCAAAATGTTGCAACAGCTCAGATGGGAAGCGTTGAACCAACATATGTAGATCCGATCCCAGTGTTAGTGTACCAGAATGTTAAT…	TC29929	EST
EST1-3A_F01	ATGGGGGACNGTACCTGGAACCACTTGGAGTCGTGATCATCCTTTCTGAGTTGTGCAGTTTGAGTGTTAACCTCAGTCTCCCCCCACGAGAAGATGCAGGCCTTTGCCGTCGCTGCCCTCTCCATCTGGCTGTGTCTGGGTGCCACTACCCTGGCAGAGTCCCACGGCCCACAGCACTGCACATCACCTAATATGACTGGGGTCCTGACTGTGCTGGCCCTTACAGGAGGTGAAATCAAGGCAACTGGACATTACGGCTATGACTCGACGGACAAGAAGATACGTTTCACTGAAAGTGAGATGCACCTCAACAAGACTGAACATCTGGAGGACTACCTGATGCTATTTGAAGAGGGGGTCTTCTATGACATTGACATGAAGAACCAGTCCTGTAAGAAG…	TC26981	"Q9UM22; Mammalian ependymin related protein-1 precursor (MERP-1) (UCC1 protein)."
EST1-3A_F03	CGGTGTATGGGGAAACCAGCTGATGTCTACCTGATAGACGAGCCCTCCGCCTACCTGGACTCTGAGCAGCGTCTCGTGTGTGCCAAGGTCATCAAAAGATTCATCCTCCACGCCAAGAAGACTGCGTTTGTGGTGGAGCACGACTTCATCATGGCCACCTACCTGGCTGACCGCGTCATTGTGTTTGACGGTATTCCCTCGCGAAGCACCGCTGCCAACACGCCACAGACCTTACTCGCAGGGATGAACAAGTTCCTATCACAGCTGGAGATAACGTTCAGGAGAGACCCCAACAACTTCCGACCAAGGATCAACAAGATGAATTCGAGCTCGGCCGACTTGGCCAATTCGCCCTATAGTGAGTCGTATTACAATTCACTGGCCGTNTTTTTAANACAA…	TC38574	"Q96B10; Q13181; Q96AL0; Q99K66; O88793; Q13864; ATP-binding cassette sub-family E member 1 (RNase L inhibitor) (Ribonuclease 4 inhibitor) (RNS4I) (HuHP68)."
EST1-3A_F04	CTGCGGCCGCGGTGTAGGGGTAGGGTGGAGGTGATATGGTCCTTGACTAGTCTCTCAAAGCACTTCATGATGACGGAAGTGAGTGCTACGGGGCGGTAGTCATTTAGCTTAGTGACGTTAGCTTTCTTGAGAACAGGAACAATGGTGGCCCTCTTGAAGCATGTGGGAACAGCAGACTGGGAAAAGGATTGATTGAATATGTCCGTAAACACACCGGCCAGCTGGTCTGCGCATGCTCTGAGGGCGCGGCTGGGGATGCCGTCTGGGCCGGCAGCCTTGCGAGGGTTAACACGTTTAAATGCTTTACTCACGTTGGCTGCAGTGAAGAAGAGCCCACAGGTTTTGGTAGCGGGCCGTGTCGTTGGCATTGTATTGTCCTCAAAGCGAACCAAGTAGTTG…	TC24976	ReO_6 protein.
EST1-3A_F05	TGCGGCCGCGGTGTATGGGGTTGCACACCTTCTCCAACTCCTTCTGGTGGTGCTCATACTCTTCCTTCTCAGACAGTCTGGTTCTTGTCCAGCCAGCCCGATGACCTCGTTGCACTTCTCCAGAATCTTAGTCTTGTCCTCGTCACTGATTTTCCCCTGCACCTCGCGGTGTTCCTCAGATTGAGGTCACATTTGACATTGANGCNAACGGTATCATGAACGNGACAG		EST
EST1-3A_F07	TGCTGCGGCCGCGGTAGTCATGTGACCAATGTGCGCTTCACCCACTGTGACAGTCACTTGCTCTCTATGGGTGGCAAGGACACCTGTATCCTCCAGTGGGAGGTCAAGAGAGCAGGAACATCAGATGGTGGAGACCGCACACACTCTGCATCCATCACCAGTTCCCCAGAACCTTAAAGGAGGGAAAGAGACATTAAGAGTAAATCTAATCACATTTTATTGGTCACATGCGCCAAGTACAACAGGTGAAGAAGACCTTACCGTGAAAAGCTTACATACATACCAGTTCTAACAAAATAGTTAAGAAAATATTTACTAAATAAACTAAAGTAAAAAATGTAAAAGCAACACAATAAAATAACAATAACGAGGCTATATACATGGTAAGTTGATGTCAAT…	CB507414	"Q9HC35; Echinoderm microtubule-associated protein-like 4 (EMAP-4) (Restrictedly overexpressed proliferation-associated protein) (Ropp 120)."
EST1-3A_F08	NTGCTGCGGCCGCGGTGTATGGAGGAGGACAAGACGAGGTTTGAGAACCTCTGCAAGCTCATGAAGGAGATCCTGGACAAGAAAGTAGAGAAGGTGACTGTGTCAAACAGGCTGGTGTCGTCGCCCTGCTGCATCGTGACCAGCACGTATGGCTGGACGGCCAACATGGAGCGCATCATGAAGGCACAGGCCCTGAGGGACAACTCCACAATGGGCTACATGATGGCCAAGAAGCACCTGGAGATTAACCCAGACCACCCCATTGTGGAGACCCTAAGGCAAGGCTGACCTGGACAAAAACGACAAGGCGGTGAAGGACTTAGTCATCCTATTATTCGAGACGGCATTGCTCTCTTCGGGCTTCAGCTTGGATGACCCCCAGACTCACTCCAACCGCAT…	TC35999	"P08238; Q9NQW0; Heat shock protein HSP 90-beta (HSP 84) (HSP 90)."
EST1-3A_F09	GCGGTGTATGGGGGATGGTGGTCCCTCCCTGTGCATCCTGGGAGAGTGAGTTCTTGGGGCAGCGTATTCTGAGACATTGTTAGAGAGATGTGCAGAGTTAACTTGTTATAGCTGTCTTTTAGTGTAATTCCCTCCAATAGAGTCGAAGGTACTGTAGTGACATTTGTAGCACCCGCAGCAGGTGGTGCCTTAACATTCTAGAGCCAGTTGATTTCCTTGCTCATATCTATGTCTCTTATGCTAGTTTGTTCACGGACTGAAAACAATAGACTGCAAAACGAAGAAGAAAAAAGAATACAAGTACATCTGCTGTTGTTTATGAGCATGCTTCTCTGTCATATTGTGATTCAGGCCAAAGGGAGTGTTGGCTGATTGAATGGGGAGTTACTCACTGTTCAT…	TC42621	EST
EST1-3A_F10	GCTTATGCATGCGGCCGCGGTGTATGGGGTGTGTCGGCTGCATGTCCTTCTTGCTGATGTCAAATGCCTCCTGGTAGGCCTGCGGCGAGCTCTCCAACGAGGAGCGCAACCTGCTGTCGGTGGCCTACAAGAATGTCGTGGGGGCGCGTCGCTCCTCCTGGCGCGTCATCTCCAGCATCGAGCAGAAGACCGAAGGCAACGAGAAGAAGCAGCAGATGGCCCGTGAATACCGCGAGAAGATTGAGGCCGAGCTGCAGGACATCTGCAAGGATGTGCTGGCACTCCTCGACAATTACCTCATTGGCAATGCGACTCGNCGANNTCNTGGAGNANAAT	TC26070	"P31946; 14-3-3 protein beta/alpha (Protein kinase C inhibitor protein-1) (KCIP-1) (Protein 1054)."
EST1-3A_F12	CGGTGTATGGGGCTGTTTTTCGTGGTTCGGGCTAGGCCCATTAGTTCCAGTGAAGGTAAATCTTAGCGCTACAGCATACAATGACATTCTAGACAATTCTGTGCTTCCAACTTTGTGGCAACAGTTTGAGGAAGGCCCTTTCCTGTTTCAGCATTACAATGCCCCCGTGCACAAAGCGAGGTACATTCAGAAATGGTTTGTCGAGATCGGTGTGGAAGAACTTGACCGGCCTGCACAGAGCCCTGACCTGAACTCCATCAAACACCTGTGGGATGAATTGGAACGCCGACTGCGACCCAGGCCTAATTGCCCAACATCAGTTCCCTGCCTCAATAATGCTCTTGTGGCTGAAAGGATGTAAGTCCCCACAGAAATGTTCCAACATCTAGTGGAAAGCCT…	TC44204	Q98TI8 Putative transposase.
EST1-3A_G02	TGCGGCCGCGGTGTATGGGGATTTAGTTCATGAAGTTGCGAGAGTGTTGATGGTTAAAGAGTTGTTGGTTTTTAATGTGAGGAAAGCTGAAGATGTCATGACGATATACAGGGAGAGACTGAGGAGTGTGAGAGAGGGTGCGAATTGTAGAATTAGTACTATTCATCCTAGATGGGCAATTGAAGAATATGCTAGAATTTTACGTAGTTGGGTTTGATTAAGTCCACCTCAGCCTCCCACTGACTACTTGCATGAATAGGCCTAGAAATCAATACCCTAGCCATTATCCCGATCATAGCGCAACAACACCACCCCCGANNAATCNAAGCGACAACCAAGCNTTTTTTGACACACCCCNCCGCCGCNGCAATAATCCNTTTTGCCAACACCACCNANGCC…	TC28173	Q94W51 NADH dehydrogenase subunit 2 (Fragment).
EST1-3A_G03	CGGTGTATGGGGAGAAGGAGGTGATTGGTGGAAGGGAAGGACAAGGTGATTGGTGGAAGCGATGAGGGTGTCTTTTGGACCTTGCGATGATGGTTTGTGTGTGTGTGTGTGTGTGTTGTGACCAAGAGTATTAGAGTATTTCAAAGTGGTTTCTCTGTGACGAAAATAGACTTGGTTTTCTGTCTAAATACGGAGAAGCGACTAGCCTGAGCAGCAGCCTGTCGGGGCTGTGTTGACAACTCCTTCGACACTCATTGGGTTTGCAATAAAACACCAGCAGACAGACAGGCGCTCGGGCTTTAAGGCAACACCTTACAGCAACAATGCATCCACGCGTTTAAGGGTTTCTGACACAGACTGCTCTCTCCGCTGAGCCATCTCATCCGTTAGATGAAACAC…		EST
EST1-3A_G07	CNGCTTATGCTGCGGCCGCGGTGTATGGGGGGGACAAGATGGCGACGAGCAATGGTGGTGGAATGGAGGTGGATGGGGCAGCCAGCCCCAGTGTTATGGTATCTGGGGTCACCGGCAGTGTCTCTGTTGCCTTGCATCCTCTGGTCATCCTCAACATCTCAGATCACTGGATTCGCATCCGCTCCCAGGAGGGGCGGCCCATGCAGGTGATCGGCGCGTTAATCGGGAAGCAGGAGGGTAGAAACATTGAGGTGATGAACTCCTTTGAGCTGCTTCATCAATTGGTAGATGACCGAGCACACATTGACAAGGAGTACTACTACACCAAGGAGGAGCAGTTCAAACAGGTCTTCAAGGACATGGAGTTCCTGGGCTGGTATACAACAGGGGGTCCTTGTG…	TC39202	"O15387; MOV34 ISOLOG (COP9 subunit 6) (MOV34 homolog, 34 KD)."
EST1-3A_G08	CTGCGGCCGCGGTGAACTGTTGAACACAAGAAAATGGGGGATAAAGAATTGATGTGGGCCTTGAAAAATGGAGACCTGGACGAGGTTAAGACCTTAATGAAGGATGAGGATGTGAACAGGACCCTGGAGGGTGGCAGGAAGCCCCTGCACTATGCTGCTGACTGTGGCCAGGCTGAGATGCTGGAGTTCCTCCTCTCCAAGGGAGCAGATGTCAACGCCCCAGACAAACATGGTATCACTCCCCTGCTCTCTGTAACGTACGAGGGTCACCTGACCTGTGTCAAGATCCTGTTAGAAAAGGGAGCCGACAAGGAGCGGAAAGGACCGGACGGCCAGAGCGCCTTCGAAGCCGCAGAGACCGACGCCATCAAGGCTCTCCTCAAGTGAGACCGGAGCCTA…	TC36297	"AAH28093; Granule cell differentiation protein."
EST1-3A_G09	GCGGCTTGGTTGGGTTGTGTATCGGAGGACGCATGACTTTCAACCTTCGTCTCTCCCGAGCCCGTACGGGAGTTGTAGCGATGAGACAAGCTAGTAGCTACTAAACAATTGGATACCACGAAATTGGGGAGAAAAAGGGGAAAAAATACAAATAATAATAAATAAAAAATGTGAAGTTTATGATGATGACGTGCAAGCGAGCTGTCATTCATTGCTATGAATCATTGATCATTGATCATAGCTATTATTTCCTTTATCTGCCCTCAAATGTTTGGATATACTGGTAAAGTTAGCTAGCTAGCCAATGAGGTAACATGACCGAACAAATGTAAACAAACTCGCAAGCAGTTGCTGTGGTGGAAAAAGTACCCAATTGTCATACTTAAAAGAAAATTACTC…	TC35785	EST
EST1-3A_G12	CTGCGGCCGCGGTGTATGGGGGGAAAGATGGCGGAGTCAGGGGAACCCAATGCAACCTGTACTTTTCTATTTAAAAAATCTACCAAAAGATGCAACGCTAGGAAGAGAAAAGCCAGTGACAGCGACACAGATGGCAACAGTGACGAAGACAAGAATTCGAGCTCGGCCGACTTGGCCAATTCGCCCTATAGTGAGTCGTATTACAATTCACTGGCCGTCGTTTTTACAAACGTCGAGA	TC41518	Zinc finger protein 183.
EST1-3A_H03	GCGGCCGCGGTGTATGGGGCACACACACACACACAGGTACCACACACACACACACACACAAANACAGTACTCNCCTGGAGAGAACTTGTGAGAATTCATCTGACTCCTGTCCATCAATCACAATGCCTTAACCGAGGAAGGGACAACCACTCANTGCACAAGAGGAACCTCCAGTACTCCNATACATTATGTGTATGCATTGTTTAACTCTTGGGCTGAGAGGGAGAATGCAGTANGGTCAGAAGAAACTCAGAACACTACCACTCCNAAAAAAAAAAAAAA	CX254566	EST
EST1-3A_H05	GCGGCCGCGGTGTATGGGGCTGTGGAGGTCCTGAAAGCAGAGCGAGTAGGACATGGATACAACACACTGAAGGATCAAGTGTTGTACAAACAGCTCCTGGAGCAGAACATGCATTTTGAGGTGTGTCCCATATCCAGCAGACTGACTGGAGCCTGTCATCCAGACTTCACCGAGCATCCTGTCATCACGTAAACTGTCTTTCACTCCCAATATTATTTGAATGATACGTCTTTGGATCACGTTTTCACCAATTCATGAAGGTTGCAGTTACAGGCTCAGCTTGTTTCATTTTCGTTAAGGTTTACTTCATCACCTCGGAATGACGTGTGTGTGTGTGTGTGTGTGTGTGTGTGTGTGTGTGTGTGTGTGTGTGNGGTGTGTGTGTGTGTATATTCANGA…	TC36668	"P00813; Adenosine deaminase (EC 3.5.4.4) (Adenosine aminohydrolase)."
EST1-3A_H06	TGCTGCGGCCGCGGTGTACCCATCCCACCACTTCCGCACCCTCTATCCGGAGCAGGCATACACGCACAGCGATATTCGGGGCTGAAAGAGGAGCCCCAGACCGTTCCAGACATGCAGAGCAGCGACGACNAGTCAGTTTGCGGCTTGTCCCCAATCGACATGGAGAACCAGGAGCGCATCANGGCCGAGCGCAAGAGGCTAAGGAACCGCCTGGCAGCCACCAAGTGCCGGAAGCGCAAGCTGGAGCGCATCTCGCGCTTGGAGGACAAGGTGAAGATTCTGAAGACAGACAACGCCGGGCTCTCCAGCACAGCTTCCGTCCTGCGCGAGCAGGTAGCTCAACTCAAACAGAAAGTTATGACACACGTCAGTTCTGGCTGTCAACTCATGTTGACATCC…	TC30232	"P17275; Q96GH3; Transcription factor jun-B."
EST1-3A_H07	TGCTGCGGCCGCGGTGTATGGGGATGGCCAACCTCCGAAAAACCCACCCTCTCCTAAAAATCGCTAATGACGCACTAGTCGACCTCCCAGCACCTTCTAATATCTCAGTCTGATGAAACTTTGGCTCACTACTAGGCCTATGTTTAGCTACCCAAATTCTTACCGGGCTCTTCCTAGCCATGCACTATACCTCCGACATTTCAACAGCTTTCTCCTCTGTTTGCCACATCTGCCGAGATGTTAGTTACGGCTGACTCATTCGGAACATCCATGCCAACGGAGCATCTTTCTTTTTTATCTGTATTTATATACATATCGCCCGAGGACTTTACTACGGCTCGTACCTATACAAAGAAACCTGGAATATCGGAGTTGTACTTTTACTTCTCACTATAATAA…	TC35827	Q8SGB0 Cytochrome b.
EST1-3A_H08	CTGCGGCCGCGGTGTATGGATCCCCGATGACACCTACTACTGCAAGCTCATCGGACGCCTCGTCGACACGATGGCTGGCAAGTCCCCCGGGCCGTTCCCAAACTGTGACTGGAGGTTCAACGAGTTCCCCAACCCGGCCGCCCACGCTCTCCACGTCACCTGCGTGGAGCTGATGGCCCTGGCAGTGCCCGGCAAGGACGTGGGCAACGCCCTGCTCAGTGTCGTCCTCAAGAGCCAACCGCTGGTGCCTCGGGAGAACATCACCGCCTGGATGAACGCCATCGGCCTGGTGATCACCGCCTTGCCTGAGCCTTACTGGGTGGTCCTGCAGGACCGTATCGTGAGTGTGCTGGGCAGTCCGTGCTTCACCACAGAGACTGAGTGGGTTGGTTACCCCTT…		EST
EST1-3A_H10	CTGAGCTCTCCCNGCCCCTGCAATGTGGCCAGTCCAGATGATAGCTGCTTCTTCTCCACAGACTTCCCCCAGGAAATGCCCAGGGCCCTGGCCAGCCTCAGCCGTCCCCATAGCGATAGCCTGGCTGGCAGCAGTGGCTCCCTCTCCTCCTCTTCTTGGGACCCCTCCAGAGCCTCCCTTTTCGGGACACTCCCCAGGAGGGCTAGGAGAGCCAGCGTCCGCAAACACATCCTGAAGTTCATCCCTGGATTCAACCACTCAGTGGAGGAGGAGGACACCTGACCTATGAACGAACACTACAGTAGGTCTGTGTCTGATGTGATGTTCAATACAAACATTTCCTGCTGAGACTGAAGCATTGCCAATATGGACACCGTGCCCCTGGCTCAGGAGTAGCCA…		EST
EST1-3A_H11	GCTTATGCATGCGGCCGCNCCCGCCATCGTGTGTGTTATAACGGTGCTCTACTTTGCTTGGCAGCTATTCANAATTGGCTTGTATCTGTTCTGTGTTTTATATTAAGGTTTGTGATATGTCGAGTGGGAGTTAGGCGTCAATTCTGAATTTTTGAATTGAATTCGAGCTCGGCCGACTTGGCCAATTCGCCCTATAGTGAGTCGTATTACAATTCACTGGCCGTCGNTTTTACAACGTCGAATTGTTTTAGTTTGTTACGTATGACCATAATAACGGCAAGAAGGAGATCAAGAAAATGTAGCATTGTTATAGAATATTCCAGGCAATTTGGAACCGCGTTAAAGAACACAACTAAATCGATAATACCGCAGAGGCTGTTCCAACACAAAGAATTCGAG…		EST
EST1-3A_H12	CGCGGTGTATGGGGGGAACGGGCGGAGACACAAAAAGTTGAAGGAACGGTCTCGGACTGGCTATGTTGCTAAATCTATTTGAATCATTCGTGAAGTAGGCAACAAGAAATTGTGTTTGTGGAATTAGGCACACTAAACTGATTTTGTATCTGAAAGAAAAAGTGCCAAAGGGCTCCAGAGCGCTAGGATGTCAGTGAGCGTGACGACGGACATCAACGCAGATAAACTGACCGACAGACGGGCTCTGCTCGAGAAAGGCGAGCAGAAGGCATTGGGGGTGTCCCAAGTAATGATTGGTGTGATGGTGATGTCCTACTCCCTCCCCCTCCTCTCCACTGAATTCGAGCTCGGCCGACTTGGCCAATTCGCCCTATAGTGAGTCGTATTACAATTCACTGG…	BX871494	EST
EXOB1_A01	GTATGGGGAGAAAGAGAGAGAGTGGAACAAAGAGAGGGGAGAAAGAGAGAGAGTGGAACAGAGAGAGGGGAGAAAGAGAGAGAGTGGGACAGAGAGAGGGGAGAAAGAGAGAGAGAGTGGGACAGAGAGAGGGGAGAAAGAGAGAGAGTGGGACAGAGAGAGGGGAGAAAGGAGGATTTTATAACAAAAACTCCTGAACAAGATTTGGACTGAAAAAACTGGCATTAACATTTCAGCCACAATATAGTCAAATCATTCAATAGCTGTTCTATTTTTTATTTCATGTTTAATATAATTTATTGATAATTTTTTCCGCTCCTGGGAATGAATAAACAAGGGGGGAAAAATTATGCAATTATGCCATAAAATCAAATGCTTATTTTTTCTTACTGATTGTCA…	CA366383	"Q96DG4; Hypothetical protein (Fragment)."
EXOB1_A03	GGCTTGTGATACCACGCTGTTGTCAGTGAGGCCTGTGTATGACATCACAATGCAGTCCATTCCCTATGACTATGAAGTTGTACCATCTTGAGCATAGCTTTTGTACCTTGTCAAATGTAAGGAAATAAATTGCATGTAACTTAAAAAAAAAAAAAAAAAAAAAAAAAAAAAAAAAAAAAAAAA	TC37703	Metallothionein-IL (MT-1L) (MT1X).
EXOB1_A05	TGCTGCGGCCGCGGTGTATGGGGAACACGGTTCAGGGCCAGGGGACCAGTTACAAGCAGGAGACCACTGGAAAGCTGCTTCAGGAACACAACACGCTTTCCACGGTGGCGCCCAGTGAGTAGTACAAGCACGGTTCCTGGGGTGATGGTGGCACGCAGGTTCCTCTTGTGCTGGCTGAAAGGCTTCTTACCATGGTTCTTCAGCTTATGGGGCACATCCTCTGTGGGGTAGTAACGGGGCATCTTACGTATCTTGACAACACGAGTGCCTCCGTTCTTGTCTCCACCAACAGTCTTGGTGATTGTGGATGGAGTCCTGACCTTCATCTTCTTCTCAATCTTGGTCTCAGTGGTCTTGGTCTTTCTCTTGTACATGGCCCTGCGGGCGTACATGGCGGTG…	TC36076	"Q02878; 60S ribosomal protein L6 (TAX-responsive enhancer element binding protein 107) (TAXREB107) (Neoplasm-related protein C140)."
EXOB1_A06	GGNAGGCCTTCTTCAGGGAGCCTGGTCCAATGTTCTCAGAGGCATGGGTGGTGCCTTTGTGCTGGTCTTGTACGATGAGCTAGAGAAAGTCCTTTAAATTATTGTTTTTTTAACATCACTGTTGAATTTACATTAAATGGCTAAATGTAACAACTTTCCACTCCTATGGATCCTGCATTCTGCCTTATTTATGTGAACCAGCTAGTGGTCTGCTACTAGTTGAGGGTGGCGGCTGTAAGTTGTGCATTTTATCTTTTCAAACGTTCCATTCTCATTTACCAATGTCATTCCTGTATAAGAAACCTCAAATACTACCCCTGTCCTCCAGTGGGTATGTTTCTAACCACCACTTGAATAAATTCATTATAATGGACAAACCTACAAAA	TC26259	"P12236; Q96C49; ADP,ATP carrier protein, liver isoform T2 (ADP/ATP translocase 3) (Adenine nucleotide translocator 3) (ANT 3)."
EXOB1_A07	CGGTGTATGGGTTAGACATCTACNGTCTATATTAACTCTGTGTTGGGTAAAACTAGCCGTGTCTATGGGTTAGACATCTACAGTCTATATTAACTCTGTGTTGGGTAAAACTAGCCGTGTCTATGGGTTAGACATCTACAGTCTATATTAACTCTGTGTTGGGTAAAACTAGCCGTGTCTATGGGTTAGACATCTACAGTCTATATTAACTCTGTGTTGGTTAAAACTAGACCTTTTTGAAATGCGTTATGCAACATTATCGGCAAGTGACTTGATGCCTTAGATTTGTTGAACAGAAGAGTGCTGACATAACGTTCATATTTTAACTGTTAAACTGATTCAGTGCAATATTCCCATCACATTATTCTAAACATATGCAAACCAACATATTAGGGTAAA…	BX080929	EST
EXOB1_A08	TCNGCTTATGCATGCGGCCGCGGTGTATGGGGAGGGAGGAAGAGATATGCAGGAGAGACAGATGGAGAGAGAGGAAGAGATATGCAGGAGAGACAGATGGAGAGGGAGGAAGAGATATGCAGGAGAGACAGATGGAGAGGGAGGAAGAGATATGCAGGAGACAGAAGGGAAGTGGCAAAGCACGACATGGAAGCATCAGGTCGCCTATATGGAGAGGAGGTGGTGTTTCTCATGGACCCAGAGGACCAACTAGTTTTTACTACATGTTGCCCATGAAAGTACGTGTTCAAGGACTAAAAATTGCCCTCAGCTCCAAACTGGCCCAGGATTATCTCCATGTGGTTGACACTCTAAACATCCCCACACCTGACCCACAGTACCTCATGGACCTCATCAGAT…	TC26060	"Q9BYD3; Mitochondrial ribosomal protein L4 (L4mt)."
EXOB1_A09	CNGCTATGCATGCGGCCGCGGTGTATGGGGTTTGAGAAATATGGACCAGTGATCCGAATGTAGTGGGTTGACTGGCCTAGGCAGTCACATTTACCAGCAGTTGATGGTCTTAGCATTTAAAAAAACATTTGTTCTATAGTTATTTAGGATCCCAGGGTGGGTGGAGGAACAGGTGCTGAAGTATTTAGGTTTCCCCTTCATTTATTCTCCGTAAATAACTCCCCAAATCTCTGTTCTCCTTTGCTGGTTAGACCAACAGTAATCTTCTGTTGAAATTGTATTTTTGTTTTAACTAAGCTCTGTCACATTGTATATGCCAATTCTGTGTATTGTGTTCATTCTTAGCCAGGCGATCTGACCAGCTTGCTTACAGGGTTGGACAGCATTCTTGTGTAAATT…	TC36054	Nuclear matrix protein NMP200.
EXOB1_A10	CNGNTNATGCTGCGGCCGCGGTGTATGGGGAAGACTTACTGCAACAGATTGCATCGCACAATTTGACATTGACTCTTGGGAGTGCCCCAAAAATAATGAATTGAGCCAACATTTATATTCTCCAGGCTCATTGTCGTGCCGATATTAACATGTGCAACACCGCTGTAATCTATACCCTGGTGTATTGGAGTCATCTTCAATCCGGCTCTAAAGGGTGTAGGTTTGAATGAGGAAAATGTTGACCACTGGCATAGCTGTATTTAAACCTGGTCCAATCAAAACCAGTAATCTCACTGGTTGTCCTCTTTACTAAAGTCCTGGTGGTACTGGTTCTAAAGTCTGGCCTGGCCCCTGGTGATGATTCCTAATCTTTCAAAAATGTTTTTATGCTTGCCACAA…	TC41385	EST
EXOB1_B02	GTGAGGGAGGTGTGGAGAGTCAAGAAGAGCAGGGCTCTGAGACAATGACCCAGACCCTGTTGCCATGAGACCACATTCTACACAGTTTACATATTAAGAAGAAAACAGCTCTGAGATAACTGTGCTGTATTGTATAATCAACCTCTCACTCTTGCTTTCCCTTTACGATCAATAATCTCAAATACTGGTAGGTATAAGATGGAAAATGTGCACAAATTTACTGCGACGCAAATTATTTAGAACAAGACACCAACGTGTTGGCAGCTTCCTGCCTTCACCAGGGATTTACTACACAATACATTAGTACACAACACCACACCACACAACACAACACAACACAGCACAACACAACACAGCACAGCACAGCACAGCACAGCACAGCACAGCACAGCACAGCAC…	TC2816	"Q9BYR0; Keratin associated protein 4.7."
EXOB1_B03	CGCGGTGTATGGGGGTGTGTGTGTGTGTGTGTGTGTGCGTGCGTGCATGCTGGGTGTGTATGCTACATGTGTGCACATGTAANTGTGCATGGGTGCATGTTTCTGGAGTCGTCTTGTCTCTTCTGGCTCTGGAGAGTGATGTGGATGGGACTGTGAACTTGTAGGGCCAGATGCTGCGTTTTGTTGGAGAGGTCGACCGTTAGACGAGCAGCCAGTTAGCCGCTGTGTGACAAGACACGACGACGGGTGGCCAGAGACAGCAGGGCTTTGCGCGTATGCGCGCGCGCACCCTCTTTCCAAAGCTATCCCATTATCCCTCTCACTCTCCCTCTCTCCCTCGTCAGCGGNTAGGAACGTGGCCCTGTCTGAAGGGAACGTCTCCTGGGTGTCTCCCGAAAG…		EST
EXOB1_B04	TGCTGCGGCCGCGGTGTATGGGGGGGAAAGCTTAATGTAAATGATTTAATTGATATAAAAACAATATTGTTTTTGTATTTTCTGTCTTATCGATACATGGTCCAGTTTGTTGTTATGCAAAAAGAGGTTTGACCATTCTGAGAGGTGTTCCTCTCTCTGGGGGGGTGTAGGGTGGGGCAGGGGGCTCCTGTTGTGGACCAACACAACTAATAAAGTGCACATGTCTATTGAAATAAAAAAAAAAAAAAAAA	TC35767	"P14104; P99022; Actin, cytoplasmic 2 (Gamma-actin)."
EXOB1_B07	GCGGNGTATGGGGGATACGGAGGCTACCAGCAACCCTGGAACTACAATCAGGGTTACTACCCTCCCAGCTAAGGGGGAAGAGAAATGCTGTGACACCATTGTTCAGTGAACTCACCACCACCTCACTTTAAATTCCACGGATGAGTCCAAATGGCACCTTATTTCCTATGTAGTGCACTGTCTTTGACCAGGGTCCAGGTCAAAGGTAGTGCACTTTGTAGGGAATAGGTTGCCATTAGGGATTTAACTAATATCAGGAACAGGGGTGTTACATCTACTACTCGTTTGGTCTTTGAAAATGTGCTCTTGTACATTGTTTTAACGATAAACTATTTTTGTATTCTCTTCTACATGCAGCCCCTTTCAATTTAAGCAAAACCCCTCTCCACAGGTCCTGTA…	TC32439	EST
EXOB1_B08	TGCTGCGGCCGCGGTGTATGGGGGGTGTGACGCAATTGCGGAGCCTTCAGAGGCATGCAGAGGCCAAATCAATCGTCCTACCACATCGCCATGCGCCTCTCAAATTTTGTAACAATGCGGAGGGCTCCGTATAGCTCCACATTGACATGATTGGTTGATGGTAGGTGGGGGCGGTACATCCTGTATAAATACAAACTCACTTTCTTGACAACTTCCTTCACAATAGCTCTGCCCTGCTCCGCTAAACGCAAGAAGTATGAAAGCCCTGATGTTCTGCGGAGGCTGCATCGCAGAGGCAGCAACTTTGGATCTCGGATTGACCATGCAAAGCCTTTAAGACAGTGTTTTTTGCCTTGTCTCCCTCTACCCCCCAATCCCCCTGGCACCAGCCTGTAAATA…	TC29571	EST
EXOB1_B09	GCGGTGTATGGGGTTTNGCTGCAGGCTTGGTCCTCAGGTAGTACATGCCCGTCTTCAGACCCTGCCTACCAGACCTACCCAGGCTCCCCTGTCAGCAAAGGAATCCTTCAGTACAACATGTGGGACAAAACCCCAACTGACCTGTGGGACTGGACAGTTCTCAAGGAAAAGATTGCCAAGCACGGTGTGAGGAACAGTCTGCTGCTGGCCCCCATGCCCACGGCCTCTACAGCCCAGATCCTGGGCAACAATGAGTCTATCGAGCCCTACACCAGCAACATCTACACCCGCAGAGTCCTCTCTGGAGAGTTCCAGATTGTGAATCCCCNTCTGTTGAAGGACCTAACA	TC36656	"P23921; Q9UNN2; Ribonucleoside-diphosphate reductase M1 chain (EC 1.17.4.1) (Ribonucleotide reductase large chain)."
EXOB1_B12	CNNNGNNTGGNGCTCTCCCTGNGGNTCTGNCTCCTCNACCGTAACCTGCGCCTGGATACCATTGCTCTGGCCAAGAAGACCAAACGTGTCGACACTAAGAAGTTGGAGTAACACAAGACTGACCACCTCCCTCAACCCGTTGTGGCTTCGGGTGAAGTTTCCCTTAGGTACAGATCTAGGATAAACTTCCCCTCCCCCAATCCACATTAATGGGGAAAATGCTTAACTGACCCAAGATCACCATCTTAGGGGCAACTTCACCCAGCTCACTGAAAGCTTTAATAACACAAGTCCAGGGGACAGGCTTCGATCTCTGGTCCTACAGTCAACGTGGTGAAAAGATCCCTCAAGACGGTTACTGTGTGTTTGAGGGTGTGACTATTCTAATCAATGAGTGAA…	TC27240	EST
EXOB1_C02	CNNCCGCGGTGTATGGGGCAGTATGGCTTGTATGTAAATTATGTCACAATGTCTGGGTTTTTTTGTACTTGCAGCCTTAAGTCTTGGTCCTGTTAATTTTTTTTTGTTCATGCAAATTAACCCGAGTGTGACCTCTGCTGGGGGGGGTCAGAGGTGATTAGGGTGCCAGAGGGACCAGTGGGGGGGGGCCAACTTGTACACTGACTAAACTCCCAATAAAAGTGCACATGTGTTCCGACATCNNAAAAAAAAAAAAAAAAAAAA	BX079701	EST
EXOB1_C04	TCAAGCTTATGCATGCGNGCCGCGGGTGTATGGGGTCTTGGTTCTGTTCCCGCCATGTTGGCCGCCCAGGACGTCGCCCAGAGGTGCAAGGAGCTGGGAATCACTGCCCTCCACATCAAGTTGAGGGCCACTGGCGGGAACAGAACCAAGACCCCATACACCGCGGCCGCATGCATAAGCTTGAGTATTCTATAGTNGTCACCTAAATNCTNGNACNCATCNANGATGTCACCCCTATTC	TC35823	40S ribosomal protein S14 (PRO2640).
EXOB1_C06	CTGCNNCCGCGGTGTATGGGGCGTATCTCCCGTTACCTGGCCAATAAGTGCACAATCGCCTCAAGAATTGATGCCTTTTCTGATGTGCCCACCTGTGTGTTTGGTGACAAATTGCGTGACCAGGTGGAGGAGCGCCTTTCGTTCTACGAGACCGGAGAGGCGCCTCGCAAGAACCTGGACGTCATGAAAGAGGCTGTTATACAGGCCGGAGAGGTGGCAGCTGAGATAAAGATCAAATTGGCAAAAAAAAAAAAACAAAAAAAAACTCCTCTCTGT	TC27176	"O00567; Q9NQ05; Nucleolar protein Nop56 (Nucleolar protein 5A)."
EXOB1_C08	CNNNCGCGGTGTATGGGGGGGTGACAGGGCGACTGCTGCTCAAGGCAGAAAATGTGACATTCCAACTTTTCCCAAAAATTCCCAGATTTTCCACCAATTGCGGTGGAAGGGTTCTGCAGCCCTACAGAGATCCAGCTATGCCTTGTTTCCAATTGTCACAAACCCGGTTGTGAGGATTATACGTTTCACAGGCTACTTCCTTTAGTTTATAATTTTCTTTCCAGAAAGATTCGATTTGAAAGGGTCACTTTTGTAACCTACCTCACCAAACTGTTGGAGAGGTCTTTATACGAAGGACCAACCTACAAATGAGGGCGATTGTCTTTTATTTTTTCGTTTGATAAAATTGCCTGTCACTGGGTGGGCGGGGAAAGGAATGTGCAGAGTTATTGCTTGGTC…	TC36112	"Q96B90; Eukaryotic initiation factor 4A-II (eIF-4A-II) (eIF4A-II)."
EXOB1_C10	GTATGGGGAGGGTCTGGCCAGGATGGAGCTCTTCCTCTTCTTCACCTCCCTCCTGCAGCGCTTTCGTTTCTCTCCTCCTCCTGGAGTAACAGAGGATGATCTGGACCTCACACCATCCGTGGGGTTCACCCTCCACCCTTCACCTCACCAGCTGTGTGCTGTGAGCCGGGTCTGAGATTTGAACATGAAAATATTGGTGGGGCAAAAACTCAATCAAAAAAGCTAAAATGCATCGAAACCACTACACATTAAATGTACCATTATAATAAATAATCCCAGAAATGAGTTTGCGCGACACACAAACATTATTATATTTAGTTTATGATCGGTTCATAGGCACCTTCCAATATCTTTTACATTTAATTACACTGAAGACTACGGTAGTGGAACATATTTTTA…	TC41626	"Q16752; Cytochrome P450 2D6 (EC 1.14.14.1) (CYPIID6) (P450-DB1) (Debrisoquine 4-hydroxylase)."
EXOB1_C12	GATGGGGTCATCGCCTTTGANACCTTCAGTTGTTCAGGTAGAGACTTCTTTTGGGGTGGTGAAACACTTGGAGAGCCCCTTCTCTTCATGTCAGGGCTGCTGCCACCTGTAGCCTCGCTCGATTTCTTAATCTCAAACTCCCACCTCTGGTGTCCACTGAGGTCATAGAGCGAGTCAGATCCAAGTGTTCTGGATTTTATGCCTGGTGCAAAGAAACCGTTGGCCTCGCCTGCTGAGTTGAAATTTCCTGGCTTGTCATCATCTGTTGGCAGAGAGCACAAAGAGTCCATGCTTCTAGCTGGTCGGATAGCTGCCTTTTCTGTGATGTTCTGTGCTCTCAAGAACACACTCCCATTCCGGCTCAGTTTCCCCTTAGAGTCTGTCACAGACTTGCCCAAG…		EST
EXOB1_D03	GANCNGGGAGAGGGAACTAGAGCGGTAGGGTACGGGTACAGGAAACCAGAGCGGTAGGGTACAGGGAACAAGAGTGGTAGGGTACAGGAAACAAGAGTGGTAGGGTACAGGAAACCGCAGAGACGACCGTGGAGGACAACCGGGATACAGCGCTGGACGGAATTACCCCTTGCCACCCCCAGCAAGAAGATACAATTGGAGTTAAATTTAGACTTAGATGGGCAGAAGGCGAATATGATTTTTTTTTTTCTCTCGCTATATTTGTCTTTCAGGCTGTTTTACTTGTTTTCTTTTAATAATTCTGAAAATGTTCTTATGTACTGAATTTTAAGAATAATGCCTGTAAAACTTGTGAAATACAAGTGAGTCAAGACAANNNNNAAAAANNNNNNNNNNNNN…	TC31348	"Q9H0D6; Hypothetical protein."
EXOB1_D07	GCGGTGTATGGGGGAGAGAGAGACTGGAGGAGAGAGACTGGAGGAGAGAGACTGGAGGAGAGGGACTGGAGGAGAGAGACTGGAGGAGAGAGGGACTGGAGGAGAGAGACTGGAGGAGAGAGAGACTGGAGGAGAGAGACTGGAGGAGAGAGACAGGATCCATCAATATCAGCAGCCAAATATTGTTGGGTCTGGAAGCTT		EST
EXOB1_D08	GGGGAGAGAGTTTACACATTGAAGAAGGTGGACCTATTGGGCCAGCCCACCAGCTCTGCCCATCCTGCCCGCTTTTCGCCTGATGACAAGTTCTCCAGGCACCGGGTGACCCTGAAGAAACGCTTCGGCCTCCTCCTGACCCAGCAGCCTAGACCCATACTATGATTGAAGCATGGAACAACACTTTCCCAATAACTTATGGCTGATTAATGCAATATGGCTGACCCAAACTGTAGGCTTGGATATTTTTTTTCTTCACATTGTCCTTTCCAGCATGCTGTGATATGTAATCAGTACAGCTCAGCTTTGTCATGTATGTGTGAATCAGGCTTTGATTCACACATTATCAATTGATTTGAGAGGCTCGCTCCTCCGTTGTTTGACAGACATGGGCCAAAG…	TC39191	"Q9NPE3; Nop10p (Nucleolar protein family A, member 3) (H/ACA small nucleolar RNPs)."
EXOB1_D10	GCGGTGTATGGGGGGGGGGTTCACCTTAACACTTGAACACGGTTATAATGCACCAAATGTAACTATTAAATGGCCGTGCATGTTCCCATCTGTAGCCTACTGGCTGTCCTGACTGTCTGCTTCGGGATCCAATAACATCACTTCTTCTATTGTAGATCCTTTATGGGTCAATTAGCAGGATGTTGCAGTTTAGCACCAGCTACACCTCTCTCTATCTACCATAGCTATACCTCTCTCTCTCTCTACCTACCATAGCTATACCTCTCTCTCTCTCTACCTACCATAGCTATACCTCTCTCTCTCTCTCTACCTACCATAGCTATACCTCTCTCTACCTACCATAGCTATACCTCTCTCTCTCTACCTACCATAGCTATACCTCTCTCTCTCTACCTACCA…	CA379770	EST
EXOB1_D11	GNNTGGGGAAGATAACATCGAGAAAGACATCGCTGCATACATCAAGAAGGAGTTTGACAAGAAGTATAACCCTACCTGGCATTGCATCGTAGGGAGGAACTTTGGCAGCTATGTGACCCATGAGACCAAGCATTTCATCTACTTCTACTTGGGCCAGGTGGCCATCCTGCTTTTCAAATCTGGCTAAGCGGCCCCAGCCCCTTCAACACCAACTGACCATTAAATACTGACTCGACAGAAAGGCCATCACCCTGGTCAATGGGGACTGCCTTGTTCTGTGCTGCTTTGTTTAAGAAAAAAATACATGGCCATGTGAGATTAAACACTTGTATTTATTTTTGTTTTCTACTACAGTAGATTTGATGTCACCGGTTTTTATTTTTATTAAAGCGATATTGT…	TC39246	"Q15701; Dynein light chain 1, cytoplasmic (8 kDa dynein light chain) (DLC8) (Protein inhibitor of neuronal nitric oxide synthase) (PIN)."
EXOB1_D12	NTGCTGCGGCCGCGGTGTATGGGGGCANTCATAGTCCGACAGCTCTNATATAGTCACTCTTCACATGCAATGTATAGCNAGACAGTGTGGGACTGGANGTGAANAGTGACTTATCTGAGCTGTCGGNCTATGACTGACCTCCCATACACCGCGGCTCGCATGCTATAAGTCTTGAGTATTCTATAGNGTCNCCTAANTCNAGCAGGATATTCATNTTAGTCTTCNGATTGCTTGTTCTAGGCCTACAGTCTGNANNCCTACCAATACTTTTCCNGTNCCNNTAACCATTGAAATNCTCNCNCNATNTGGGATANNNAGANTCACAC		EST
EXOB1_E03	CNNCCGCGGTGTATGGGGGAGGGTGTCACCCNGCGAGGTCATTGTTGGATGGTATGCCACAGGCTTTGAGATCACTGAGCACTCTGTGTTGATCCATGAGTACTACAGCCGAGAGGCCACGAACCCCATTCACCTCACCATGGACACCGCCCTGCAGAGTGGCAAGATGAACATCCGTGCCTACGTCAGTGCCCAGATGGGTGTGCCGGGAAAGACTGTCGGTGTGATGTTCACTCCCCTGAGTGTGAAATACAAGTATTACGACACAGAGAGGATAGGAGTTGACCTTCTCCAGAGGACGAGAGATGCTCCTAACACCACCAATGGGCTGACCTCTGACCTCTGCCAGGTGGGCGGGGCAGCAGGCCGCGTCCAGGACATGCTGGCCACGGTACTGAC…	TC25459	"O00303; Eukaryotic translation initiation factor 3 subunit 5 (eIF-3 epsilon) (eIF3 p47 subunit) (eIF3f)."
EXOB1_E04	CNGAAGACGGAGAGAGTTGAAAAATAAGCGCAAACATTTAGCAATCTGTAAATTAGTACATATCAGAGCATTAACTAGCTACACAATGTCTGAAGAAAAGCCAAAGGAAGGAGTGAAGACTGAAAACGACCACATCAACCTTAAGGTTGCAGGTCAAGATGGGTCAGTAGTCCAGTTCAAAATTAAAAGGCACACTCCGCTCAGCAAGCTGATGAAGGCGTACTGCGAAAGACAGGGTTTGTCAATTAGACAGATACGGTTTAGGTTTGACGGACAGCCAATCAACGAGACCGACACACCTGCACAGCTTGAGATGGAAGATGAGGATACTATTGATGTATTTCAACAACAGACTGGAGGAGGCTCCTTCCCCTCAGAGGCTTCTCTTAAAGGTGTATG…	TC25753	"P55854; Q9BWR4; Ubiquitin-like protein SMT3A."
EXOB1_E08	TGCTGCGGCCGCGGTGTATGGGGTGGTTAAAGAAGACGAATAGGGACCAGTGGATCAGCCAGGTCCTCAGCTGAAGCAACTGCAGGGTGAGACCGAGCCCATTGTGAAGATGTTTGAGGACCCAGAGACCACTAAACAGATGCAGTCAACCAGGGATGGACAGGCCCTTTTTAACTATCTGGCGGAGAAACACAGCTTCCGTCAGGAGTACCTGGACACTCTGTACAGATATGCCAAGTTCCAGTACGAGTGTGGAAACTACTCTGGGGCTGCCGAGTACCTCTACTTCTTCCGTGTCCTGGTCCCGGCCACAGACAGGAACGCCCTGAACTCCCTGTGGGGGAAGCTGGCCTCTGAGATCCTGATGCAGAACTGGGAGGCTGCGATGGAAGACCTCAC…	TC25972	"Q64252; Q64058; Q64059; O43902; Eukaryotic translation initiation factor 3 subunit 6 (eIF-3 p48) (eIF3e) (Mammary tumor-associated protein INT-6) (Viral integration site protein INT-6)."
EXOB1_E09	CGGTGTATGGGGGGTCATACAGGCACGTGGAGGCCACACACACTACTGAGCCTCATTTTGACTTGTTTTAAGGACATTACTTGAAAGTTGGATCAGCATGTAGTGTGGTTTTCCACTTTCATTTTGAGTGTGACTCCAAATCCATAAATAAATTTGATTTCCATTAAAAAAAAAAAAAAAAAAAA	TC25014	Putative transposase.
EXOB1_E10	CNNNCGCGGTGTATGGGGAGCCAGATGCACACAGATNAGTGAACAGAAACAAAATGTGGAAGTGGGGAGAAAATGGTGCGAGAGGGTGGATGTAAGTGTGTGTATGAAGACCTTCCCTTTACCGTTTTTTTAAACTCCCTGTACATACAGGCCCTTAACATGTTTGCCTCTTGGAGGAAGGGTCGAGAAAGACGGGGGGTTCAATTCATTTCCTCATGGCTAATGGGTCCATAATACTAACTTAGCTTGAGCATGGAGAGAGGCAGGTCAGGAGGGGTCAGAGGCTGGTCCTTACGGAGGGAAGGGGTGTCCTCTTGGTCAGGGCGGAGCCTCCCAAGTATCTCACTCAGTCAGGACGTCCCACANCAGGGAGAGGTACAGAAGCACCACAGGAGACAG…	BX868009	EST
EXOB1_E12	GCNTCGAACACGGTTCATCACAGCGATGACCAGTTCCTGTAGCTTGTCAGGACGCGACCCCAGGTTGTTCAGTGACCCCCACCCCGCCGTGTTGACCTCCTGTTCCGTGGCGGGGTCAGCCCCATCGTCACTCTGGAACTTCAGGGACTTTACTGCATCACTGGCAATGATTGGCCGGTCCAGCTTGACCAAAGCAATGTCATTATCATAGTTAGAGATGCTGAAATCAGGGTGACTGAACACTTGAACAATGTCAAAGGTTTGTTTAGAATCCTCCGGTTCGCTCAGAGAGTGAGCTCCTAGGACCACCTTCCTCCCTTCTGACCCAGAGAGGAAGCAGTGTGCGGCGCTCATCACCCACTGATCGGCCACCAGAAACCCTCCGCACTCATGTTTCAT…	TC25934	"P00746; Complement factor D precursor (EC 3.4.21.46) (C3 convertase activator) (Properdin factor D) (Adipsin)."
EXOB1_F01	CTGCGCGCTCATGGCAACAGTGGAATGGTGCGGGCCAAGTTCAGCAGTAACCTCCCCGCAAAGGCCATGGGACACAGAGTCAGAGTGATGCTGTACCCGTCTCGTGTGTAATTTACATGTTTGTGTACATACATTAAACAACTCAGTTCCACAAAAAAAAAAAAAAAAA	TC36904	"Q9BVN7; 60S ribosomal protein L35a."
EXOB1_F02	TGGACTGTATACACAATCTGGAGTGTGAGATAGACAAACTGAGGACAGAGAAGAACCAGCTGATATCAGAGAGGAGCCATCTGAACCAGATGAAGCTGAATACTTGGCACAGTGTGTCCGCTCTTTGTCAGAGAGTCTGCAGCGAGGCCGCCCTGAGACCAGAACAACTCCAGGTCCTAGCCAAGTACTCCTCCCCAGACTGCCCGCTCTCTGCTCTCATCTCCCCTACAGACCCAACCTCCCCTGGGCTAGGAGGACTACTACAATCCCAGGCCTCTCCCTAGGCCTGCTCCTAGCCTCAGATACCTGTCAGAACCCTTCGGAACCTTCGGAACCCTCGGCCAGCTGCTCCAGGGACACACCCACAGGGGAGGAGCTCTCAGGTGATTGAACAAGCCC…		EST
EXOB1_F08	CAGCTNTGCATGCGGCCGCGGTGTATGGGGCATTGCTAGCGCGTTCCAACTTGTGGGTTTTTGTTCTTGGAGGTTGCAAACTTAAAACAGTAACAACATTTCAATCCTGATAAGTTTCTGGTTTCTGGTTTGTTATTTCAGGTATTACTAAATTGTACTCCTCAAAAATCAACAAAGTTCATGCTAAAATGTGACATACTGTACCTTTTATTCAGCCTCCTGTCATTTTGTATGCAAATGTTCATGAAGATAACTAATTGAGTTGGTGTGGGTGCACTTTTGGTCACCTTAGCGGGCTATTCAATATGAACTTGTTTCGTATGCAACATGTTGTGTGGGTCTGCATAGTGTTATGAAGATGTCTGTTCTGTAGTGACGGTTAACCACAGTGTTTTAAGC…	CX262304	EST
EXOB1_F10	GATGGGGCCCCTCCTGCAGAATCCCTTAATGTGAGGAAGAAGAATGTGCTGAAGGACTTTGTGGCTGTAGCTGGACCACTGGGAGTGACACACTTCATGATCTTCACCAAGACGCCCAGTAGTGTCAACATGAGGCTTGCTCGGCTGCCCAAAGGCCCTATGCTCCATTTCCGGGTGACCAAATACTCCCTTATTAAAGATGTGGTCTCGTCACTGAAGAGGCACAGAATGCATGAACAGCAGTTCACACATCATGCACTGCTGGTCCTCAATAACTTTGGCTCAGAGGGCATGCATGTCAAACTTATGGCCACCATGTTCCAAAACATGTTCCCTTCCATCAATGTGCACAAGGTAGCCCTCAACGCCATAAAGAGATGTGTTTTGGTGAACTACGAT…	CA356561	"Q9NQ55; Q9H170; Q9BW97; Suppressor of SWI4 1 homolog (Ssf-1) (Peter Pan homolog)."
EXOB1_F11	CNGCTATGCTGCGGCCGCGGTGTATGGGGTGATCTTCAGCATGCTGCTCTGCTGTGCCATTAGGAAGTCACGGGAGATCGTCTGATGATGTTATCATTACCATGACGATGCCTTTTAATGTTGCATGATGTCATTCCTAGTCACATGACTTTTGTTTACTTGTTGAGAAAGGTCGGCCAATGAGTACTTTAGATCCCCTAACCTCTGTAACAAGGATCTGTACACCTGGTGATCCAGGGGTTTAGCCTGAGGACGGTGCTGCGCAGAATCACCCTGTATCCTAAACATCTACTCATGAAGTGATCTAGGTTAGCAAATATGTGCAGTTCCTTTCTCAGGCTGATCCTCTCTAACATGGAATCTGTCCAGTGCTAAGGTCGACACTCCTAAATCATCATG…	TC27557	"Q96ES4; CD9 antigen (P24) (Leukocyte antigen MIC3) (Motility-related protein) (MRP-1)."
EXOB1_G02	CGCGGTGTATGGGGGTCAATCGAGAGGACCGTAAAATCGATGTCAGCCCTTTGCTGTCGTCCAATAAGTGTTGTATCAACGGGACAAAACTACGCTGTCAAGATGTTTTTAACTTCTGCAATTCGATCTGTTGTATCGCAAACGGCAGGTCAGGAGTGTGCACCAGTCCGCTGCCAGAGCTGGAGCTGGGGGCATCTTTGTGCACAGAGACACACCTGACAACAACCCAGATACTCCATTTGAGTTCACTGTGGACAACCTGAAGAGGATTGATGCTATCATTAGTATGTACCCAGAGGGCCACAAGCAGGCCGCCACCATCCCTGTGTTGGACCTGGCTCAGAGACAGCATGGATGGCTCCCCATCTCAGCCATGAACAAGGTGGCCGAGGGTGCTTG…	TC25437	"P19404; Q9BV41; NADH-ubiquinone oxidoreductase 24 kDa subunit, mitochondrial precursor (EC 1.6.5.3) (EC 1.6.99.3)."
EXOB1_G04	ATGCTGCGGCCGCGGTGTATGGGGGTAGTGAGCTATCAGAGCATCCTGGGAACCGATGTAGATCGAGTTATAGATCTTCCAGTAGACGTCTCGAACCTTCCTGGCTGGGTGGAAGAGACCCTGCAGGCAATACTGCAGCACATGTCCCTGGGCGTCTACGGCTTCGGTTGTGAGGACTCCCTTAACCACTTGTTGAACTACGTGTGGCCCNACGTGCTTTGANACGTCGCCCCATGTCATCCACGCTGTCCNGGNGCCCCTGGNAGGCCTCAAGNAGGCNANNNCCNCCNGCTGGATGCCGCAATNTCGCANTTGTTCTNNTNANACNTAGTCCGGCCGGTTAGCNCCNAGNAAANTTTTATNCGNGCTACCNTCTCCGNGTTCANAANNCCCGNNNNC…	TC26916	"O75533; Splicing factor 3B subunit 1 (Spliceosome associated protein 155) (SAP 155) (SF3b155) (Pre-mRNA splicing factor SF3b 155 kDa subunit)."
EXOB1_G05	GTNTGGGAGAGGTATTTATGACTGTCATAAAACTACCCCCAGGCCAACGTCATGACGGTACCTCCCCACGTCAATTACATTTCTATTCCACATTGGTTCAACGTAATTTCATTGAAATGACGTGGAACCAACGTTAATTCAACCAGTGTGTTCTCAGTGGGACGTGCCATTGAAGCAAGACATACAAAGTCAGACAGACAGACCCATGCCAGGACAGAACTAGAGAAATAGCTGGCAGAACAGTACAGTGCCAGGCCCTAACAGCCCATAGCATTGGAAACATCTGTCTCCCCACATTTAAATTGCAGCTAAGCGGTAGGGACCAGCAACACTCTAACCCATGCCATTTAGAAATAAATGTGGTGAGAGCTGTCTGCTTGTATAAATGTTATTGAAATG…		EST
EXOB1_G06	NTGCGGCCGCGGTGTATGGGGAAATAAGATAGTGCTGATTATGGAGTCAGATCTCTGTTTGTCATCTCCTTGACATTGCATAATGATGGTGGTGCTCCAATTGTCAAAGACATGGGTGCTGCTTGATGAAACCTGCTCTGCCAGGGAGGTGCCCTGCAGATTGCTTCAACTCCTACAGTGGCACTGCTTTTGTAAGATGGTGGGTGATAACAAAGGGAGAATATACTGTTTATTTGTCATTGAAACATAACATTTCAGTTGAGCTTCTTACATTGTTCCATTATTTTAACTTTTAGGCATGGGCAAGCTTTAAAACATTTAACATTGTATGTATCTTCCCAAATGTTGATGCGACTATNAAATGCAAGTTCTTAACTTATATTTTGTTTATATGTCCAC…	TC37801	"O19096; Q96KM5; Selenoprotein W."
EXOB1_G08	CTGCGGCCGCTGTAACCCCAACACTGAAAGACACTGCTGCATTTCTGCCCGTATTTACTCTGTCTATACCTTAGCCTGGGTAAACCAAATGAGATGCCGGGATCACCACGGGAACAGTAGAGAGTTTAACATTCAGTCTCTCTATACCTACCTCTGACAATGAGAGCACTGAGGTTAGCTGGTTAGAATATGAATGGTCTGCCTTCTATCCATACATTTTATCAGCCAGTGTCAGTTGCAGGGTTGGGGGTCCATTTTAATCAAATTCAGCTTAATTTAAAGTGGAATTGACCCCATCCCTGGTCAATAGTTTGGAGAAGAATGACACGTTTTAGGGACAACGTTTTCTATGTACTGTACTACTAGAGTCTTACTGCATCAGTGCATCTTGAGAGGCCT…	TC34033	EST
EXOB1_G12	GCGGCCGCGGTGTATGGGGCCAAACACTGTGACATCAAATGCATGCCGACGTTCCATTTCTACAAGAATGAGAAAAAGGTGGATGATTTCTCTGGGTCCAACGAAGCCAAACTGGAGGAGAAGGTCAACACTCTGAGGTCATGAGGAAGAGGCTGACACGCACATCTGCACTGACGCTGTACAAACGCCACTACCAACCAACTGTCTTTAGACCGAACTCCCCCTTGAAGGAATAATTCCGCTATAGTCCCAATTCCCTCTCAAAGGACAGATTCCACCATATGTACAACAAAACATTGTTTTAATTCAATTATTTTTAAAATTGTTATTAAATGTTAATACCAAACCATGCCGCAAAAAAAA	TC36461	"P10599; Q96KI3; Thioredoxin (ATL-derived factor) (ADF) (Surface associated sulphydryl protein) (SASP)."
EXOB1_H01	GCNNNNCGCGGTGTATGGGGTGTTACTAAGGAGCCAGAGAAGAAAATGAAACAGGAGGAGACTCCAGAGGAAGGAACTGAGGAAGAAGAGGTTCCAGAGAAAGATGAGCTATAGGCTGGCTTGGACACAAGTGTCTGTCTGAATCCCAATTCAACCCCTAGCCACTACATCCTAGTCTCTGGTGTAGATCTGAGAGATTCAAGAAGGATGTCCACAATTTGACTACAATTCCAACAGAGGGCAAGATTGATCTGCCAATTATGCAATCCTCTGAGATCTACACAAGTACCTATGAGCTAGGGGTTGATTTGTGATTTAGGGTGTGTGTCCCGCTCTGGCTCTACTAACCAGGGAGTTAACATGGCTGCTATGCATCCATCCCCTGAGAAGCCAATGGGT…	TC38600	Calreticulin precursor (Fragment).
EXOB1_H02	GCNNCCGCGGTGTATGGGGGCCAACTGCAAAGAGCTGGGCTCCCAAAACGATGTGGATGGCTTCCTGGTGGGCGGAGCCTCCCTCAAGCCTGAGTTTGTTGACATCATCAATGCACGTGCCTAGAGCGCACGAGCAACCTAACCTGTTGCTAGTAGTGTCCTGTGACTGCATCTCTTCCCTGAGTTTCTGTGTGACAATGAATGGCCTGCTTGTGTTAACAAGATGATTTGACTCATTTTGAAATGCACTATAGTTTAGGGGCTGGCCACAGTAAAAGTCCCACATTGATAATACATGTCAGTCTCTATTGGTTGATAGATTCTGTGTGAGGGTGGGGACTTTTATTATGGAATGTCTCTTTGGATTTAAGATCCTAACTACATGCATTCTAAAAATGT…	TC35864	"P00938; Triosephosphate isomerase (EC 5.3.1.1) (TIM)."
EXOB1_H05	CNNCCGCGGTGTATGGGGGAGAAGGGCCCTCTGAGTTCCTCTGTGGAGATGGGAGAACCTTCCTGAAGGACAACCAGCTCTGCAGCACTCCACCAATCAGGCCTTTATGGCAGAGTGGACAGACGGAAGCCACTCTTCAGTAAAAGGCAAATGACAGCCCTCTTAGAGTTTGCCAAAAGGCACCTAAAGGACTCTCAGACAATGAGAAACAAGATTCTCTGGTCTGATGAAACAAGATTGAACTCTTTGGCCTGAATGCCAAGCGTCACGCCTGGAGAAAACCTGGCACCATCCCTATGGTGAAGGATGGTGGTGGCAGCATCATGCTGTGGGGATGTATTTCAGCGGAAGGGACTGGGAGACTAGTCAGGATCGAGGTAAAGATGAATGGAGCAAAGT…	TC25476	Q9W709 Transposase.
EXOB1_H06	GTNTGGGGGGAAGACCAGAACTCAGAGAACATCTCAGACAATACAATCTTCAGCATCTCAACCATCTCTGAACCATGAAGACCCTGACTGCTCTACTCCTCCTGGGACTGCTCTGCTCCCTGCATATGACGTCTGCAGGTGTCATTAAGTTGGAAACGTCAACTGAATGCTGTCTAAAGATCAGCCCGAGAATCCCTCTTCAACAAGTGGTTTCTCTCAGAACAACCTCCAGTAGCTGCCCTCGCAAAGCACTGATTTTCACCACAAAGAAAGGGAAGACATTTTGTGTTGACCCTTCTGAAGCCTGGGTCCAGAGTCATGTGACCAAGATTGAGAGCAGATCGACTACTGCCAAGACGACGATGATGTCATCAACTACCATCATATTTATATNAATGG…	TC40646	"P80098; Small inducible cytokine A7 precursor (CCL7) (Monocyte chemotactic protein 3) (MCP-3) (Monocyte chemoattractant protein 3) (NC28)."
EXOB1_H08	GGTGATGGGGGCATTTCGACTGAGCCGGTATACCCCAGCAGTCCTTTTGTTGAACGGGAAGGTTTCCGTGTAACAACGTCCTCGATAACAACCGAAAATGAATGAGACCGTCATCTCGTTCGGCAAGGACTTCTTGGCTGGTGGTATTTCCGCTGCCATCTCCAAAACAGCTGTAGCCCCTATTGAAAGAATCAAGCTGCTTCTTCAGGTGCAACATGCTAGTAAACAGATCACCGTTGACAAGCAGTACAAGGGCATCATGGATTGCGTCGTCCGTATCCCCAAGGAGCAGGGCTTCCTGTCGTTCTGGAGAGGGAACTTGGCCAACGTCATCAGATACTTCCCCACCCAGGCCCTCAACTTTGCATTCAAGGACAAATACAAGCAAATCTTCCTGGA…	TC37569	"P05141; O43350; ADP,ATP carrier protein, fibroblast isoform (ADP/ATP translocase 2) (Adenine nucleotide translocator 2) (ANT 2)."
EXOB1_H09	NNTGCTGCGGCCGCGGTGTATGGGGGCTCGTGCTCGTGTGGCTCTGACTGGTCTGACTGTGGCTGAGTATTTCCGTGACCAGGAGGGTCAGGATGTGCTGCTCTTCATCGACAATATCTTCCGCTTCACCCAGGCTGGCTCCGAGGTGTCTGCCCTGCTGGGTCGTATCCCCTCCGCTGTGGGTTACCAGCCCACCCTGGCCACTGACATGGGTACCATGCAGGAGAGAATCACCACCACCAAGAAGGGTTCCATCACCTCTGTGCAGGCCATCTATGTGCCGGCTGATGATTTGACTGATCCTGCCCCTGCCACCACCTTCGCTCATTTGGACGCCACCACTGTGCTGTCCCGTGCCATCGCTGAGCTGGGTATCTATCCCGCTGTGGATCCCCTGGA…	TC35868	"P06576; Q14283; ATP synthase beta chain, mitochondrial precursor (EC 3.6.3.14)."
EXOB1_H11	TTCTTTCTCTTGATGACATTTTGCTTTCTCATGAGAGGCTACCCAGTCGGACAGAATGCACATTTCCCCGACTGGGATTCCTGGAGAAATCGAGTGACTCGCGAGACATTCAAGAGGGTACGAAGATGGAGATGCCCCTGTTCCTGGCAAAGGGCTTGTATGAGAGGAAGAGACGTGTTGTCTCAGTGGAGCTGCCTAAGGTCTACAAAGAGGGCTGGAGGACTGTGTTCAACGCAGACCCCACTGTAGTAGACCTTCACAAGATGGGACCCTATTACTATGGCCTCGGTTCCCAGTTGCTGCACTTTGACAGCCCTGAGAATCNNGANATTGCCCACGCANCACTTCAGACATTCATTGGTCGTTTCCGCCGGACCATGGATTCCTCACAGAATGCCT…	TC37188	"Q9BRX5; Hypothetical protein."
EXOB1_H12	GCGGTGTATGGGGGGTATTTTAATTCAACACCTTGAGGATTTACTGGTGCAATTATTCTCATAATCGCACACGGCCTTGCCTCCTCAGCGCTATTCTGCTTAGCCAATACTAGCTACGAACGCACCCACAGCCGAACCATACTACTTGCCCGAGGAATACAAATAATTCTCCCCTTAATAACCACTTGGTGGTTTATAGCTAGTTTAGCAAATCTGGCCCTCCCCCCTCTCCCCAACCTAATAGGAGAACTAATAATCATCACTTCTATATTTAACTGGTCGTATTGAACCCTTATTCTCACGGGACTAGGCACGTTAATTACAGCAAGCTACTCCCTTTATCTGTTCTTAATAACTCAACGGGGACCCCTACCTTCCCATATTATTACTCTTGAACCC…	TC36246	Q94SV2 NADH-ubiquinone oxidoreductase chain 4 (EC 1.6.5.3).
EXOB2_A01	GCCGGCCGCGGTGTATGGGGGGCGGTGTATGGGGCTAGCCTCCATCAGCTGGATATGATTGGAGGGCCAGGTTATGGGACTAGGGGTCAAAGTTGACAGGAGTTTGGGTCAGGGTTTGGGGATGGAAAAGTCTGGGTGTTGTGCATGGTTTAAAATGTAACACACATCTTGTATTTATATCTCAAATGCTTTACATAGCTGTGTTGAGTTCAGAAGCAAAAAAATGCTGTTAATATTGTTCACAGCATTTATACTGTCCAAAGAAAACTATTATCCATAAATCAAAAGAGAGTATTTCATTGTGTTGTATCCCATATAATTGACCTTTATCATGATAGCGGAAGAGTGAAATAGTCATAAAAAAAAAAAAAA	TC36936	"Q29832; Q14597; Q8WLP6; HLA class II histocompatibility antigen, gamma chain (HLA-DR antigens associated invariant chain) (Ia antigen-associated invariant chain) (Ii) (p33) (CD74 antigen)."
EXOB2_A02	CNNNGNATGGGGGGGTCATAATGTGGTCCGGACATCCCGGATCATGGTAGGAGACACCAACCCATCTGAGGCCCAAGCAGGCACTGTCCGGGGGGATTTCAGCATTCACATCAGCAGAAATGTGGTCCATGCCAGTGATTCAGTAGAGGGGGCTCAGAGGGAGATCCAGCTGTGGTTTCATCGAAAGGAACTGATGGATTGGGACTGCTATGACCACAATAGCACCTACCAGCTTTGAGAACGAGATGGAAGGCAGAGATTGAAAGAGAGTGTGAACAAGGTAGAATGACCATCAGGAACAGTGGCCCCATACCTAACTCTGTCCTGCTTGCAATACTCAGCCTTCTCCATCGTGGCAGGCTCCAATAACCAAGAGCCCCTCGCCTACTCCTATACAGT…	TC28836	"O00746; Nucleoside diphosphate kinase, mitochondrial precursor (EC 2.7.4.6) (NDP kinase, mitochondrial) (NDK) (nm23-H4)."
EXOB2_A04	GGGCTGGGCTACTCCACTGCCAGCAGGACTTCAGGTCACCTTACCTACTCCATGGCCACATGGTGAAGGAACAGTAGAAGACTGATGAGTTGGCTGATGTAGAAGTTGCTGTCTCGCCCTCATTATTTTGGACAGAACTCTGTCTCCCTGCCACCCAATGTAATTACTGTGTTAGTCTCAGGGCAGTCGATATGTATATATTTAATAAAACGGTATTGAAGAATTTGACAGAAATATCCTAAGTTACTTTTGTCATCTGTGTCAATAAAGTATTTGAGTGCTCACAAAAAAA	BX876624	EST
EXOB2_A05	GCNNCCGCGGTGTATGGGGTCTGATGAGGGATATTGACCTACACTGGACCCGTCTTGGTTCAGGCCTATCTCCTTTCTGTGTCAATAAGTGTGGGCCAATAGTACACAGCAGAACCTCAGTGGCATCACATTATGTGAGATCTGAAGACAAACCTGTCAGTACAAAGCTGAAACTGGGACTAAGACTGACACAGTACCTAGTTGCTGACTAATATAGCCAGAACAACAGTGCTTGATTTTCTATTTTGTTTCAGTGAAACAATAGATGGAAAACATATTACTTAACAGAAGTCGTTTTATGTTTAAACATAAAATGAATAAATGCTTGCGTTGATTCAAAAAAAAAAAA	TC30157	EST
EXOB2_A06	GTATGGGGAANAGGATGGTAGAGAGGGGAAGAGGATGGTAGAGAGGGGAAGAGGATGGTAGAGAGGGGAAGAGGATGGTAGAGAGGGGAAGAGGATGGTAGAGAGGGGAAGAGGATGGTAGAGAGGGGAAGAGGATGGTAGAGAGGGGAAGAGGAGGGTAGAGAGGGGAAGAGGAGGGTAGAGAGGGGAAGAAAAAAGACTGAATAGCCGATATTTGGCTGAGACTTTTTTTAAGTTCTGTACAGTTTTGTTGCTATCTTATTTTTTAGCTTTGGATAAGAGGTTGTAAGCCAACTGACTTGTGTAATCAAGTTTCTCAATTTGAGTCTTTCTGCTCCCTAGCCTCAACGTACTACACAGGAGGTGAATATTCAGCTCAGTGCATTGATGTTAATGTAA…	TC27176	"Q9NQ05; Nucleolar protein Nop56 (Nucleolar protein 5A)."
EXOB2_A07	CGGTGTATGGGGAACCTCTGAGTAAACAAATGTAATAGGTCTGGACTCTATTTCGCACAAAGTAAAAAATTGTCACACAGCTTAGTTCATTTTTTGATTTGTTATATTATTTTCACTGCATCAGGGATATCATACACAGATGTTTCTGCTTTACAGCCTTCAGGTTGTGTGTAGGTGCCTCTGAGTAGCAAAAAGCAGGTTGGTGATTATTGTCATGAGTCTTGCCCTGAAGGTAAAACTGAGCGTTTTCCGCTAGAAGGGACAGCTGCAAAGTCGATATTGTCTGTATCACAAAATTATATTTTTAAATCTTAATTTAAGGATAGGGTTACGCATTAGTTAGCAGTGTGGTTAAGGTTAGGTTTAACATCTGATTTTAGGACTTTGTGGATGTGCCAG…	CA346735	EST
EXOB2_A08	CAGCTATGCATGCGGCCGCGGTGTATGGGGGGGGTAAAGACAGGCGCCAACTGACTTAATGATCAGATGGACTGAGCTCAGATCGACTGTGTGGTGTGCCACTGATCCTATCCCCTGTAGGCCTACTTGCACTGGAAGGGACTAATGCTGACAAATGTTGGTGCTACATCTTATTCCACTGCTAGCCACTGTCAAGGCAGCATCGGACCCTGTTTTGCCCTGGTATATAGACTTTTATGTGGTTGTGTTGCTGACTTAAGTGTCTTCATGGTGATTAAACATGCTTGTCTGTAGAAATAATTATCTATTATCCCCGATTACCCCCTTACAATTTCAGGATCCTGGGTCTTGTTCATTAGGCACCAAGCGGATGGCAACATTTATTTAAATGGTTTCTGT…	TC29121	HSPC009 (HSPC009 protein).
EXOB2_A09	CGGTGTATGGGGGCCNAGTGGAGGTGACGGGAGATGAGTTCAACGTGGAGAGTATAGACGGCCAGCCGGGGGCCTTCACGTGTTTTCTAGACGCCGGGCTCGCCAGGACGTCGACGGGCAACAAAGTGTTCGGAGCACTAAAGGGCGCCGTCGACGGTGGCCTCTCAATTCCTCACAGCACAAAACGTTTCCCAGGCTATGACATGGAGAGCAAAGAGTTCAACGCAGAGATGCATCGCAAACACATCATGGGCATGAACGTGTCGGACTACATGAGCTACCTGATGGAGGAGGACGAAGACACCTACAAGAAACAGTTCTCCCGCTTCATAAAGAACGGCGTCACGCCAGACACAGTAGAGCAGATGTACAAGAAAGCACACGCCGCCATTAGAGAGA…	TC28081	"P46777; 60S ribosomal protein L5."
EXOB2_A10	CTTATGCATGCGNNCCGCGGTGTATGGGGGGGGGGGGGGNCCTGNAGCGCACCAATAGNGANGGNGCACAGTTTTGCTTTCTTTCACTTATTNAATTNGTTACATTCCNCAGGGANGTTNAGNCTTATTTTGNACTAGTTATTGCAAANGNATTGTTTTGNCCCNCCTGTACCATTTAAAGGGATATGTTAAAATCTTAACNGGGAGGNACTGCATTGCCTTTCGATTAAAANCCAAAAATAAAAAAAA	CR369599	EST
EXOB2_A11	GNATGCGGCCGCGGTGTATGGGGGGACACAATCTGACTGATCAACCTGTTAAGATTAGTGTAGGAGGGACGCTCGATATCAAGGTTCCTACGGCAGATGTCATAGATGGCCTCATTGTCTACCATGAAAGCACAATCAGAGTGCTCCAGGGCTTCCTGGTCTTCCACAGACTTCGGAGGTGGCACCGGTTCTGGTTTCACCTCCCTGNTGATGGAGAGCTTGTCTGNTGACTATGGNAAGAAGTCCAAACTNGAGANNTCCNTAAACNCNNATNANCANNNGNTCAANGGCANANGTNGGGGANAANAANNGTTTTTTTTNAAANAAAACNNCCNGAAGGAANCAGAAANAGNTTTTTTTTTTTCCCCCCCCCCCCCCCCCNGNANNTTTGTNGGNGGG…	TC24893	"P05209; P04687; Tubulin alpha-1 chain (Alpha-tubulin 1)."
EXOB2_A12	TGGNNNANAANATCATCCTGCCCGAGGCAGACACCGAGAAGAGACTCGTACAGCTACTGGAGGACATCCAGACCAACCTCTTCAAGAGGGCATCGGACGACCTGAACAAACACATGGTGGTAGCAGACTCTATGGAACAGTTCCAGAAAGACCTGGACCAGGGCAGGATTGTCCAGATCCCCTTCTGTGGAGGCATCGAGTGTGAAGACTGGATCAAGAAGACCACTGCCAAGGACCAGGATCTGGAGCCCGGTGCCCCCTCCATGGGTGCAAAGAGCCTGTGTATCCCCTTCAAGCCCCTCAAGCCCCTGCAGCCGGGTCAGATGTGCGTCAGTGGCAAGGAGGCCGCACAGTATTACACCCCTGTTTGGCCGCAGCTACTAAATACAGTCTTAAGTT…	TC37615	"P07814; Bifunctional aminoacyl-tRNA synthetase [Includes: Glutamyl-tRNA synthetase (EC 6.1.1.17) (Glutamate--tRNA ligase); Prolyl-tRNA synthetase (EC 6.1.1.15) (Proline--tRNA ligase)]."
EXOB2_B01	GCNNNCGCGGTGTATGGGGGGGCAACAAACCAATGAGGCAGAACTACTACAGAGGCTTCCGACCAAGGTTCAGACCAAGCAGAGGTGGTGGTCCACCCCGTCCCAGACCAGTACGGGACGGCGAGGGGGAAAACAAGGAGAACCAGGGTGGTGACGGCGAGAACCAGGAGCCCCGCCAGCGCCGCTACCGCCGAAACTTCAACTACCGCCGCAGACGCCCACAGACCGGTGGCAAGCCCCAGGATGGCAAGGAGGCCAAGGCCGACGGCGAACCATCCCTTGAGAAAACGTCCGCTCCCGCAGCCGAGCAGGGCGGGGCTGAGTAGAAACTACCGGCATACCATCTCTACCATCGTCCGGTAATGTCATCAAGAAGAAACATCAAAGATCTGAGCAGTA…	TC37059	"P16991; P16990; Nuclease sensitive element binding protein 1 (Y box binding protein-1) (Y-box transcription factor) (YB-1) (CCAAT-binding transcription factor I subunit A) (CBF-A) (Enhancer factor I subunit A) (EFI-A) (DNA-binding protein"
EXOB2_B02	GCTGCNGGCCGCGGTGTATGGGGGAGGGGGGAATCCAAAGTGCTTTTGCTTTTCTGTCTTGATACCTGAACATTATTGTAGGGCATCGTCTGGATACATGTGTTGTGATGTCTGATGGGATATTTGGACTAGCATTCCTTTGAACTTATTTTTATTTTAAATTCAAAATTGTTTATAAGTTTGATGTGCATCTTGCATAGTGGTACCTATTGTGCTTCTGTGACAATAAAATTAAGAAAAATGCCAAA	TC36237	"Q92595; Q14989; O43382; Q9UPL9; Ornithine decarboxylase antizyme (ODC-Az)."
EXOB2_B04	TGCTGCGGCCGCGGTGTATGGGGGGTCTGCGCTTCGGGGACCAGGTCCTCCAGATCAACGGGCAGAACTGTGCTGGCTGGAGCCTGGACAAGGCCCACAAAGTCCCGAAGGCCGCGGCCGAGACCCGCATCGAGCTCATCGTCCGGGACAGGCCGTTCCAGCGTACTGTCACCATGCACAAAGACAGCTCGGGTCACGTTGGGTTCATCTTCAAGTCGGGCAACATCACTTCGCTGGTCAAGGATGGTTCGGCCGCTCGCAATGGCCTTCTGACCGACCACTACATCTGTGAGATCAACGGCCAGAATGTTATCGGCCTCAAGGACGCTCAGATCAAGGACATCCTGACCACCTCCCCTACAGCTATGACCATCACCATCATGCCCAAGCTCATCTACG…	TC27132	"O00560; O00173; O43391; Syntenin 1 (Syndecan binding protein 1) (Melanoma differentiation associated protein-9) (Mda-9) (Scaffold protein Pbp1) (Pro-TGF-alpha cytoplasmic domain-interacting protein 18) (TACIP18)."
EXOB2_B05	CAGCTTATGCTGCGGCCGCGGTGTATGGTCAGCAGTACACCATTCCCTTCCACAAAGTGCCTTTCCATCTACCGCTCCACTGTAACTTAGCCAACCTATCCATACTGGCACCTCAGATCTACTGGTTTGTGCTTCTGTGTCACAAGGCCTATCGCCTCTACCTGCGTCAGACTAGGTCAAAGGGTCAACTTGCTCACAAAGATGGCTCAAAAACAGATTAGAGTTGCCATCTAATTCTATGGTTAGCAACATGTAATGTCAATTATGCTTCTTTTGCTGCTGGTCTTCCATGCCATGAGTTAGCCGTTATTTCAATCCTTCCCTCTGAAGTAAGTCTGTGTGGAATTTAGGACCTGCAACTGCCTATCAATACACAATGAACAGTATTTATCAAAATTC…	TC28317	"Q9H6H3; Hypothetical protein FLJ22282."
EXOB2_B06	GNATGGGGGCAACNGGNGAAAGAGCCTCAGATCCACAAAGTCCCTTCCACCACGTGGCTGATGAGATATGTTGGCACAACTGCCATATTGCATCTCCATCCCAAAGCCCTTGCTTGGAAGTGTACTTCGCCAGACTGCCAAGAATCTTGCCCTCATCCAAGCCAAGGTGGCGAGACACGGTAGTGATGACACCATAGGCCTTGTTGATCTCTGCACCAGACAAGATGCTCTTGCCAGTGTACTTGGGGTCCAACATGTACGCTGAGGCGTGTATGGGCTTTGTCGTAGATAATTGTTTCAGAAATATAATACTCTCAGAAGAACTTTGTGAATTCGAGCTCGGCCGACTTGGCCAATTCGCCCTATAGTGAGTCGTATTACAATTCACTGGCGCNTTTT…		EST
EXOB2_B07	CNGGGGCCGGNGACGAGGAGGTCAGAGTAGCTACAACCAGGGTTACAATGGCTACTATAGCCAGAACTATGGTAGCTACGGCAACGGATACAACCAGGGATACAATGGCTACACAGGCTATGACTACTCTGGCTACAACTATAATAGTTATGGTTATGGACAGGGATACGACGACTACAATGGCCAGCAGAGCAGCTATGGGAAGGCCTCTCGAGAGGTCACAACCCACCAGAACAACTACCAGCCTTACTGAGCTGATCTAATCCAACAAGACCTGCTTAGACCTCTGACGGACTGGGCTGGCTGGTGGACTGGAGAATGACCCTGTACCCATGTGGCAGCATTGGGGGATGAATCCTATCCTGTCCTCAGATCAGCTCATGTTTTAAACACCAGAAT…	CA345830	"O14979; JKTBP2 (hnRNP JKTBP) (Arich element RNA binding factor) (Similar to heterogeneous nuclear ribonucleoprotein D-like)."
EXOB2_B09	GATGGGGAGAGGTCAAGGTGTCATCATGTGTAAACATATCTTTTGCTCCACTTTGTCTGTGTGCCAGTCACTCCCTACTTTTCCCATCGGGGAGAGGAGGATGGCAGTGTCTGGAATCATTCTATGCTCCCCGTGAGCTTGTCCAGGATTGGTTGTATTTAGAATTGGTTGTATCTAAATGGCAATTTGATATATGCCTGTTGATATGGAGGATTGGTTTATGGTTCTGGGTTTGAGTAAGGAGACAAAGCTGAACGATTTATTATGTCTATGCTGTCTGACTTTGCTATTAAAGGATCTCAGTTGCAATGTAGGGGGGCTCTCAGA	TC33349	EST
EXOB2_B10	CGCGGTGTATGGGGGAGGGATCTCTTGTAACATTTTGCAAGTACCAACGGAAATCAACAAACAAACGTCAACATGGTCGACTGGACAGATGCTGAGCGCAGTGCCATCGTAGGCCTGTGGGGAAAGATCAGCGTGGATGAGATCGGACCCCAGGCCCTGGCCAGACTTTTGATCGTGTCTCCATGGACTCAGAGGCACTTTAGCACCTTTGGCAACCTATCCACACCCGCTGCCATCATGGGTAACCCCGCCGTGGCCAAGCACGGAAAGACCGTGATGCACGGACTGGACAGAGCGGTGCAGAACCTGGATGACATCAAGAACACCTATACTGCACTGAGTGTGATGCACTCGGAGAAACTGCACGTGGATCCCGACAACTTCAGGCTCCTCGCCGAC…	TC25163	"P02023; Q14510; Q14481; Q13852; Q9UCP8; Q9UCP9; Hemoglobin beta chain."
EXOB2_B11	GTATGGGGGGATCTGGTCATAACTGAGTTGTGTTGGACACTCCCACTTTCAATATCAGAGGAGGTATCACATGACTTTGTCCTTTATCCACAGCAAGCTCCTTGTCGTCTGCATATGAAAACGAATGATTTGTAGCATATTACACACATAATCAGCTACTAACCTGTCTTCAGTAAGACCAAGTTCTTCAATAAGAAAAGGGAAGATATTGGCACTGTGTTCCTTGTTCTTCTCCGCAGTGTCAGTGACGCCGATGGCGGACACGGACAGTATGACGCACGGAGCGCAAGTTCCACCCATGAGCATTGGCGGTCCAGGCTTCACCACCAACATCATTCTCTACGTAAAAAAATACAACATAAATGCACACACGAGCACAACCTAGCTAAGCTACAGTAA…	CA369146	"P30046; Q13534; O00774; O60787; D-dopachrome tautomerase (Phenylpyruvate tautomerase II)."
EXOB2_B12	GCGGNGTATGGGGGGCCATCCTACAAGAGGAAGCCAGTTAGATCATCTGGTCTGGACCTACTGGAGCAGCAGGAATAGCAGAATGTTTCTGTCTGCCAACCTGCCTCCTGTCCTGCACTTAACTTATAGAAATACTTGATGTGTCCATCGTCAGTCCTTGGATCCTTGTAGTTGGTTTTCATTAAACATTTTGGTAGTGTAAACCAAACCTACACACAATAGGGTATATCCGTTGCGAGGGGAAATTTATTTCTAATACTACTAGTCTCAAAAATAATAGCTTAAATAATAGATTAAATCTGGCTTTTGTTCAGATAGTTTAAATGCATTTTTGATCATCTACTATGTCATGAAGAGACCTTAATGCCCTATCTTGATGTTTTGCCCCACCCCAAAAAG…	TC41153	EST
EXOB2_C01	CGGTGTATGGGGCGGGGTTTAGGAGCGGGTGTACTTCCCCCAGATGGTGCTCCACTGAAGAGCAAAATGATCTACGCCAGCTCAAAGGATGCCATTAAAAAGAAATTCACAGGTATCAAGCATGAATGGCAAGTTAACGGTTTGGAAGACATCAAAGATCGGCGAACCTTAGCAGAGAAGCTTGGAGGCTCGTCAGTGGTCACCCTTGAAGGTGGGCCTGTATAAATCCCGTCTCGGGTATGATCTGAGGCCTACAGGGAAAGAAAAAAAAAAAGAATTTTAAATCCCGTGGGTATGGCTGTTCATTTCANAATGATAAGGAATTAGGTGAGGGGGGTTTAGAGTACAAATTTGAGGGTGTTGGGATGGGGTATTTTGTTGTGTGGAGAAAAATCAAGC…	TC28985	"Q9Y281; Cofilin, muscle isoform (Cofilin 2)."
EXOB2_C02	CGCGNNGTATGGGGATTGGGGTTGAGAGACTGAGGAGGGTTAGCAGATTTATCAATAGAAACTGCCTGGTATTTTAAGATTTTTCTTTTTCTGGGTGACCTTTGAATAGGAGGGAGATGAGCTTTGTTACTATGTTCTGACTGATGTGGCATACCCAGGTTGTGTTCATTAGGGACCAAACAGAAGAAAAAATACAAACTGTGAGGAACTTCCTGCACTCCCTGAACGCTAATTTACGCTTTCCATGGCAAAACGTTTTAAAAACCCTTTCCATTTTGGGCCCTAATGAACATGACCCTGAACATACCTGTTTAAATGTCTGTTTTCCCACTGAACACACCCGGACCTAGGAGATAGCTGTACAGACACAGGTCTAGGATCAGATGACCCTCTCCATAT…	TC29249	KIAA1068 protein.
EXOB2_C03	TGCGGCCGCGGTGTATGGGGAAGGCCAGCAACAAGGAGCACATTATCGAGGCTCTCCGCAGGGCCATGTTCAAGTTCCCCGGACGCCAGAAGATCCACATGTCTAAGAAGTACGGCTTCACTAAGTTCAACGCGGTAGACTTTGACCAAATGATGGCTGAAAAGCGTGTGATTCCTGATGGCTGTGGGGTGAAGTACATCCCTTCGACTGGTCCTCTGGCTCGCTGGAAGAAGATTCACGCCATCTAGACACCCAACTACAGACGGTCTGGACGGGCACAGAAACATCCAAGAGATCAGAGACATGGAGGAGGAACAACTAGCCAATAAAATATAAAACTGGAAAAAAAAAAAAAAAAAAAAA	TC25302	"P27635; Q16470; 60S ribosomal protein L10 (QM protein) (Tumor suppressor QM) (Laminin receptor homolog)."
EXOB2_C04	CAGCTATGCATGCGGCCGCGGTGTATGGGGGAGCACGGTTCATTTGGGGGCGGGGGGGTTGAACATGCAAATTACACGACTTTTTAAGTGAGTCCAGTTATTTTTATTTCCAGTTCTGAGTTAAAATAAATAAACCATGGCATTGATGTAGTAATTGAACACATTCCTTATACAACCAGATCTGGTGGGTTTAGAAGTGTGAAGGTAAGATGGGGGCGACGTATTTGAACAGCCTGTGTTCAGAATTTAGACTGGTATTGAGTGGTGGATGTTTTGTATCGTCTCCTTATCTCTAATAAAAAGGCACTAAACTAAAAAAAAAAA	TC37176	Cofilin, muscle isoform (Cofilin 2).
EXOB2_C05	CNGCNNCCGCGGTGTATGGGGGAAGGCGGGAAAGAAGGCTTCCTCACAGTCCCAAGAATATTAGTTGGCGATTTAAATAAACCTCCACCGAACTCTTCAACCAAAAGGCCCTTTTAAGGGCCACCCACACATTCTGAAAATTGTTAAATTTCCTTTCCTATTTTCCTTTGTTGAAAATGTGCTGTTTTTTTCGCGCTTAAAATTCTTTAGGTTGCAATAAATGTTCTTTTGATACATCTTGTCACGTTTTGTATCCATTCGAAGGTTAAACAAGTGAGTAAAATCAATGTTTGTTTGAGAGAGCTAACCTTAAGTGTTTGCGACAGGGTTGAGCATGCTAACAATAGCCATTACACTACTGTTGGGAACTTGGCTAACCAATATACCAACCGTAGTTCT…	TC27250	Histone H2A.x (H2a/x).
EXOB2_C07	TCTCATCTTTNCTNCNNCCGCNNTGTTGGNGTCCNGNGTGTGTGNNCANATANNNGGGTGAAAGGCAAAGTGACAAAGAGGGNAGAGAGGGGGCAGAGGGTGTGTGATGAGAGAAAAAGAGAGTGAGAGAGAGGGAGGGGGAGAGGGTGTGTGANAGAGAAAAGGGTGAAAGGAAAGTGAAGAAAGCGAGAGAGAGGGGGANAGGGTGTGTGAGAGAGAAAAGGGGTGAAAGGAAAGTGAGAAAGAGAGAGAGAGAGGGGGAGAGGGTGTGTGAGAGAGAAAAAGGGTGAAAGGAAAGTGANAAAAAGAGAGAGAGAGAGGGGGAGAGGGTGTGTGAGAGANAAAAAGGGTGAAAGGAAAGTGAGAAAGAGAGANAGTAGGGGGACAGGGTGTGTGAGA…		EST
EXOB2_C08	TGCNNCCGCGGTGTATGGGGTCCGTGAGTTCTTCACTCAGGTCACTCCTAGACTGGGTCTGTGTGATGGGAGCTGGCACAGGATCACAGCGATCCGAGATGCCAATGTAATCCAGCTGGATGTGGACTCAGATGTCAACCATGTGGTGGGACCTCTCTACCACAGTACCCAGAATGCCAGGGCCCCTGTGTTCATAGGTGGAGCTCCAGAATCTCTTCTCCCAGAGGGCATTGCCACTAGGAGGGCCTACACAGGCTGTATGAGGAACCTGACGGTGAACGAGAGCCAAGTGGCCTTCAGCAAAGCTGCCCTGGTCAGCGGGGCCGTCAGTGTGGGCTCCTGTCCAGCTGCCTGAAGGCCCTGTCATAACGAATACAGCCCAGCTCTCCAGCAACACGA…	TC28668	"Q16363; Q15335; Q14735; Q9UE18; Q9UJN9; Laminin alpha-4 chain precursor."
EXOB2_C09	TATGCATGCGGCCGCGGTGTATGGGGGTGTGGAAGCATACAGGGGAGGCAAGTTTTTCTAAATAATCCGCTGATTGTTTAGGTGGCAGAGTGGGTGGCTTTTCTCATCGAGGTGGAAGTGGCCCTGGATCGCAGCANAGGGAAAAGGGGTCAAGGCCGGCTCCTGACCTGNCACTATGNAAGACTGACTTACTGCGTTGGATT		EST
EXOB2_C10	CGCGGTGTATGGGGAACATTTGCAGGTCCCCCATCGCCGAAGCCGTCTTCAGGAAAATGGCGACAGATGCTGGTGTTGTTGACAAGTGGGTCATAGACAGTGGTGCCACGACTGACTGGAACACAGGCAGCTCCCCGGACGCCCGTGGTCTGGCCTGCTTGAGGACACGTGGCATTGAAACAAAACACAGGGCCCGACAGGTGACAAAGGAGGATTTTATGTCATTTGACTACATTCTGTGCATGGATGAGAGCAATTTGAGTGACCTGAAAAAGAAGGCAAACTCTGTGAAAAGCAGCAAAGCCAAGATTGAGCTGCTGGGCTCGTACGACCCAGAGAAACAACTGATCATCAAAGACCCATACTACGGGCATGAGGAAGACTTTGAAAATGTGTACG…	TC37178	"P24667; Q16036; Q16725; Red cell acid phosphatase 1, isozyme S (EC 3.1.3.2) (ACP1) (Low molecular weight phosphotyrosine protein phosphatase) (EC 3.1.3.48) (Adipocyte acid phosphatase, isozyme beta)."
EXOB2_C12	GNTGGGGGCCTAGAGCATGTGCCTTCCTCATCCTCCATCCATAACGGAGACATGGAAAAGATTCTACTGGACGCTCAGCATGAGTCTAGCCGCAGCAACTCTTCCTGTGACAGTCCTCCCCGGCCTCCTAGTCCCCAGGAGGATGATCATGATGGGCAGATCATCTTTGATGTGGACGTGAGCAGCAGAAGAGATGGCCAATCAGAGGAAGATACCCTGGAGAGGGACATGGATATCCTGATGAAGGACTCAGACTGGGTAGCAGACTGGTCAAGTCGGCCCGAGAACATTCCTCCTAAGGAGTTCCATTTCCGCCACCCCCGGCATTCAGATACACTCANCNTGNTAAAGACCGNGGCGATGAAGAAAGGAGGTGTCTTCTCCGCACAGTTCCTCAAA…	TC26613	"O60238; BCL2/adenovirus E1B 19-kDa protein-interacting protein 3 like (NIP3L) (NIP3-like protein X) (BCL2/adenovirus E1B 19-kDa protein interacting protein 3A)."
EXOB2_D01	CGCGGNGTATGGGATGTGCTATTGGAAAAGCCAAGCAAGCCGCCAAGACAGAAATTGAAAAGCTTCAGATGAAAGACATGACCTGCAGGGAGTTGGTAAAAGAGGTGGCCAAAATAATCTACATTGTACATGATGAAGTGAAAGACAAATCGTTTGAGTTGGAACTAAGCTGGGTTGGAGAAGTGACAAATGGAAAACATGAGCTGGTTCCAAAAGACGTCAGGGAGGAGGCAGAGAAGTACGCTAAGGATTCCTTGGAGGAGGAAGATGACTCTGATGAAGACAACATGTAAACTAATTTCTGTGGTTTCTCCAACCGTCACACACCTACTGACAGGACGGCTCTCCAAGAGACACAAATTGTTTTGTAATTAATGGACCATTCATGTAATTTCTTTC…	TC25335	"P25788; Q9BS70; Q8N1D8; Proteasome subunit alpha type 3 (EC 3.4.25.1) (Proteasome component C8) (Macropain subunit C8) (Multicatalytic endopeptidase complex subunit C8)."
EXOB2_D04	GCGGNGTATGGGGCTGCTGACCTGTGTCCCTCGTACAGTGGAGGAGATTGAGGCTTTCATGGCCGACCGTGGAAAATCCTTCTAAATAATGTCGCACATATCCAAGCTGATCTAACCAAATGGTATTTTCACCCCTAATTGTGGAGAGAATATCTGTTTTCTGATGTAAGAGATGCAGTTTCTCTAATATCTTGCCAGTCTACATAATGCCATATATAATCAATAATGGATGCATTAGATGCAGAACATTTCAATCTAGAAAGGTGTCTGTTTAATCTCAGTGAATGCAGTATCAGTAGCATAACACACTAATAAACAAGTGCAGGTTAAACTACCTATACTATTTGAAGCTCTTAGTGATAAAGATGATTATTGTGAAAATGCAGTGAATTAAACAGC…	TC36583	Xaa-Pro dipeptidase (EC 3.4.13.9) (X-Pro dipeptidase) (Proline dipeptidase) (Prolidase) (Imidodipeptidase).
EXOB2_D05	GNNGGCTGTGGTGCGCTACCACCAGCAACTTTGACACAGACACGAAATGGGGCTTCTGCCAAGATAGAGGCTACAGTCTGTTCCTGGTTGCGGCCCATGAGTTTGGTCATGCCCTGGGTCTGGACCACTCCAACATCAGAAACGCCCTCATGTATCCCATGTACAGCTACGTGGAAGACTTCTCCCTGCATAAAGATGATGTTGAAGGCATTCACTATCTCTATGGGTCCAAGACAGGCCCTGACCCCATCCCCACCATTCCTTCACCTGGCCCTGATCCCAAGCCTGACACCACTACCACTAAGTCCACTACCACTACCACCACACACCCTGTGGACCCATCCCAGAGCCCCTGCCAGATTAACAAATTTGACACCATCACAGAAATTGATGGAGACC…	TC36315	"Q9H4Z1; 92 kDa type IV collagenase precursor (EC 3.4.24.35) (92 kDa gelatinase) (Matrix metalloproteinase-9) (MMP-9) (Gelatinase B) (GELB)."
EXOB2_D06	TNATTGCGTGCGCGTGGGTACTCCTATTAACACTTTTTGTGGTGTTGGAATTAACACGGGGATTGAGTCGGGGGGCGCTTCGAGCAGTTTAGGTTAATGTTAATAGAACAGCTAGAGTTGTTGAAAGGAAAAATAGGGTGAGGTATGTTTTAATTATGCCTTGTTGGATATTACTTGTTGTTGTGACTATAGGCAGGTGAGTTGAAATAATTCCCTTTGGGCCTACTTTCTCAAATCATGTTTGATCTACCATTTGGCTGGCGATGGTTTGTCCTAAAGTTAAGTTTAGCTTCGGGGTCAATCGGTGGATGATGGCGGGGAAGAACCCCAGTATGTTGNANAACCTTATGTAGTGTAAGGCTGGGTGCANTTTTACATTGNTTGTTAGTTANNTGACGC…	TC37141	NADH dehydrogenase subunit 5.
EXOB2_D07	GCNNGAGGNGGGAGAGTTAAGGGGAACAACTTATTACTGCTACCAAGTTACAGCTCATCCTGTAGCACAGTAGATAGTTGTTTGTGTATGTCTGCATAGTCAGGGAGTGAACATCTTTGATGTGACTGTAATAAATAATTCATTTCTTGATACAACTGGCCAACTTTTATCTAGACAAAAGATGTACACACATTTCGTTCTTTGTCTACACGATATGAACAGAGGTCTTGTGAAGAGCTGTCTAACTATACTATAGAACAATTACTGTAGACTTGACATTTTATTCAGAAGGACAGTTCACAGTGCAAGTTTACATTTCCAAGGCCTATATGTAGATAAGGAAAGCAATTAACATTTGTCAAAGGTAAAATGTTCACATATGTTACATGGTCAGTACTG…	TC36611	Mammalian ependymin related protein-1 precursor (MERP-1) (UCC1 protein).
EXOB2_D09	GCGGTGTATGGGGTGTAAATGTGAATGGATCCAGCTTGTCATGCGGTCGTTCATCCTTAGGTNGAAACGGAGGACAGGGGCTGTAGTCTGTGGGAGGAGGACACTAGTGAAGTGCAGGTCTATCCACCAAGGGCATCAACTCCTACAAGACGGACACTCACTCACACACTCTCTCCCGGGGAACTCGTCTGCCACCTAGTGCACAGTCCTTTCCTTCTGTCTCTGGTAGTTGTAGGGAAAGAAGCGCACCCTCATCAGAATCTCTCTGGCAGTCTTCAGAATCTCAACAGCCCTTGAGTGCTCTATGTCCTGGAAGTCCACTTCATTGACAGACAGCACCTGATCTCCCTCCTGGAGCTCTGCTCTGTGGGCGTCCGAATCTGGGACCACCTTGGAGAT…	TC28265	"Q9P0Q1; HSPC227 (Similar to hypothetical protein)."
EXOB2_D10	GCNNCCGCGGNGTATGGGGGGGAATGTACACCCAATTCTGACATGAAACAACGAGGCACGAAATACTATCATCGTCACTTCATTGCTGAGATCCTCACAGGCTTGTGTTGCTTCTGTACTGCTTTTCTGTAAATGTTATGTTGTAGTAAAAATATTTTTGTTGTGCCATTTTGTTTGATCTCTTTCTTGCTAGCTACATATTCTAATAGGTGGTGTTTCATTGCTTTTCCCATACTCTGTCCTCAACCGTGTCTTTTCTACAATTCTCTACTGCTAGTGTATTCATGTTTAATTCAACCAACATCCTGAAAGAGGGGAGAAAGTCAGAATGTTCTAATTTATTTGTTATCTTTTTCTAAGGGATTTGGAATTAAATATCAATGATTCGTCATCCAAGCG…	TC31661	EST
EXOB2_D11	GTATGGGGTTGTGTGGGGTTGGGGGAGAGATCTCAGAGAGCACAGCTTGTTTCTTTTTCTGCAACAAAACACAACAGGCTTCACCAGCGGGGGGGGGGTTGGTCAGTCATAATGGGGCANACGGAGCATGCTCAGTTGAGGTGGAAGCCCTTCTCCATGGTAGCTGCTAGGAGGCGCTCTCTCATGATGTCTTCANAGGAATACTCTGGCAGCTTCAGGTAATGCACACAAGTGTTAACAGATGGATAGCTGGAGTCTGTCGCGTCAACCTTCCGAACGATGGTGAGGCGTGGGTGCAAGTTGGCCANACCACCAGGGGGCANAGTGGAGCATCCTGTGGTGGACTGGAGGAAGGCTTTCCTCTCGTCAGATGACATGCCACAAAGCACCCGCACAAAA…	TC39060	"Q9ULT8; Hypothetical protein KIAA1131 (Fragment)."
EXOB2_D12	NGATTGGNGGAGCCGATATGTACCATGCGCGGNGCAGGAAGTGTTACGGTGGCCTGATGGATGTGTTGAAGGAGAATAGCGCCCCCCTCAGGGACGAGACGCCACCGCATGTGATGACAGGGAAACTGCTTGACAACACTACATCGCCACGGAAACTCTTCGCCACCCTGCAACTCTGATCATTACCAGTAGACTATTCTTAAAGGGATAGTTCACACATGACTTTAAAGGGGAAGTTGACTTGAATTGGAACTTTGAATGAGATGGTGAACAATCCCTTTGAATTTTAGGTTTGGTAATTTGACTGGAGATGAGTTAAGGGATAGTTGACTTCATTTTCTAATTGGGAGTAATGAACTATCCCTTTTAAGTTTTGCACTTGGAATGAGCTTGGACAAT…	TC26303	"Q969V0; Thymidine kinase, cytosolic (EC 2.7.1.21)."
EXOB2_E01	GCNGCCGCGGTGTATGGGGCCAGGTGGTAGTAGTAGTATGGTAGTAGGTGCCAGGCGGTAGTAGTAGTATGGTAGTAGGGGCCAGGCGGTAGTAGTAGTATGGTAGTAGGGGCCAGGCAGTAGTAGTAGTATGGTAGTAGGGTACAGCCAGCAGTCCTCCGGGTATGGGCCCATGAAAGGCGGCAGCAACTATGCCGGTAGGAGCCCCGCTCCATACGCCCCCAGAGGCGGTGCGGGTGGCTACAACAGAGGGGCTTATGGCGGCTACTAAACCTGTGGCTACGACAGACTATTTGCAAAGAAATGTCTTTTACACCCTCAACCGTCGGATCGGACGACCTCAAACCGAACTAAAAAAAATTCAGTCATCGGGCATCTGCCATAAAGTACTGGCAAAAT…	TC25839	"P09651; Heterogeneous nuclear ribonucleoprotein A1 (Helix-destabilizing protein) (Single-strand binding protein) (hnRNP core protein A1)."
EXOB2_E02	GCNNTGCATGCGGCCGCGGTGTATGGGGCCTATTGAGGTAGTCACAGTGTACAGTGGTCCCCACACGTCTCTTCTTCTTGGGGGGAAGATGCTGTTTGGGGAACTTCAGCACCAGAGACTTCCTGCGCACCTCATCAGCACTCTCGATAAGCTGCTTGCCGAGGACGATCTTGGTTCCCTCCACCTTGATGAGTTCCTCGTTGTCGTTGTGAATGACAGTCTTCTCCAGCTCCTCCTCCTGCTCCTCTGTCATGGCAACCGGGTTGGAGGGCGGGGCGTTGGTCTGGTAGTATAGCGGGCAGAACTTGTTGGTTCGCATGTGCCCGATGGCACCGCAAGCTCCGCACTTCAGTTTTTACCTTGAGGTCTGGCCTCTCCTTGATCTTCTTGGCCTTCTTC…		EST
EXOB2_E03	GCCGCGGTGTATGGGGAGAACTAAAGGCGTTGCACATCACTGTTAATCCACCCACACCCTTTCTCTTCTCTTACACATATACAGCCCGTACATTCCCGCTCCATCCAGCCTCTTCCTTTCTGTATGACGAGCAGCATGAATTGTACCTGACCTACCAGTTGTGCCCTTTCTCCGATATGCTCAAAGGCAACAGGGTAACACTCAGTTGTTAACAAGCCGAGTCTTGTTTTGTGAGGAGAGAAAACAATTATAAAATTGCCCAGTTGAGTGGCATGGCCATTCTCTCCTCCACCTCCCTTCCTTTTGATTCCCTCCAAACATTTAAAAAAAGATGTGTTCTTTCACCTAGCAAGTTTATGCATTTATAGTATCCATTTTTTTGCTTTCCTAGTGTACTTG…	TC26071	14-3-3 protein beta/alpha (Protein kinase C inhibitor protein-1) (KCIP-1) (Protein 1054).
EXOB2_E04	GGTGTATGGGGCTCTGAGTGAGTTGGGACGTGGTGCCTTGTCCAAAATGGAGGTTAGAGGCACTGGTCAAAAAGCCAGTGAGAAAAATGTAAAGAAAGACTATGTATGTTTTGAGGGCGAAAACAGATGAAGGTGTTGTGAAAGTGTTTTGTAGAAGGAAAATGAGTGTAGAGGGTTTGACTGTTTGAAAAGGGGATGGTAAAGAACTGTACTGAAAAGTCAAGAGCTAGTAAATGGCTGTGATATGACTGCCATGGCCTGTATGTATGTGGTGTAAAAGCATCACAAAAATCTATAATAAAGATCTGTGTAAGAGTTAAAAAAAAAAA	CX260733	EST
EXOB2_E07	CTAATCTTATGCATGCGGCCGCGGTGTATGGGGAACTCTGGTGGGCCGTTGGTTTGTCGCTCATCTGGTGAGATTGTCCAGGTGGGAATCGTGAGTTTTGGGAATAAGAATGGCTGTGCTTTGGAAGGCTTCCCTGAAGTCTACACCCGTGTGAAAAGCTACATGGACTTCATCAGCGAGACTATAACCTCAGACAGACAGGCTTCTGCTGAGGCCTAGGTCACCATGAAACACTGTCTGTTTACAGTCCATATCCCCCTCTCGCTCTGTCTTCCCTTTCTCTTCAGTTCCCTATTGAGCCAAAGTCCTTACTTGAGATGCAGCTGGAAGTGATTTAAAATGACAAGATATTGGTATTGATTGTGAATTACTTTGNGGTTTTATTCTTTACCAGACCTN…	TC39314	"P20231; Q9UQI7; Q9UQI6; Q15664; O95827; Tryptase beta-2 precursor (EC 3.4.21.59) (Tryptase 2) (Tryptase II)."
EXOB2_E08	ACCAGCNGTTTTTCCTCAATAGTTTCCATAAGTAATCCGTATACACTCGAAAATGGGAATAACTGTGCAGGTTCATTTTGCGATACTGGGTTGCATTCATTAGGCACCAAACAGAGGGACTACCTGAACTTGTCTGATAAATGCTTGTTTTGATTTTGTTGCAAAATGTTTTGCTACGCTGTGCCCTACTGAATACCAGCCTGATCAAATGGAAGGCGGTTCAGTGAGACACTGCAGACGTTCAGGGCTCAGTAATGCAGGAGTGCTTAAGTCTTACATTTTCTCCTGTGTTTATCTAATAAATCACTGTATACTGCAAAAAAAAAAAA	TC36549	EST
EXOB2_E10	CGGTGTATGGNGGTAAGAGGTCAGCAATTAAGGTTACAGGTCATCAGTGGAAGTCTGGTTTTTCGGGGAAGGTGCATCCTGCTCGTCTGATGATGACGTTGGCAGCGTAGTGTCCTGCTTTCACACACTGTTCCAACTCCTTGTCCTGGACCAACTCTGACAGGAATCCTCCTACAAAGGCATCTCCGGCTCCATTTGTGTCCACAATGTCCTTCTGGTCAATCTTCAGCACTGGGAACGTCTCCACCTTGTCACCTCCTTTGGTCATGATGGTTCCGTCCTTCCCCTGAGTAAAGACAACGATTCTCGGTCTCTTCTTGTTGACTTTGGGCAGAACCTCGGCCTTCTTAGCAATCTCCTCGATGTCCTCAGTCTGAAAGCCTTGCTCTTTTGAAAACG…	TC36989	"P55263; Q16710; O00742; O00741; Q9BTN2; Adenosine kinase (EC 2.7.1.20) (AK) (Adenosine 5 -phosphotransferase)."
EXOB2_F01	GCGGCCGCGGTGTATGGGGTCAAACAGACAGAGGCCACCACCTTCCTGGAGAAAAAGGTCAAGAAGAAACTGGACTGGACTTTTGCGCAAACAATCGAGACTGCGATAACTTGTTTGTCTACGGTACTGTCCATTGACTTCAAGCCCTCCGAGCTAGAGATCGGAGTCATTACAACGGAAGACCCTAAATTCAGGATCCTGACAGAGACCGAGATCGATGTCCACCTTGTGTCCCTGTCAGAGCGAGATTGAGTGTTTCCATGTGTTCCAGTCTAGAGGGGAGACTACCCTAGAAATATGACAGAGAACACAACCACTGATCTTCAGAACGAAAGCCCTGACTTCTTTTTTGCTGTACATTTACGCTGTTCAATTAAAGAGAATGTTTTCGAGAAACTC…	TC36693	"P34062; Proteasome subunit alpha type 6 (EC 3.4.25.1) (Proteasome iota chain) (Macropain iota chain) (Multicatalytic endopeptidase complex iota chain) (27 kDa prosomal protein) (PROS-27) (p27K)."
EXOB2_F03	GCGGNGTATGGGGAATTANTGTCACGAGCCTGAGTCAACATGTTACTGCTGTTTCTTTGCCCTTTTTCCAGGTAAGAGATGAATATAGACAGGATTATGACCCTGCTCGAGGTGAATGTGGGAAATTAGCTCAGCTGCAGAAACCTCCTGAGGGACGGAACAGTTTAGTTTGGGTTCCAAGCAGACGTCTGCCAGGGTTTTCTAATGACTCGTTTATTTAGAAGTCTTCTGTGAAGCATTTTTCAGTTAACCATAGTTCCAACAGTCATGCCCGGTGTGACACACGTTTACAAATGTAATTGTCTCCCAAACTGTATACTTTCACAAAAAATAAAATCTTTTAACGTTAAAAAAA	TC38285	"Q14924; 20 kDa nuclear cap binding protein (NCBP 20 kDa subunit) (CBP20) (NCBP interacting protein 1) (NIP1)."
EXOB2_F05	GCGGTGTATGGGGCTAGAGATGTCTAGGGGATGGCCTGTGGCCTTAAAACCAGCACCAACATCATGTGAAAATTGCATGTTTATGTTTTGCAGCAAAAAAAAAACAAAAAAAAAACGACAAGNGTTTCCAATGACATCAGNGNGCATCGNGNGACTAACCAATTATGAGTAGGCATTGCCTGCTAATTGGTTCATGTCATTGGAAACTCATCTTCCTCTAAGCTTTCCAATGACATCAACCAATTANACAACCCTACCCATAATTGGTAAAAAAAAGAAAAAAAA		EST
EXOB2_F07	CGGNGNATGGGGACGTTTCTGACGGTGGACGAGGTGGGACAGGTGGAGGAGGACGGGGAGAAGAGGTCTGCTGAGAACGTGGAGTCGAAGCGAAGGAGGACATCTCAGGAGGAGAGAGAGGAGGAGACAGCGAGGAGGAAGATGAAGATGGAACCCCTCTTTTATAAAGACTACAGCATCCCTCCCTTCAACCCTGACAGCCCTGTCGGCATGGAGTTTCTGGTCCCCAAGTCAGGCTTCTTCTGCAAGGTGTGTTCTAAGTTCTACAGCGGAACTGACGAGGCTGAGAAGAACCACTGCAAGACCCTCAAACACCATCAGAACCTGGAGAAATCCCTAGAGAAGTGGAGAGTGAAGAAAGACTGACTCCGTGATGAGCTGAAGGGTTAAATATTGACT…	TC26358	"P43243; Q9UQ27; Q9UHW0; Matrin 3."
EXOB2_F08	GTNTGGGGAGCCGTGACCAAGATGAAGAAGATGGAGATGGAAATGGAACAGGTGTTTGAGATGAAGGTCAAGGAGAAGATCCAGAAGCTGAAAGATTCCGAGGCTGAGCTCTCGAGGCGTCATGAGCAGATGAAGAAGAATCTGGAGGCCCAGCACAAGGAGCTGGAGGAGAAGAGACGCCAGTTTGAGGATGACCGGGCCAACTGGGAGACCAATCAGCGCCTGGAGCAACAGAGACTGGATGCCTCCAGGACTCTCGAAAAGAACAAAAAGAAGGGGAAGATATTTTAGAGACAGTCTGCAGAAACACCAAGTTGTACTTGTTGCCAAAGTTGCCAGCTCGGACATCTGTGTGTGGCACCAAACCAACACCAAAGCTCATGTACAGCCCAGCTGGGT…	TC26861	"Q16181; Septin 7 (CDC10 protein homolog)."
EXOB2_F09	CGGNGTATGGGGAGCTACAGAAGAGGAAGGAGGTGGTGCACACAGTGTCCCTCCATGAGATAGATGTCATAAACAGCCGTACACAGGGGTTCCTGGCCCTGTTCTCTGGTGATACCGGAGAGATCAAGTCTGAGGTCCGCGAACAGATTAATGCCAAGGTGTCTGAGTGGAGGGAGGAGGGCAAGGCTGAGATCATCCCTGGGGTGCTGTTCATCGACGAGGTGCACATGCTGGACATGGAGTGTTTCTCTTTCTTGAACCGAGCCCTGGAGAGTGACCTTTCACCTGTCCTCATCATGGCCACCAACAGAGGCATCACACGTATCCGAGGCACCAACTACCAGAGTCCCCATGGTATCCCTATAGATCTACTGGACCGTCTCCTCATCATTGCTACCT…	TC37219	"Q9Y230; Erythrocyte cytosolic protein of 51 kDa, ECP-51 (Reptin52) (RuvB (E coli homolog)-like 2) (Hypothetical protein FLJ90061)."
EXOB2_F12	GTTGGGNCGAGAAGAGGCCAAAGAACTATGGCATTGGGCAGGACATCCAGCCCAAGCGTGATCTGACACGCTTTGTGAAATGGCCCCGCTACATTCGCCTGCAGAGGCAGCGCTCCATCCTGTACAAGCGTCTGAAGGTCCCCCCTGCGATCAACCAGTTCACCCAGGCACTGGACCGCCAGACGGCCACACAGCTGTTCAAACTGGCCCACAAGTACAGGCCGGAGACCAAGCAGGAGAAGAAGCAGAGGCTGCTGGCCCGCGCTGAGCAGAAGGCTGCTGGAAAGGGAGATACCCCAACCAAGAGGCCTCCTGTTCTCCGTGCAGGTGTGAACACAGTCACCACTCTAGTGGAAAGCAAGAAGGCCCAGCTGGTGGTCATTGCCCACGATGTGGACC…	TC36908	"P11518; 60S ribosomal protein L7a (Surfeit locus protein 3) (PLA-X polypeptide)."
EXOB2_G01	GCNGCCGCGGTGTATGGGGACAAGGACACCACGGCGCAAGCAGAGGAGGCCGTGCGCATCAGGGTCTGGACATTGTGTGTAATGATGGGGCCACAGTGTACGCTCCATTTGACGTGAAACTCAACGGGAAAGTGATCATGTACACAGACCCGAAGAAGGCAGCCATCAACGATGGGATCAACCTCAGTGGAGAAGGTCTGTGCTTTAAGCTGTTCTACGTAAAGCCTGACAAGTACTCTGGGGTGGTGAAGAAGGGCCAGAGGATTGGGACCATGCTGACCATGCAAAGTGTCTACCCAGGGATCACTTCTCACGTCCACGTCCAGATGTGTGACAAGTCTGACCCCACCAAGTTCTTCTAATGGAGTCCCTTTTGACCTCTCAATCAACCAATAACAT…	TC26425	"O14960; O14565; Leukocyte cell-derived chemotaxin 2 precursor (hLECT2)."
EXOB2_G02	GTATGGGGTCGGTCTGGGCAGCAACACCTGGAGGTCAACTGGCTGGTGTGACGGTTGCAGAGATCAAGGCGATGATGTCATTGGATCGTTCTCCTCTCTTCGCCAGTGGTCTTCATCTCGGTGGGAACAAGTGTACTGTCCTGAGAGATAATCTCCACACTGAAGGGGACAACACTTTAGATGTTAAGATGAGGCCCACTGCTACTGATCCCCTCTCCTACAGCATCACCATCGCAAAGACTGGCCAGACTCTGATCATTGTTAAAGGGATGAAGGACATTCCTGGAGGAAAGATCAACATAAAGGCCTCCGACATGATGCAGTACCTGAGGAAGAATGGCTACTAACGCTTGACCCCTGACCCCGACACTCCCCTTAGATGCTGGTCCTTGGTTCTGT…	TC35942	"P07737; Profilin I."
EXOB2_G04	CGNNGTATGGGGGTGGAGCCTGGATCATCGGCATCGTGGAGAAAGGAGAACGCGGCGCTCGCATCATCGACAAACCACGCATCATCGAAGTCCAACCGAGAGGGACCGCTGCAGCCAATCAGGAGAACAGCAGCTCTACTAGTCCAGCTCCTGGCGATACGCTGTCATAGACTCCCTCTTACGTGTGTTGCTGTCCATCCCTTTCCCTTGTTTAGCCACAGGAGCTACAGGCCAAAACACCGAACATGGAGAGGGAATGGACAACACTCCAAATGGTTCCTCTTTTAAATTAAATTAACATTCCAACAGTTTTCCCTCCAATCAGTGAATGGGAAATAGATCAAGTTGTGTATGTGATTTTAGAGTGTGGGTCAGAACATTCTCCTGGTGAAACTTTTG…	TC36199	"Q99611; Q9BUQ2; Selenide,water dikinase 2 (EC 2.7.9.3) (Selenophosphate synthetase 2) (Selenium donor protein 2)."
EXOB2_G06	GCGGTGTATGGGGGGTTGTCAGAATGGCGATGGCGTATATTCTAGTAAGGCGTTTCAGCAGGGTTTTCCAATTAAATGTCCAAAGACAAGATATTATGTTTTCAGGAGTGAGACACAAGTCTACAGTGCGTTATGCTACACGTCCAGACTGTCCGAAACTGGCTTATAGAAAAGTGAAGGGGAAGAGCCCAGGGGTAGTGTTCTTGCCGGGGTTTGCCTCAAACATGGGTGGGAAGAAAGCAGAAGCCCTTGAGGAGTTCTGCCAGTCACTAGGCCACTCTTACCTAAGGTTTGACTATACAGGCTGTGGGTCTTCTGAAGGTGAAATAGTAGATGGCACTGTTGGCACTTGGAAGAGGGATGTTCTATATGTATTGGATGAGCTTGTGGAGGGGCCAC…	TC30339	"Q9NUJ1; Hypothetical protein FLJ11342."
EXOB2_G07	TGNNNGACCAGATGAACAAGCAGGAGAGCTACCAGCATGTTGTGGACTACATTGACACCCAGTTCGAGTCGTATCTACAGGAGGAGTTGAAGATCAAGCGGTCCCTTCACAACTACCACGACTCCCGTATCCATGCCTGTCTCTACTTCATCGCCCCTTCAGGACACTCTCTCAAGTCCCTAGACCTGGTCACCATGAAGAAACTGGACAGCAAGGTCAACATCATTCCTGTCATCGCCAAAGCAGACACCATCTCCAAGAGCGAGCTCCACAAGTTTAAGATCAAGATCATGAGTGAGTTGGTCAGTAACGGTGTCCAGATCTACCAGTTCCCTACCGACGACGAGACAGTCTCCAAGATCAACACTGCCATGAATGGTATCCTGTCTTTTGCTGTTG…	TC38106	"Q9HAH6; Hypothetical protein."
EXOB2_G08	GNTGCGGCCGCGGTGTATGGGGACTCATACGACAAGGCCATCCGCTTCTTGGGCTCCAACGACGAGGAGATGTCCTACGATAACAACCCCTACATCAGAGCCGTGGTGGACGGCTGTGCGTTGAAAAAGGGCTATGAAAAGACAGTACTGGAGATCAACACACCAAAGGTGGAACAGGTGCCTTTTGTTGACATCATGTTCAATGATTTCGGCGGGGCTACGCAGAAGTTTGGATTCGAAGTGGGTCCTGTCTGTTTCATCGGCTAAGACTGTTTACTGAACAAAATGGAGAAAATAAAAAGCATATTTATTTTCTCAGAAACAAAACACATGAATAGGACTATTTGTATTTGTGTAAAACATTCTGTGTCCAAAAGCAACAAGTATGAATAAAATACA…	TC28181	"P20908; Collagen alpha 1(V) chain precursor."
EXOB2_G09	TGCTGCGGCCGCGGTGTATGGGGGGATGACCAAATCTATAACGTGATCGTCACAGCCCATGCCTTCGTTATGATTTTCTTTATAGTCATGCCAATTATAATCGGGGGCTTTGGAGACTGATTAATTCCCCTAATAATCGGAGCCCCTGATATGGCATTTCCTCGAATAAATAACATAAGCTTCTGACTCCTTCCTCCATCCTTTCTCCTCCTCCTGTCTTCATCAGGAGTTGAAGCCGGCGCGGGTACTGGATGAACAGTATACCCCCCTCTAGCCGGCAACCTCGCCCACGCAGGAGCCTCTGTTGATTTAACTATCTTCTCCCTTCATTTAGCTGGAATCTCCTCAATTTTAGGAGCCATTAATTTTATTACGACCATTATTAACATAAAACCTCCA…	TC25218	Q9G6R1 Cytochrome c oxidase polypeptide I (EC 1.9.3.1).
EXOB2_G10	CGGTGTATGGGGGAATCGCGTTGTGTGTCTCAAGAAGAGGAGTTAGGGTCTGCTGGTTTACCTGTTAAAGTTTTGGAATAATCCAACAGTTACCATACGTGAGAAATGGCTCGTACCAAGCAGACCGCCCGTAAGTCCACCGGAGGAAAGGCGCCAAGGAAGCAGCTCGCCACAAAGGCGGCCAGGAAAAGTGCGCCATCCACCGGAGGAGTGAAGAAGCCCCATCGTTACAGGCCAGGAACAGTGGCTCTGAGGGAGATCCGTCGTTATCAGAAGTCTACTGAGCTGCTGATCCGCAAGCTGCCTTTCCAGCGTCTGGTGAGAGAAATCGCGCAGGACTTCAAGACGGACCTGCGTTTCCAGAGTGCTGCCATTGGTGCCCTTCAGGAGGCGAGTGAA…	TC26760	"P33155; Q9V3W4; Histone H3.3 (H3.A) (H3.B) (H3.3Q)."
EXOB2_G11	GCGGCCGCGGTGTATGGGGTCGCCTCCTTCCTTCAGATCCAGCCCAGCATGAGAGGAAGAGACCCCACCCACCTATTCGCTAGGAAACGCTCTGTGGAGGCATTGGAGAGAGAGATGGAGTAGATTGGAGAAGAGGAGGCAGACATACACACCACTTATACCTTAAGCATACATTCATGTGTACACACACACATGTACACACACCACAGCTACCTTAAACACAAAAGACACTCATGATAGCTTTGCTCACACACACTGATTCACACGCACACTGACACACACACATTTTCACACATTTTCACACACATGCACACACACATAGCTTTACCCTCAAATGATTAAGGCTAAATTATTAATGGAAGTTTGGGGCTGTTGTAATGTAGTATTTGATTTGGGGAA…	TC40934	"Q9H9U3; Hypothetical protein FLJ12547."
EXOB2_G12	GCGGTGTATGGGGGAGATTGATCCTGGGCCATCCTGCAGTCCTTCACCATGGCACCTGTCTTTGTGCTGTCCATTTTCATCGCTGTTCTATGCTCAGTTCAGGGCCGATCTACAGGGAAAGCGTCATATGAATGGAGTGAAGAGGACATTGACGGCACTAGCACCAACAGCATTGAGGAGGATGAATACTCTGTTTCAACGCTCATTGAGAAGGCCAACAGAAATCTTGGACAAAGACTTGATGAGCCACTAGTCATGTTTGGGGACATTGCAGTAGATACTGGGTTCATGAACGCTGACCCCTGCACAGCTCGCGGATGCAAGTGGCAGAAGTCCTCTGATGGGAACGTTTACGTGCCCTTTGTGATCTCTAATCAATACTCAGCCCGGGAGAGGTCC…	TC26380	Meprin A alpha-subunit precursor (EC 3.4.24.18) (Endopeptidase-2) (N- benzoyl-L-tyrosyl-P-amino-benzoic acid hydrolase alpha subunit) (PABA peptide hydrolase) (PPH alpha).
EXOB2_H01	GCGGTGTATGGGGGGGGCTGGAGCTCTCAATCTCCAACAGAGATATGACATTTCTAGATTCATATAATACATTTTGGCAGGAGTGTAGTAAGTCTTATGAATTATCTTGAATTGCAATAATGTATGTCTAAGGTTGTAGGAGCAGGTATGAACATTTTCACATATCTGTGATCAATAGTTCTCCTCAATTTCTTCCTTCAGATCTGTTTAAATGTTCCTTATAGGTTCTGAACTATCAGGTAGAGTTTCAATCAACCCTTGATATAACTTGGCAATCAACTTCTTTGGCAGAGCAGCTTCTTTCAGTATTTATGCTATATGCCTTAGGTTAATCCAAATTCTGTTGAAGTGAATGAATAAGATTTCTTAGTTGTAAGAACTTAAAGAAATTGACCATGA…	TC37821	EST
EXOB2_H02	GATGGGGAAAGCTGGAAAGCTGTCCCCTCCACTGTCCTGAGAAGCCCGGTCACTCCCCTCCCTCTTTCTCCTCCCTTTTTCTTCTTTCCTGATTTTCCATTCCCTTTGTTTAGAATTTTTCGTTAACCTTGCTCAACTTTAGAATGTACAAATTGTTTATTCTTTAGTTTTTGTTTTCTTTTTACGGGTTTGGTAATCTATTGAAATATATTTTTTATCAAGAGCTTGGTATGTCACGAGATCTCCCAATTAATATTATTTTCTAATATTTTACCCAAAGTGTGTTATTGCTTATATCCAAACTGTAAAACTATCTTTGTTGGACCCCTTAATTTTCAAGATAATATTAGGGATGGGAACGGTTTCATTACGATGCTTGCATTGTACAAGTTTCTCATA…	TC37450	Similar to serine/arginine repetitive matrix 1.
EXOB2_H04	TTCTTTAAGGAAGTTATAAGTATTTTAATGAGATGAAGAGAAGACATTGTAGTCAAAGAATCGTTGTCAAAGATGCAAAGTTATTTAACGAGAGTGGGCAGCTTTTGATAATCACATGTTTTTTTTTTGTTGACCTGACACAACTCTTAACAAAATGGGCAAGTAAACCCTCCCTTGGTCACTCACAGACAGTTGTCATATTTATTGCTACCAACTAGACTCTCAGGAATCATTAATTACTTTCAATGTCCCACAGCTTTGTTCACACAGAGACAAACTGTCTTCCTGAGGGAATCCCGCTAATGCCTCGGCAAACGACACCGGTTTGGATAAATCACTCCTCAGACTCTTTATTGTTGACAAACAATGAATGTATCTCTGATCTCTGGCCAATCGGCC…	TC31819	EST
EXOB2_H05	GCCGCGGTGTATGGGGGACCTCTCTCAGTCCCACTATGAGGTTGTTGGTTTGGATTGGACCATCGACCCTCGCTCAGCGCGGGAGCGAACTGGAGGAAAGGTTAGCCTCCAGGGGAACATGGACCCCTGTGCGCTATATGCCCCCAAAGAGCGTATATATGAGATAGTGAAAAAGATGCTGGAAGGCTTTGGCACCAGAGGGTACATTGCCAACCTGGGCCACGGGCTGTACCCTGACATGGACCCGGAGAACGTGGGTGCCTTCGTAGAAGCTGTCCACGCTCACTCTCGCCACCTCCTCAACCTCAAGTAACACCCCCGTCACCTGGCAACATTGACCGCAATCATCAAACTAGCAGCGAAGCAGCACCCAAAAACCAAAGCAACATTGGCTTGGAT…	TC36675	"P06132; Q16883; Q9BUZ0; Uroporphyrinogen decarboxylase (EC 4.1.1.37) (URO-D) (UPD)."
EXOB2_H06	GNCAGCATAACATTCAACATGAAGCTGTTACTGAGCCTCCTTGTTGTTTCGACACTACCTACATGGGCTGTACCACAAGTTCTCCCCATGAGGGCTCCGCTGACAGTCGTGGCTGAGCTAGTTAATGGGGGACCCCGGATCTTCTCAGGGGAGAGAGTACGTCTGAAGTGCAGTGTTCCTGGGAAAGTGTCGGCCGAGTGGAGGTACCAGTGGTTCAGGGGGGGAGAGCAGCTCCAGGAGTCTGAGTACTTTGTCCTATGGAAGGCCAGGCCACAGCAGAGTGGGAAGTATTACTGCCAGGGCCTGAGAACCACATGGATAAGCACACAACACACCCTCCACAGCCTGCCTATAGAAATAGAGGTGGACGGTGGGTGGGCCATCTTGCAGGCCCCGCCC…	TC36048	"P12319; High affinity immunoglobulin epsilon receptor alpha-subunit precursor (FcERI) (IgE Fc receptor, alpha-subunit) (Fc-epsilon RI-alpha)."
EXOB2_H07	ANGGTGACTCTTGGGAATGCAAGACAGTGCTCCAGGATGGACACCAGAGAGCTGTCAGAAAGGTGGCATGGTCCCCATGTGGAAACTACCTGGCCTCAGCCAGCTTTGATGCCACAACCTGCATCTGGAAGAAGAAGAATGATGACTTTGAGTGCTTGACAGTGTTGGAAGGACATGAGAATGAGGTCAAATGTGTGGCCTGGGCCCCATCCGGTAACCTGCTGGCTACATGTAGCAGAGACAAGAGTGTCTGGATCTGGGAGGTGGATGAGGAGGATGAGTATGAGTGTGTGAGCGTGGTGAACTCTCATACACAGGATGTCAAGCATGTTGTCTGGCATCCAACACAGGAGCTTCTGGCCTCGTGTAGCTACGACAACAATGTGTGTGTCTATAAAG…	TC37933	"AAH01395; WD40 protein Ciao1."
EXOB2_H07	ANGGTGACTCTTGGGAATGCAAGACAGTGCTCCAGGATGGACACCAGAGAGCTGTCAGAAAGGTGGCATGGTCCCCATGTGGAAACTACCTGGCCTCAGCCAGCTTTGATGCCACAACCTGCATCTGGAAGAAGAAGAATGATGACTTTGAGTGCTTGACAGTGTTGGAAGGACATGAGAATGAGGTCAAATGTGTGGCCTGGGCCCCATCCGGTAACCTGCTGGCTACATGTAGCAGAGACAAGAGTGTCTGGATCTGGGAGGTGGATGAGGAGGATGAGTATGAGTGTGTGAGCGTGGTGAACTCTCATACACAGGATGTCAAGCATGTTGTCTGGCATCCAACACAGGAGCTTCTGGCCTCGTGTAGCTACGACAACAATGTGTGTGTCTATAAAG…	TC37933	"AAH01395; WD40 protein Ciao1."
EXOB2_H08	NTGCATGCGGCCGCGGTGTATGGGGANTCTGATCNNATCANCCGTGTATGNTNNTGAAGTACTCAAGACATGGGGGTNTGATCTGCNTNTTNACGGTAACCCTGATAGCACCCACGTATGCCTGATCCNCGGTCNAACATGAGGATATAGNAATCTCGCAGATTCCTGAGAGCTGACTCCCATGGGATGNATTCGCCTCTCCCTNNAATTANTCCTGGGTGGTNGCACNNCCNANGGCTGNAGCCGCACCATTNNAGAGAAAACAANACGGACTCNTNTGANNAACANGCATACNCTGTTTNACTGAACCCTCNGTNCAC		EST
EXOB2_H10	GCGGTGTATGGGGTGCGTGTGTTCATAGCCCACCGGGCCGCCATGCACCCGGTAACGGCCAATCTGGTGGCCAAGGACCTGAAGGTGGACAACGACAAGAGCACCTGATTCTAATTGGAATCCCACCAGAAGCACTCCAAGACTGGCATTATTACCGGTTCACACACCCCACCCCGTTGCCGAAAACGACCAGAGAAAGCTAGAGAGAAGCTTCCAGCCGCACCCCCACTTTTTATAACGGTCTCTACTTTGCTTGGCAGCTATTCAGAATTGGCTTGTATCTGTTTGTTTTTATATTAAGGTTTGTGATATGTCGAGTGGGGTTAGGGTCAATTCTGAATTTTTGAATT	TC29461	Leukotriene A-4 hydrolase (EC 3.3.2.6) (LTA-4 hydrolase) (Leukotriene A(4) hydrolase).
EXOB2_H11	CTCAGCTTATGCATGCGGCCGCGGTGTATGGGGCCCCACACACAGGTACATAGATCATGACCACCTGGGGCTGGCCCAGTACTGGAAGCCAGGTGGGTACACTCTCCCCTGTGCTCCACGTGCCCTGTGTCTGGCCCTCTGCTCCATGGCTCTCTACCATGTACCATCGACTGCCTCTACCAATCCAACCACAGCCCCTCTTCTACTTCCTCTTCTTTATCAAGTTTACCATCGTGCCCCAGGTGGTCATGATCTATGTACCTGTGTGTGTGCACC	TC29506	Glucose-6-phosphatase (EC 3.1.3.9) (G6Pase) (G-6-Pase).
EXOB2_H12	CNNCTGGCGACGCAACAAGGAGATGTTGATGAACTCTTCGACGTGAAAAATGCTTATTACATTGGCAGTTATCAACAATGTATCAATGAAGCTCAGAAGGTTAAGCCAACAACACCTGAGAAGGAGGTTGAGAGAGACATGTTTCTGTACAGAGCCTATATTGCCCAGAGGAAGTATGCTGTGGTGATGGATGACATCAAGGCCAGCTCCTCACCAGAACTCCAGGCTGTCAAGATGTTTGCTGAGTATCGCGCCAACGAGGGCAAAAGGGATGCCATTGTGGCTGAACTTGACAAGAAAATGAGCAAGAATGTAGATGTGGCCAACACAACCTTCCTGCTCATGGCTGCGTCCATTTACTACCATGAGATGAACTCGGATGCTGCCTTGAGGACCCTG…	TC25842	"O14579; O76097; Coatomer epsilon subunit (Epsilon-coat protein) (Epsilon-COP)."
EXOB3_A01	CGNNTGNNATGGGGGACCAATTTTGATACACACTGTTGAGTCATTACACGCACGCACANCNCNCNNTNTCTCNCTGATCATCCCATCTGTCACCACCAGCACAACACACATATGCACCCTACACAAGATGACGANAANAANTACAGGTCNNCTAGCACTCTCGTCGTACACAGTATTTTCATCACTAGGCTCATCTGNNAANCTGCCTCCCTNAACACGCATGNTGCTGTNGTCGCNGNNCTTTCATATTGCGGATCTTCTGCTGCAGGGAGAATGAAGACAGTCCACCAGCAACCATTACACCTTTTAATGGCTGAGGCAGGACCACTCCTCACCATCGCAAAGAGTGTGCAAGGTCAAATTCAATTGGAATGTATTGTACAGGAGAAAATGGCGTAT…		EST
EXOB3_A02	CNCNNNGTATGGGCAACCNNAACAACTTTGTAACTGAGAGGGAGTGTCTGCAGAGTTGCCGCACTGAGGCTGCCTGCAGAATGCCCACGGATGCTCAACCCTGCACTGGGCAGCCCAAGATCTGGGCCTTCGATCCCAACTCTGGACTCTGTCTGGAATATAAAAAGGACTACTGCCAGGGCAACAGTAACAAGTTCTACTCCAAGGGGGAGTGTGACGAGTACTGTGGGGTGATGAAGGATGGAGAAACTGAGTTCCTGAAAGCTAACTGAAGGAGATTAGAGGTCATAAGGAAGAATACATAGCACAGATCACCGTCTGGGTTAGTCGTCTGACAGAATACCTACATCATTCAATGCAGAATAGAACGCAGCACAATAAAATGATGGATTAAGCTGC…	TC25538	"P02760; P02759; P00977; AMBP protein precursor [Contains: Alpha-1-microglobulin (Protein HC) (Complex-forming glycoprotein heterogeneous in charge) (Alpha-1 microglycoprotein); Inter-alpha-trypsin inhibitor light chain (ITI-LC) (Bikunin)"
EXOB3_A03	AATACAGGTGACGTTGTGGAAGGAGTCGGCAGACGGCCAGTGGGCCTGTATCAGCGACGTCAACAAAGGCCAGGGAGCCGTATCGTCCATCGCAGACGGAGCGACGAACGAGCAGTGATCCAGGCACAGAAGGACATTCCACTCCTCCTCCTACCCCCACAGAGAATGAATGGGCTACTACTCCAGAGACACTTCTACCATCTATCCTAGTCCCAGATCTGGGCTAACTACCACCTGTTAAACTCTATAGTGGCCCCTCTCTCTCTTTCTCTAACAGACTTTAAGACCATATTTCATGATGAAATTTCTCTAAAGACCGATTGAGGTTTCATCGTTCAGTTTACGATGATCCAGATTTAAATGGTTACCATTGAGGGAAACTACCTTAATTAAAACCTT…	TC36547	"P55735; SEC13-related protein."
EXOB3_A04	CNNCCGCGGNGTATGGGGCTGGGGCCAGGGCTAAAGCAGGGGCCAAGATAGTGGATGGAGAACACACGGACCCCCTGAGGACTTATGTGCCATCGCTGCCCTCCTGTTACCGCTGCTGGAGGCTCCCGGATGGATAACGCCAACCACTCCGCTTTCTCCCTCCCTCTGTCCCTATCTCTCTGTTTCTCTCTCTCTTTCTTTCATCATCCTGGAATTAAAGTGTGACTATGTTAATAACCTGTCAGGTCAGTTAAAAAAGATTGCTACTGGTGACACTGAAACCCAGTACTACCTGTGTCAGACTATTTGAGATATATATGGTTAAATTCAAAAAGATTTGTAATATTGATTTTGCGCGTGACTTAAAAATGTCCTTTGGAGTGGAACTTGAGGCAGAAG…	TC25822	EST
EXOB3_A05	GCGGTGTATGGGGAGATAGCCGTCTGGAACTACCAGTCTGAGGTCTGAGAAAATGTACAGTATGCTGAGCCAGTTAGGACTTCCACATCCAGTGTTTAACAGTGCTGAATTGACCTTGTACAATCGAGGGTGCTATCAGCACTGAAATAGTCATGTATTTTGTTTGTCTCTTGGAATATCCTGTTCTAACTAGATTAGTGGTTGATTGTAACATTAGGTTTCTTGGTCTCATGTGATACTGATAAGACTCATTCCTGCCTGTGCACTTGTTCTGTGCTTCATAAATCATGGTTTCAAGGACAAAAAAAAAAAAAAAAAAAAANCNCCNCTCTGNNAATTCAAGNTCGGCCNANTTGGCCAATTCCCCCNANAGGGAGNCGNATNANAATTCNCNGGCCG…	TC37933	WD40 protein Ciao1.
EXOB3_A06	CGGTGTTGGGGGAGACATTCTCGCTATTAGAACGGTGACAAGAAAGGGCACAAATCTCTCTCTCTCTCTCTAGGCTCTTGTCACTCTGGGGACTCTTGGAACTTCTCTCTCTCTCGCTCTCTCTGTGTGTGTGTGTGTGCGTGTGTGTGAGAGAGAGTGAAAGAGAAAGAGAAAGAGAGGAAAAAGTGAGTGTGTATTCTCTGCACCTCCTTGGAGGATGACCATGGAAGAGATGAGGATTGAAACCGAGACAAACTCCATGGTCTCCATGACGCTTTACGCTGTCATGTACCCAGTTTTTAACGAGCTGGAGAGGATCAACTTGTCAGCTGCCCAGACACTGAGGGCAGCCTTCATCAAGGCGGAGAGGGAGAACCCAGGCCTAACTCAGGACATCAT…	TC27203	"O14811; TFAR15."
EXOB3_A07	CGGTGTATGGGGGAATAACAGTTAGGGAAAACCAGTCACGAGAATACTAAAATAGCAAATCAGGGGGCAGGGGTTGGGACACACTCATCTTTCAGAAGCAGTCCTGAATTTTGCACAAATCCCATTTCCACTTCCCTCGAGTTGGCAAAGCATTCCGGCGCACAGTGGGAGTTGCGTACAAACTCGTATAAGCTAAAACTTGTTTCATATACAGTGTCAACGTTTTTGATCACTATGTTTGATGTACAGATACAAGATGACATGGTGTCATACCCCTGGGTAAATTGNGGGTTNCTGAAACAGAATGTGCCTATGTATGTCTATTGGTTAAGAACATTTTTCCGGGGGTTGGTGNCNGAAAAANCTCCCCCCCTTGGCCNNAANNGGCAANAATTCCCA…		EST
EXOB3_A08	CGCGGTGTATGGGGAGAGTGGTGACCGACTGACCCGTGCTGCTAAGGTGCTTGAGCAGCTGACAGGACAGACGCCTGTTTTCTCCAAGGCCCGCTACACTGTGCGATCCTTCGGCATCCGCAGAAATGAAAAGATTGCTGTCCACTGTACCGTACGTGGAGCTAAGGCTGAGGAGATCCTGGAGAAGGGACTCAAGGTGCGTGAGTACGAGTTGAGGAAGAACAACTTCTCCGACACTGGGAACTTCGGCTTTGGCATCCAGGAACACATTGATCTGGGAATCAAGTACGACCCCAGCATCGGTATCTATGGACTGGACTTCTATGTCGTCCTTGGCAGACCTGGCTTCAGCATCGCTGACAAGAAGCAGAAAACCGGTCGCATCGGTTTCAGGCACCG…	TC25184	"P39026; P25121; 60S ribosomal protein L11."
EXOB3_A09	CTGCNNCCGCGGTGTATGGGGGAGAAGACCGAGGATACGGAGGTGGTGGTGGTGGTGGATACAGGAGCGGTGGAGGCCGAGGCGGGTACTCCTCTGGTGGCGGATACAGGGACAATCAATAGGTCGGGCCCAGGAAGGCTACGGAGACCGTTCTAGGCCGGGGATCCTACAGAGACTGCTAGCTACAACAGTTAACGTTATGCTGCACACGAGTAAAACTCCGATTCAAGATCATCCCTTGGCTGGCTGTATTTAAAAGATGCGCTCCTCAAGAAATGTCCACGTGTTGTTGTTGACCGGATGACTTTTGTAGTCCTATTCTGTGTTTAATTAGCTAAGTTAGCTTGCTAGCTAGCTCGAGCGTCTTTCAATTTAGCCACGTGTGTCAGCCATTCATTT…	TC25201	"AAH38446; Similar to zinc finger protein 162."
EXOB3_A10	GCGGTGTTCTANGGTGGACTTGGTTTTGTTTGTGTTATAGGATTTATAGTCTACAAATATAAAGCACGTGCCAGGTCGTCTTACTTGCCTTAGTTTCCTCTTGCTTCGTTGATAAGGGAGTCAAAGTGAACAGGCTGCTGTGATTTAATACACTACCCTCCTGCTTATGAATGCACCAGCCCCTCCCAAACACCGGGTTCATTTCCTTTCAAAGGAAGCTCGATCATGTGATGTTTTAGAAACCTCACGATGAAGAATGAATTGGTTCATTCCAATTTGGAAGCTTGTGCTTAATGAGTGACCTAACCTGATTATTCAATAACTATTAATGTTTCCAGTGTACTTCACAAATAAATTTCTTATTCTGAGCCTGCTTTCTCATTGCCAACCACCTTAGTT…	BX073641	EST
EXOB3_A11	CGCGGTGTANGAGAGAGGGAAGCACGAGAGTCTTAACCTATAACAGAGGTTCACACAGTAACCCATACACTTAAAAGGGATGCTACGGGATTTTGGCAATGAAGCCCTTTTTTTTCTCCTTCCCCGGAGTCAGATGATACTCGTGGATGCCATGTTTTTGTGTTATCTGTGTGCTGTTTGAAAGAAGTTGCGAACTAGCGCAATTGCTAACTAGCGCTAGCGCAAATGCTAACTAGCGCTAGCGCAATTGCTAACTAGCATTAGCGCAATTGCTAACTAGCGCTAGCGCAATTGCTAACTAGCATTAGCGCAATGACTGGAAACGTTGGCTCGTGAAACTACCTCTAACTTCCTTCAACCTGGACACAGAGACATGAAACTGGTGTCCAGGAGTTTATC…		EST
EXOB3_A12	CTTACTTTCCCCAGCNAGCGCTGNNTTACTTGAACNACTAACTGCATCACNNCTNTTCCACTAAAGCTTNGATTACCTCAGTGCGACTGACTTTTTTGTTCTTATCATATAATGCAAGAACTGCCTAGGCTGAAGCTCACAGCTTTTAGCTGAGTTACTGCTGGCTTTTGCAACATTGCATCATGTCCCCCCTGGATCTTCTTCAGTGAGCGGTCTCAGTACCACTACCACTGTTCATTAGCTGTGGTCATATTAGCTACAATTCAACCCAGCTGTCATTTTGNCCCCACTNGGAATGGAGTAAGCTACATATATNACAAATACNTTTGACGTTTTATTTAAAGAAGCAAGTCAATTAANAACAAATTCTTATTTACAATGAAGCCTACACNGNCCANC…	TC29769	EST
EXOB3_B01	GGNAGGGAAAGGGTCATCTTTAGGCATTTTCCCAATTGGAACCTAGCCTGAAGTCTACAATTGCATATAAATGTGATATTTTGAAATGGCTGGGACGTTGTCAGAATTGGTGACTGTAAAAGTGTTCCCCCCACGCTCGCTAGACAGTCTGATCCTTGCCAGTCAGATGCAATTTTGTGCATGATGCCAAAAGGGAACCTGCTATAATTCCCTGTACCTGGGATTTGTAGTTTTATTAGTATGTTGTAGTTAGTCTGGTGATTGATAGGAGGGCAGAGAACCTCTACTCTTTATCTGTAATCTCAGGGGAGACTGTCCTGTGATCTTAAATATATTCCTTGTTGCTAGTCATCTCTGTACTGTCCTCTCCTATCTCTGCTGATGCTGTAAATTGGAGTC…	TC25499	Dipeptidyl-peptidase I precursor (EC 3.4.14.1) (DPP-I) (DPPI) (Cathepsin C) (Cathepsin J) (Dipeptidyl transferase).
EXOB3_B02	TGCATCATGCATTCCATTTCCACTGTATCTCTCGTTGGTTGAAGACCAGGCAGGTGTGCCCCCTAGACAACAGGGAGTGGGAGTTTCAGAAATATGGACACTAGGTGCAATACTCTGGACCATTACTTGGGCTTCTGCAAGTTTCATGCTTTCTGTTGCTTTCTCCTTCTTCGTATGATAGACTCCACTTTGAGTACATTGCAAATACTGAGGACATCTACCCCCACATCTCATTGTTTTAGGCTTGCTGGAAAACAGTATTTTTTTAAGTTGAATTTGCAATGTTGTAAATTATAAATAAACAATGTTCTGTGTAAAAAAAAAAAAAAAAAAAAAAAAA	TC31803	"Q9Y254; RING finger protein (Ring-box 1)."
EXOB3_B06	CGGNGTATGGGGGTGTTTCTGCTAAAAAGCGGTGCTTCCATCCCCTTGCACGACCACCCGGGAATGTACGGAATGTTGAAAGTTATGTATGGCAAGGTCAGGATCACCTGTTTTGACAGGTTGGACAAATCAACTAGCGTGGCCAGTGACACGCAATTCAGCCCTCCACTGCTACCTTTTCAGAGAGGTGCGCTGAGGAGGTCGATACTCGGGTCGGTCGGGGAGTTTACAGAAGAAAGCGGGCCGTGTATCTTGACCCCTGACCGAAACAACCTTCACCAAATCGATGCAGTCGATGGGCCCACCGCTTTCCTCGATATTTTGGCACCCCCATATGATCCAGACGACGGGAGAGACCGTCATTATTACAAAGTTCTGCAGTCTGCCCCGGATTCTGAG…	TC27689	"Q96SZ5; Hypothetical protein FLJ14547."
EXOB3_B08	GCTTTGTTCCAAATCTAAAACAGGAAATGCAGTCATTCAAACTGGACAGGCCAGTTACGGTCAACACAAACATACCTCAACATTGGGTTGCATTCCCTAATGGCACCCTGTGCACTACTTTAGAGCAGGGCCCTATGGCACCCTATTCCCTACGTAGTGCACTACTTTAGAGCAGGGCCCATTGGGTAGTGCACTACTTTAGAGCAGGGCACATTGGGTAGTGCCCTGTATAGGGAATGATGCCATTTGGGACACATATAACAGGCTTCTCTGTTCCCTTTCTCTCATCATTGGTTTATTCCTCCGGAAGGAATAAGGGACACTTTTTGGTCAGCTGTTACTTGGTAACAATCTTTTTAAGTGCCAGAATGATCACTATTATAATGTATTCTACTATTT…	TC45979	EST
EXOB3_B11	CNNNGNATGGGGATCATCGTCTCTATGTTGATCCTGTCTCTGTTTGGGTGGGCACTATGGAGAAAGTGGAAAGCCAGAGAGGGGGAAATGATGCCTTTCAGTCCCCTGCACAAACTGATGGAATATTCCAAAGGACTCTCTGCTCGCAGTCATTTCAATAAAACAAGAGAGAACCAGTAGTATAGCCTTTGCAAGCATTACCTTTGGGCAGACAAATGATAAAGAGATCAGAGTTAGACTGGTGTTCACACTTATTTGAAGCACCCATGCAAACATGCTCAAACACACCCATGCGCACACCCATGCACAGAAGAATAGGAAGTGTTCTTACCGAACCATTTACGTAATGTAAAACTCCCGGTTTTACGTTACACAGTATAGACTTAAGAAATGCCATAG…	TC39858	"O00667; Interleukin-13 receptor alpha-2 chain precursor (Interleukin-13 binding protein)."
EXOB3_B12	GCTCTAGAGGGCCCGGNTCCCTCGCAGGTCGACGGAATTCAAGCTCGGGCGACTATGNCCNATCTCGCCCTATAGTGAGTCGTATCTACNNTTCNCTGNCCGNCGTTTNACNACGTCGTGTAAAAAAAAGAATCGTGTTTGGAATTANATGTGTCACAATGCACTATTGCCTAATGGTCAGAATGGNAGATTANACCGCAACATTCCTATCCANNTATAGCCAGCATGGAATGAAGTACAGTANTTAACCAGTGCCTTTTTAATCTACATACAGTAAATTGGGATGCTGTGNATCTTTTAAAGACTATTAATGAAGTTATTCTTCCTAGTTTCACTGCTTTTTAGAAAGATTATACTGTCAAGTATACATTAAAATAATTTCAAATGTTTTAATGAGGN…	CB502805	EST
EXOB3_C02	CGGTGTATGGGGGGAAGATGTGCCTTACTCAGAGCAGACTGTCACCCAGGTGCTGCAGTCTGCCAAGGAACAGATCAAATGGTCTCTGCTACGATAGAACCTGTCGACCCCCCCCCCCCCCTCATNTAACANTGTATCGCCNTTACCCATGGCTCCCTCTCTCTGNGATGCCATCTCTTCCCCTGNGCTCGTTACTCNCCATTCCTCCAATCAGGATTGATGAGNGGATGATCGCTCANCCAATCAAANACTGCCAGGGNAAGGGANATCTGAGTTTTTGTCTGTCTGAATCAATCATTTCTATCANGGGGGGGTCTTTACNGAAAAGGGGNATTCTTCTGTTATCTAGTTCTAGCGCTAGCTGNGAAAAAAATTGGGNGCTAGCGNGNCCATACATTC…	TC40296	"Q9Y3C3; Coatomer zeta-1 subunit (Zeta-1 coat protein) (Zeta-1 COP) (CGI-120) (HSPC181)."
EXOB3_C03	GGGGTCTGCTGTTTTCAGGATCCTGTGTGTTCTTCTAACTAATGAACTGAAATTGTTGTGAGGAGAGACAATGAAGGATATGAGAACAGTTAGATTGTGTAATGTACAGAGAAGCAATGATGACAACCAAGATGTCTGAGCAGAATTGATGCATGTCACGTGTTGTCACCATTTACATTTCCTTTTTTCTTAAAATGTTGCCCTTTTCTGAATCTGTTCATTACAATGTCAAAATAGTTCATTTCAGAACTGTCAATTTGCCATGTTTAAATGTACTGTAGTCATGCAAATGTGGTACATGTTTGAATTTATACCTATACACGTATAAGCCCATCATTAAATGCCTCAGTGCTGCATTTAANAAAAAAAAA	TC45193	EST
EXOB3_C04	CNNNGATGGGGATACCTGGGGTACACTGAGGACTCTGTTGTGTCTTCTGACTTCATTGGAGACACCCACTCCTCCATCTTTGATGCTGGCGCCGGTATCTCCCTCAATGACAACTTTGTCAAACTCATTTCCTGGTATGACAATGAGTTCGGCTACAGCCACCGCGTCGCTGACCTGTTGCTGTACATGCATTCTAAGGAGTAACTGTCCGGCTCCAGAAAGCTGCAATGGGACCCACCCCCCTTTTACATGCACTCACACCCTCCAGTGTCACACCCCTAGTACCCCCAGCCCTCCACCACTCTCTACAACACAACTTAGTCTCTGTAGTAGGCTGTGTGTACGAGTATTTGTTTTTCCCTTCATGAAAAAGTCCCACTTTGAGACTGTTTTGACTTG…	TC26398	"P04406; Glyceraldehyde 3-phosphate dehydrogenase, liver (EC 1.2.1.12)."
EXOB3_C07	TGGTATCATGGGCCCCAAGTCCACAGCCCGCATCACAAAGCTGGAGAAGGCAAAGGCCAAGGAACTGGCCACCAAGCTCGGATAAACTGTTTGCTATCAAAATAAATGTTCCAAAAAAA	TC36908	"P11518; 60S ribosomal protein L7a (Surfeit locus protein 3) (PLA-X polypeptide)."
EXOB3_C10	CNNNGNATGGNGGCACTAGCGAANAACNNTANCTAGCAAAGTTCACAGCTCCCTTTTGATGACAGAGGCCACGAATCGAACAATAATTGAAATAGCTAGCTAGTAACCGTAGCTATATTTTGTCTGATCCTTTCAGCCAAGTGTGGACTTCTTCGCAGGGGAATACTTTTAGGTTCTCTATTGGAGTGATACACGTGGGCTATAATGCTAAGAAAGGGGACAAATGTGGAATCCAGGTCTATTGATCATGAGATGCCCAAGGAAACTACAGTGAGATCCAGGAAAAGAAAAGCAGACGTTGCCATTTATTTGCAAGACCCAGATGAAGTGGCAGAGATGATCAAAAAGAAACAGTGTGGAACTCCGGTGTGCTGGAATCCTGAGTCGGTTTTCACAAGC…	TC27342	"P24864; Q14091; Q92501; G1/S-specific cyclin E1."
EXOB3_C12	CGGNGATGGGGGTGGCTACTACCACTACTCTTACGCAGTGGTCAGAGGGTGTGACCGCATCGTACCAGTGGACATATACGTTCCAGGCTGCCCTCCCACAGCAGAGGCCCTTCTCTACGGGACGCTCCAGTTGCAGAAGAAAATAAAGAGAGAGAAGAAAATGAGGATTTGGTATCGCAAGTGAAATTCTCTGTCTCTGGCTGTTTGTAAATGTTGTATTCATGGGTGGTCTGGCCACCCAGTAAACCGGTAGGCAATATCCTCAGGAGTCACTCTGGGTATTCTCTGGCTCCTCTTCTCTGTATAAACAATTAAATTCATTTCTTGTCAAA	TC37254	"O75251; NADH-ubiquinone oxidoreductase 20 kDa subunit, mitochondrial precursor (EC 1.6.5.3) (EC 1.6.99.3) (Complex I-20KD) (CI-20KD) (PSST subunit)."
EXOB3_D02	CGGTGTATGGGGACAACATGCTGGAAGCCAGCGCCAATATGGGCTGGTTCAAGGGATGGAAGGTCGAACGTAAGGATGGTAACGCCAACGGTGTGACTCTGCTGGAGGCCCTGGACTCAATCCTGCCCCCCTCCCGCCCCACAGACAAGCCCCTTCGTCTGCCCCTCCAGGATGTCTACAAAATCGGCGGTATTGGAACAGTACCCGTGGGCCGTGTGGAGACTGGCACCCTGAAGGCCGGTATGATCGTCACCTTCGCCCCCGCTAATGTCACCACTGAGGTGAAGTCTGTGGAGATGCACCACGAGACCCTGGAATCGGCCATGCCTGGTGACAATGTTGGCTTCAACGTCAAGAACGTGTCCGTCAAGGATATCCGTCGTGGCAACGTGGCTGGAG…	TC25316	"P04720; P04719; Elongation factor 1-alpha 1 (EF-1-alpha-1) (Elongation factor 1 A-1) (eEF1A-1) (Elongation factor Tu) (EF-Tu)."
EXOB3_D03	GATGGGGCCNGTTGACCGCTCTAGCGGTGAATGGTGCCAGTTGACCGCTCTAGCAGTGAATGGTGCTAGTTGACTGCTGTAGCAGTGAATGGTGCTAGTTGACTGCTGTAGCAGTGAATGGTGCTAGTTGACTGCTGTAGCAGTGAATGGTGCCAGTTGACTTCTGTAGCGGTGAATGGTGCCAGTTGACCGCTGTAGTAGTGAATGGTGCCAGTTGACCGCTGTAGCGGTGAATGGTGCTAGTTGGCCGCTGTAGCGGTGAATGGTGCCAGTTGACTTCTGTAGCAGTGAATGGTGCCAGTTGACCGCTGTAGTAGTGAATGGTGCCAGTTGACCGCTGTAGCAGTGAATGGTGCTAGTTGACCGCTGTAGCAGTGGGCAACATCCTACTGATGATAT…	TC26963	EST
EXOB3_D06	GGGACCNGCTCTGTGCCAACAATCAACGATAGGCTGGGTGAGTCTAAACCACGCCCAGTCTCTACTCTGACAGGCCGGCTCAGAAGCAGGAACTACTTCTGTCAAGAGTATATTATAATATCGTTGTCAGGAACAAGTCAGTTCTCTATTTGCCATGCAAGGTGAGAAAGAGAGCCCATATATACGAAAATTGCATTTACCACTTATTACTTAGCTAATAAAAAATACATAGCATAAAAAAAAAAAAAAAAAAAAAAA		EST
EXOB3_D08	CGGTGTATGGGGGGTTGTGGGAACAACGCAATAAATAAGGACACGAGACCAGTTTCACATTTAAACATTAGCTGTTGTATCAAAGGTAATTTGTAGGAGCCATGGCCCGTACCAAGCAGACAGCCCGTAAATCTACTGGAGGCAAAGCCCCACGTAAGCAGCTGGCCACCAAAGCTGCCCGCAAGAGTGCCCCTTCTACTGGTGGGGTCAAGAAGCCCCATCGCTACAGACCTGGTACTGTGGCCCTGCGTGAGATCCGTAGGTACCAGAAGTCCACTGAGCTGCTGATCCGCAAGCTGCCCTTCCAGCGCCTGGTGAGAGAAATCGCTCAGGACTTCAAGACTGACCTGCGTTTCCAGAGTGCAGCTATTGGAGCCCTGCAGGAGGCCAGCGAGGCTC…	TC36211	"P33155; Q9V3W4; Histone H3.3 (H3.A) (H3.B) (H3.3Q)."
EXOB3_D10	CGGNGTATGGGGACAGGCCCTGGTTAGTGAAGCATGGGGACAGGCCCTGGTTGGTGAAGCATGGGGACAGGCCCTGGTTGGGTGGAGAGGGAGACGTACTACTAGAAAGCATCCCGTGTGCATCGCCCAAGTTCTTGCATGGTTGTCTTGCTGCTCGGAATTTTAAGTTCTGTAAAATGTGGATGTGTTTTTATATAGGGAATGCGTGATACTAAAACACTGAGATCGAGATGATGAACCAAGACATTTGACATTGTGTGCCTTGTTTCTGGAACAGGACCAATTTTATACATGTTTTTAACAGTAATATAAATAAACTTTCAGTCAGCTCCCACTTTGGTGTGTATGGTTTGTGCATGTGTGCTTGCACGTTTCCTCATTGCAACTTGGAGACTTTCC…	TC26017	"Q16689; Sodium/potassium-transporting ATPase alpha-1 chain precursor (EC 3.6.3.9) (Sodium pump 1) (Na? ATPase 1)."
EXOB3_D12	GGCTCNTAGTAAAGGTTTATATGGGAGGAGCTATAGGAGGACAGGCTCATTGTTATGGCTTAAAATGTAACATTTATTTAACCAGGCAAGTCAGTTAAGAACAAATATTTATTTACAATGACGGCCAACCCCTAACCCGGACAATGCTGGGCCAATTGTGCGCCGCCCTACGGGACTCCCAATCGTAGCCGGTTGTGATACAGCCTGGAATTGAACCACAGTCTGTAGTTACGACTCTAGCACTGATATGCAGTGCCTTAGACCTCTGTGCCACTTGGGTATCAACCACATCAAACATACGGAAACCACACGTTTGACTCGGTTCCATTTCAGCCATTACAATCCTCCTGTAGCTCCTCCCACCAGCCTCCACTGGTTTACACGTGGCCAACGAGTACT…	TC24982	EST
EXOB3_E01	GCGGTGTATGGGGTGTTGGAGTGTTGGAGTGTTGGAGTGCTGGGGTTCTGTCATTTCCAGCTCCCTGATGACCAGTTCGCTGAGGGCTTCCAGTTCGATTGTGAAGAGGTGAACTTCCCAACTGAGAATCTGTGCTTCGTTGGCCTAATGTCCATGATTGACCCTCCCCGTGCTGCTGTGCCTGACGCTGTAGGAAAGTGCAGGAGTGCTGGAATCAAGGTTATCATGGTCACTGGTGATCATCCCATCACTGCTAAAGCCATTGCCAAGGGTGTGGGCATCATTTCTGAAGGAAATGAGACTGTTGAAGACATTGCTGCTCGTCTGAACATTCCAGTCAATGAAGTTGACCCTAGGGATGCCAAGGCCTGTGTGGTCCATGGTGGTGACCTCAAGGAC…	TC26017	"P05023; Q16689; Sodium/potassium-transporting ATPase alpha-1 chain precursor (EC 3.6.3.9) (Sodium pump 1) (Na? ATPase 1)."
EXOB3_E03	GTATGGGGCTGTGCATTATCATGCTGAAACATGAGGTGATGGCGGCAGATCTTTGTGCATTCAAATCGCAAATTATAAAATGCAATTGTGTTCGTTGTGTGTAGCTTATGCCTGCCCATACCATAACCCCAATGGCACCCTGGGGCACTCTGTTCACAACTTTGACATCAGCAAACCGCTCGCCCAAACGACGCCATACACTCTACGCTCTCTGCCATCTGTCCAATACAGTTGAAATCGGGATTCATCCGTGAAGAGCACACTTCTGCAGCGTGCCAGTGGCCATCGAATGGAGCCTTTTCCCACTGAAATCAGTTACGACGCANAACTGCAGTCAGGTCAAGACACGGGTGAAGACAACGAGCACGCAGATGAGCTTCCCGAGACTGTTTCTGGCAG…		EST
EXOB3_E04	CNNNGATGGGGATGGTCCCTGCACAGGGGTGAAGAGACAGTCAATGCCTTTCAAGTGCATGCAGCTCACTGACTACGTCATCAAAGTTCCACACAGCGCTCGTCAGAAGTTTGTGAGACGCGCCTGGGAAAAGGCCCAAGTCACTGAGAAGTGGGCAGAAAGCAACTGGGCCAAGAAGATCGAAGCCAGGCAAAAGAGGGCCCAGATGTCCGACTTTGATCGCTTTAAGGTGATGAAAGCCAAAAAGATGAGGAACAAGGTCATCAAGCATGAGGTGAAAAGGCTGCAGAAAGAGGCAGCGAAGAAGGCGTGATCTGTCATTAATAAATCCTCTGGTTGAATTGCTAAAAAAAAAAAA	TC26561	"P50914; Q92579; Q96GR0; Q9BSB8; Q8WUT0; Q9BW65; Q8TBD5; Q9BYF6; 60S ribosomal protein L14 (CAG-ISL 7)."
EXOB3_E05	GGAGGTGCCCGTATGGCATGCATGACTTTATACATGTCGACGCTTTAAAACGTGAATTTCGATTTGTCTATAGTTAATGAACAACTATTAATGCGTGCCTTTGTTTTGTATTAGATTTTTATTATCATATTAGCTTGACGACTACAAGGTCATAAAGACGTGCAACACTTCAGGTAAACATGGTCTTGCCTGTTTGCTACGCTAGCTGGCTGAGCTAGCTTAGCTAGGTCAACTTGTAGGCAAAGAGGAACATATTTTTATTTTAGCTACAGAAGCTACCTCTCTTGTTTTTGCAAACATTGTACCTAATATTACACCAGTAGCTAGGTGAGCCATGTCTCTGTTGAGAGGGTGGCTGAAGGCTGGGGTGTCTCTTTGCCACTCCACACTACAAACAAC…	TC44505	"Q9P0N7; Q9BQ36; Mitochondrial 39S ribosomal protein L51 (MRP-L51)."
EXOB3_E06	GGCCGCGGTGTATGGGGGAGGGGACGGTCTAAATTTGTACTGTTACACACATGCGCATTAAGTGTCCCTAATGAAATATGCAAATTACCTACATGTTAGAACACGCCAATAGGATCTCGCTAGCTCGTGCTTGGCTCTGCCCATCTCCTTGCTTGTTCTGCCCACTGATTAATTTGCTCCCATTGAAAAAAAAAAAA		EST
EXOB3_E07	CGGNGTATGGGGGCCACATCCGTTTAAGCCCATTTCGTAACCCACTATGGCCGGGATTCAAACAAATGCAGATAAACGACCGGTGCATTGTGGTTCATCTTTAAAGGCGATTTCTGACTCCGCTGCCATCCGCTGCGTGATGTCTTGGAAATTGCCTTTAAAAGCCTATCGCTGTGCGCAGGTCGTTGGATTGAATCATGACCTATATTTTAGATTGGCCAAGACCTATATATCTGTAACCCAAGAGCTCCTCCAAGTGAGGTGTATACTCCTAAGTGACTACATTTAGTACACCCCCTTAAAAAAGTCCCAAGTATCAGCTCTGTACCCTGCAAGCTTTCCCGTTGGAAAGAGATGTACTTGTACAAAGGTTTAATCAGGCCTAAACAAGCAGAGCAC…	TC25756	F-actin capping protein alpha-1 subunit (CapZ alpha-1).
EXOB3_E08	AGGATGGGGGTGGGGATAGTGGAGTGGAGCTGCGTGGAGTTGAGGTCAAGGTTAACTCCAAGCAGGAGCTCAAGACTTTGACATCCAGTGATCAGGCAGAGTAGTGTTTTTTTTTTTACTTTTTGCGGCCTACTGTATTACTCCTANATTATTATTCGTATTGAATGTATTTCATGAACAGATTTGTGATATATGTACTTCATAGCAAGNGNGTCTGTGAGGTTGCCTTCATGCAATTTCTGAATTAAAATATTATACCATTAGTTAATAAAGTTTTCACATGTTGACAAATCGAGTCAGATTANAGGGGAAGGAACGGTTCTAGACTCTGACATGCGAGGTCTAGCCAAATGACGTCAGTGACTGGAGCGATGTTTGGAGTGACTGGAGCGATGTTTG…	TC3428	EST
EXOB3_E09	GNNTGGGTTATGTGCCCACGGCTGGAATGACTCGTCTGGCCCGATCCCGCACCACCTCCTCTACCAGCATCACCTCCATGGACAGCAGCCGCAGCCGCAACATCAACAACATGCTGGAGGGAGCCAACACCACCGGGGGTCTGGACAACCAGCCTGGGCCCCAGACCATGGAGGTCTCCTGCTAAACCTCCCTATCTCTTCCTCATTCCACACTGGGTAGCAGCCCTCAGTGGTGCCCCTATCCTCCTCCAGTAACTTATGTCTCCCTGTCTCTCTCTCCAACCCTGCTCCTAAATTACTCAATCCCAGGGGGTTATGTGATGAATTGTGTGATTAATATGAGAATATATATACAAATGCATATTAAATATTATACTGTATACACGTCAAACTTCCATT…	CA375022	"Q92597; O15207; Q9UK29; Q9NYR6; NDRG1 protein (N-myc downstream regulated gene 1 protein) (Differentiation-related gene 1 protein) (DRG1) (Reducing agents and tunicamycin-responsive protein) (RTP) (Nickel-specific induction protein Cap43)"
EXOB3_E10	GCGGTGTATGGGCATGTGGTGTATTGTGAGGGTGGTTCTCTTGTTTTCATTTAGTTTGTTTCTCTTGACTCCTAAGACAACATATTCAGCTGGTCTGCATGTTGATACGGTGTCATTGAATCAATCTAAAAATGTGTGATGAATGAAACCACATTTGAACAGTCAATGTAATCTCTTTTCTTACGTCACAAATATGCTCATTCTTTCCAGTTGAAGATGTGACTTGGAATGGTAATCAGTAACACATGTTTTTTTTCTTGTCTGAAAAATACAAATAAATATTAAATAAA	TC41474	Hypothetical protein.
EXOB3_E11	GTTTGACCTGTAGTGTATATTGTGTCGAAATTTAGATTGTCCATGTTTAGAGAAGGAACAAAAAAATTATTTTCTACTGTATCCATTAAAAACTATATATATATTGTTTTAATATTTCTTAAGATTGCCCTGAATGTCAGCGCAAAATGAACAGTGAGATAGATGGGTCTCTGGAGTTTGGTGAATAGTGAGAGTAGAGGTGAGGTAGTGGACTTTGCTGAATCGGGAAGGTCGGTAATGCTGCAGATGAACGAACTCTAACCTAAGGGACGAAGGTTGACTTTTTGCACTTCTGTACATAGTCAATGAACAGAGAGAAAAAAAAACATTTATCATATTGAGGTATTATTTTGAATAAAAAATTCTATAATGATAAGTACTTTTTTAGGTTAATTTAAA…	TC35744	EST
EXOB3_F03	CNATGCTGCGGCCGCGGTGTATGGGGCACAAATTACATGGATTGCTTTGAGTCAAACGAAACCATGGGCACATGGTTCCATCTGGCTACAAAGGACCCAGCTGAATACATAGAGCATAAATTCAGGACTTCTGCCTTCAATCTCTTCCATCATATCAACAGCTATGAGGACGATGGCTTCATCGTTGTTGACCTGTGTACTTGGAAAGGTCATGAGTTTGTCTACAACTACCTATATCTGGCCAACCTGCGGGAGAACTGGGAGGAAGTGAAGAAAGCTGCTATGAGGGCACCTCAGCCAGAGGTCCGGCGATACGTTCTGCCCATGGACGTCCACAAGGAGGAACAGGGGAAGAATCTGATATCCCTTCCGTACACCACAGCCACTGCAGTGATGCGC…		EST
EXOB3_F04	AANCNCNGCGGTGGTGTTATAGAATAAAGAGTTTGAGGAAATGGTTTGGTGTGGAGCACGTTTGACTACAGCTGTGCATAGTGAGTGGCATGACATGGATTGGAAAGGATAACTCTGTAGCAATATATAGCGCAGTGGCTAGGCTACAGCTGCATGGTTGGATGAGACGGGGGTATGTTGTCAGTAGGTACAGTGTTCTTGGAATGCTCATTGGTTGTGGAACTCACACACCAACAAAATGGCCATATACTGTATCCTGGCAGTGTGGAGGCAATTTTACATAATGTAACCTGGGCAAGGAGTCTTTGATCATTTAAAGTTGTGTAACATGTATAAAATGAATAAAATGGTGTCAGAACCGTGAAAAAAAA	CA377459	EST
EXOB3_F05	CNNNGTATGGGGGGCATGCGCAGATTTGTACCAGCCAAAATCCTCAGCGGTTTATTTGGCTAACAAGTGAATACTTCTTCGTATTTTAACTTTTCTTAGTGGTTAGAGATGGCCGCTAGATATGATAGAGCTATAACAGTATTTTCCCCCGATGGACACCTGTTTCAAGTGGAATATGCACAAGAGGCTGTGAAAAAAGGCTCTACTGCGGTGGGCATCAGAGGGAAAGACATTGTCGTTTTGGGTGTTGAGAAAAAGTCTGTAGCTAAACTCCAAGACGAGAGGACTGTACGCAAGATATGTGCACTTGATGATCATGTCTGTATGGCATTTGCAGGTCTGACGGCCGATGCTCGTATCGTTATCAACAGAGCCAGGGTGGAGTGTCAGAGCCACCGG…	TC28036	"O14818; Q9UEU8; Q9H4K5; Q9BR53; Proteasome subunit alpha type 7 (EC 3.4.25.1) (Proteasome subunit RC6-1) (Proteasome subunit XAPC7)."
EXOB3_F07	CGGTGTACGGGGCAGAGTGAGTCTGATCACCCAGGAGCTGGAGAGAGGTAGCATGTCTCTGAGGCTGAGAGACTTCAGGAGGCCAGATACAGGAGTCTACATCTGTCAGGTCATCCATGGAGAACAGAAGGAGGAGGCTGCAGTGGGTTTATTGGACAGAGGAGGATCAGCATTTGTACAACGACAACTCTCAGGATCACAGTATTTTACAAACCATTGGAAGGAAACCCCCCCAAGGGGGNAGAGGGG		EST
EXOB3_F08	TTGAACTTGGCTCTGCGGAGAGCCTCGATAATGTGCTCCTTGTTGCTGGCCTTGGTGCGGACAGACATGATCACCTGACCGATTCTAACNCGGGCCACGGTGCCCAGGGGTTTACCGAACGCACCACGNATCCCTGTCTGGAGCCTGTCAGCCCCAGCGCGGGACAACATCTTGTTGATACGGATGACATGGAAGGGGTGCAGGCGGACCCGGATGTGGAAGCCGTCCTTTCCACAGGTCTTCACCATGTACTTGTTGGCACAGATACGGGCTGCCTCCAGAGCTTCAGAGGACAGCTGCTCGCACTCGTCAGAGACCATGTGACCACACAGAGGGAACTCGTCCACCCTGGCCTTCTTCCTGCCCAGGTNAAAGATCCTAATCTTANGATCAGGCACA…	TC25301	"P27635; Q16470; 60S ribosomal protein L10 (QM protein) (Tumor suppressor QM) (Laminin receptor homolog)."
EXOB3_F09	TNACATTATTTTATTGCAAATGTTTGTGCTTTGTAAATTATGGATGCTCCACACAAAACAATGATTGGCCAAATCTAATGCAAGTCCAGAAAACAGCATGGCAAATTTGATCCATTTAAGAGATAGATAATGAAGCAGCGAAACCACAAATTAGAGACCAAATTCATGCGTTCTGTCATAATGCTCTTACACTTTTCAATAAAGTCTGCAAAAAA	TC29200	Class I histocompatibility antigen-like protein.
EXOB3_F10	GCGGTGTATGGGGTGGGAACGGCAGATGTTTTTCTAAAAATCGGTCCTAAGTTTTTACACCAAATGGTTTTTAAAAGTAATTTGATATCTGGTCAGTTGACATTTTTAAATAACTTTTTATGTATTCAAACATGAATTTTAACAACGCAAGCTCAAATAAAAAGTCAAAGGAGAAA	TC37058	"P16990; Nuclease sensitive element binding protein 1 (Y box binding protein-1) (Y-box transcription factor) (YB-1) (CCAAT-binding transcription factor I subunit A) (CBF-A) (Enhancer factor I subunit A) (EFI-A) (DNA-binding protein"
EXOB3_F11	CNNCTTTGCTGCGGCCGCGGTGTATGGGGGGGGGGGGGGTAGAAGGAAATGNTTACAAAAAAAAAATCCAANGTTTTAGTTTANCTGTTTGTTTAAAAAGAGGAAAAACAAGGAATCCCNGNTTGAGTATCATATGCCNCTTGGGGNANCACTAATTTGGGGAAGGANATTTTTCTGACAAAAAATGAAAAGTTGGGGTTCTGCTTTTCTTATTTTCNGTTNCCNGTTCNCTNGTCNCNCCTTGGTTTTGTCNCACCCCAAAATGAAACGTT	TC36376	"Q9HAV1; P70653; Ubiquitin-conjugating enzyme E2-18 kDa UbcH7 (EC 6.3.2.19) (Ubiquitin- protein ligase) (Ubiquitin carrier protein) (UbcM4) (E2-F1) (L-UBC)."
EXOB3_F12	GCGGTGTATGGAGGAGGGGCCTGGTTCAGGGTTGGACTAGGGCAAACACATAATACCGGTATATGAGTTTGACTTTGAGCTGGTGACATGTGTACTGTAAATTACCTAATAATGCCAACGACACAACCTCTAATGGTAATGACTGTCTGGAAATGTCTACAGTATCTATGACGTGTCAAGGCTAATGCCATTCTTACTTCACAGGGCTGTAAGTCCAACAACCCCAATGAGTTGGTAAATGACCTGCTTGTCATGACAGAGCAACATTATGGTGCTTCTTTCAAAGCGTTTTTGTGAGACCTTGACACTGTAAATAAAGGTGGACATTGTCTCCTTACATCTGCTCGGATACTGATCCTGATGGAAAATTGAACTTTATACCTTGATTTCCACAAGCAT…	CA346234	EST
EXOB3_G01	GATGGGGAGATACCCAGCAGAGTAAAATAACAGCCAAAACACAAAGACATCCTATTAGTTAACTACCCATGGGTCTGTGGCCTTTCTACGCTGCCCCAAATCGGTGTACTGTGTCTGGCTCTGTTGATTTCCCCCTGTCAGACCTCTAGCACTGCTCTCTCTCTCTCTGAGTTATGCGTTGTGTTTTGTGCTATGCTATTCTGTAAAACTTGATCGTTTTAACAGCGCTATTATAACCTCCTCCAACTATGTCCTTGGACTTATGATGATGATAATATAGTGTACCATGGCAGAACAGCGTCTTTCCTGAGGTATGTAGTATAGATTGACCACACTACATGTAATATGGCTACATACTGTACGTTTTATTCTAAATAAATTTTTATAACAACAAAAAAA…	BX080977	EST
EXOB3_G02	GGGGTGGCCTCAACATACTATGGGATCAGTTTAAACATTACAGGGTTTGGCCTGAATGTCTACCTCACCCACTTTATCTACTCTGCCATCGAGGTGCCCGCCAAGATGGTCGTCTACTTCTGTCTCGATACCATTGGTCGGAAACACTGCCAGGCAGGCACTCTTCTGCTAACGGGAACCTGCATCGCCATCAACATCTTTGTGCCCAAAGGTCAGTGGCATGTTCGCACCATCGTCGCTGTGCTTGGGAAAGGCCTATCAGAGGCCTCCTTCACCACTGTCATCTTGTATACGGCTGAACTCTACCCTACGGTCGTGAGACAAAATGGGTTGGGTTACAATAACTTCATGGCTCGGTTGGGCGTGTCCATAGCACCCCTCATCATTCTATTGGAGGAC…	TC37075	"Q9Y694; Liver-specific transporter (Solute carrier family 22 (Organic anion transporter), member 7) (Organic anion transporter 2)."
EXOB3_G03	GCCCCNACTGCAGCTGAGGAGAAGAAGGAAGAGAAGGAGGAGTCTGAAGAGGGATCTGATGACGACATGGGATTCGGCCTGTTCGACTAAACTTGTTCAATATCTGAAATAAACTTTGTAAAAAAGGAAAAGGCTANNAAAAAAAAAAAAAAAAAAAAAAAAAAAAAAAA	TC36604	"P05387; 60S acidic ribosomal protein P2."
EXOB3_G04	GCGGCCGCGGTGTACGGGGAACCGCGTTCAGCTCCCCAAACTCATTGATTTCTCAGCGCAGATTGCAGAAGGTATGGCCTACATTGAGCAGAGGAACTATATCCACCGGGACCTGCGAGCCGCCAACATACTGGCGTCCAAGGCTCTGGTGTGCAAGATCGCTGACTTTGGCCTCGCCCGAATTATTGAGGACAATGAGTACACAGCCAGGGAGGGAGCAAAGTTCCCCATCAAGTGGACGGCCCCGGAGGCAATCAACTACGGCTCCTTCACCATCAAATCAGACGTCTGGTCCTTTGGCATCCTACTGACAGAGATCATCAGCTATGGACGCACACCATATCCAGGGATGACGAACCCAGAAGTGATCCGCTCCCTGGAGAGAGGCTACCGAATGCA…	TC33153	"P08631; Q96CC0; Q9H5Y5; Q9NUA4; Q9UMJ5; Tyrosine-protein kinase HCK (EC 2.7.1.112) (P59-HCK and P60-HCK) (Hemopoietic cell kinase)."
EXOB3_G05	TCAGCTTATGCATGCGGCCGCGGTGGTATTGGGGGCGGTGGTATTGGGGGGCCANAGAGGTGATCTCCTTCTGCATCCGGTCAGCGATGCCGGGGTACATGGTGGTTCCTCCGGACAGCACCGTGTTGGCGGACAGGTCATCACCATCGNCAACGAGAGGTTCCGCTGCCCAGAGGCCCTCTTCCAGTCCTCCTTC		EST
EXOB3_G06	GCTNTGCATGCGGCCGCGGTGTATGGGGGAGTTCTCCATCACCTACAAGCCAGTCAAGCACGGTCGTCCCGGTATCGGAGCGACACATTCTTCCCGTTTCATCCCACTGAAGTAGAATGGCTGTGGTCTTTGTATAAATAAAATTTGAGTCCCCGCAAAAAAAAAAAAAAAAA	TC25358	"P11174; 40S ribosomal protein S15 (RIG protein)."
EXOB3_G08	TGCGGCCGCGGTGTATGGGGTTCTTCTCCACCATCTTGAGAAGCTCGAGACACAGTCACTCTGAAGACACAGAGCACCTTCAAGAACACCGAGATCTCCTTCAAACTAGGAGCGGAGTTCGACGAGACCACCGCCGATGACAGGAAAGTCAAGTCCCTAATAACGATAGACGGTGGTAAGATGGTTCACGTGCAGAAGTGGGATGGCAAGGAGACCACTCTGGTCCGTGAAGTCAGCGGTAACGCCCTCGAACTGACTCTGACTCTGGGTGATGTCGTCTCCACACGCTCCTACGTCAAGGCCGAGTGACAACATTCCCCAAAAAACTGCACTACCCTTTGCCACACCTGCCCCCAAAAACAACCCTACCACTGACCCCCACTGCAACGACCTCTAACC…	TC25153	"P05413; Q99957; Fatty acid-binding protein, heart (H-FABP) (Muscle fatty acid-binding protein) (M-FABP) (Mammary-derived growth inhibitor) (MDGI)."
EXOB3_G09	GGGAATGACCAGCGGGATCGCAATCTTTCAGCTAAGCTATTCTACTCTGATGCTCGGTTGCTGGTTCTTGAGGAGCCGCCCCCCGCCAATGGCAGAGTGCGTTTGCTGCTCTTTGAGCCTCGTTGCTCAGAGGGCAAGCACTGTGTCTGGAGGGGGGTGCTGAAAGGGGGGAACATCTACATCGAGATCCCCCCAGGAGCTCTGCCCGAGGGCAGCAAGGACAGTTTCGCTCTCCTGCTGGAATGTGCGGAAGAGAAGCTGCAGGTTGACCATGTCTCCATCTGCTTCCACAAGAACCGAGACGACAGAGCATCTCTGCTGCGTACCTTCAGCTTCCTGGGCTTTGAGATTGTGAGACCGGGTCATCCACTCGTCCCTACCCGCCCCGATGCTTTCTTC…	TC36681	"P54368; Q92595; Q14989; O43382; Q9UPL9; Ornithine decarboxylase antizyme (ODC-Az)."
EXOB3_H01	GCGGNGTATGGGGTACCTGATGTCCAACTCAGCCGCTTCACCACCTTCGACAATCGCAAGTGGCAGACCAACCAGGTTACCTACAGGATTGAGAACTACACCCCTGACATGACTGTGGCTGAGGTGGACAACTCCATAGAGAGAGCACTGCAGGTGTGGGCCAAGGTCTCCCCCCTGAGGTTTACCCGCATCTACAGTGGCATCGCTGACATCATGATCTCATTCGGCACCAGAAATCATGGTGATTCTTACCCCTTCGATGGCCCTGATGGCACCCTGGCCCATGCCTTCTCCCCCGGTGCTGACATTGGAGGAGATGCTCATTTTGACGATGACGAGTCCTTCAGCTTCAGCTCAACCAGAGGGTACAACCTGTTCTTGGTGGCTGCCCATGAGTTT…	TC25735	"P45452; Collagenase 3 precursor (EC 3.4.24.-) (Matrix metalloproteinase-13) (MMP-13)."
EXOB3_H02	GTGNATGGGGCCTGATAAATAGGACCCAGTCCAAAACTTTGTCTATTTACGCTGTCTCTCGGTTCCTGGACAGCCTTGCACTCTCCCATGGTCAATATTTACTCTCTCCTCAGTCAGTCAGTCATTCATTATAGTGCGAAGGCCGCCAGCAAGTGTACCATTCATTAAGCCTAGTTAAATATGACATAACACTGCACTCGGCACTCACTATTTGTTTCACTTCGGTGACAATGGTCTCCAGTCTGCTACCAGTATCATTCTATGGTTTATTTCCTCGTCCATTTGCAGCCGTCCGACTCGTTATTCCGGAGTGGGATCATACGGTGGTTGACACCTAAGACGATGTGATTGTTTACCTTATGCTGGAAAGTCTTTGTATGTATATCTGACATGGTTGCT…	BX080469	EST
EXOB3_H04	CNGCNNCCGCGGNGTATGGGGTTGGCAGCATCATGTTGTGTGGGTGCTTTGCTGCAGGAGGGACTGGTGCACTTCACAAAATAGATGGCATCATGAGGGAGGAAAAAGGACATGGATATATTGAAGCAAGATCTCAATACATCAGTCAGGAAGTTAAAGCTTGGTACCAAATGGACAATGACCCCAAGCATACTTCCAGAGTTGTGGCAAAATGGCTTAAGGACAACAAAGTCAAGGTATTGGAGCGGCACACACAAAGCCCCGACCTCCAGCCTATCGAACATTTGTGGGCAGAACTGAAAAAGCGTGTGCAAGCAAGGACTACAAACCTGACTCAGTTACACCAGCTCCGTTAGGAGGAATGGGCCAAAATTCACCCAACTTATTGTGGGAAGCTTG…	TC24968	Q98TI8 Putative transposase.
EXOB3_H05	CTCANCNNNNNNTGCNNCCGCGGTGTATGGNGGGGAGCAGAGCTGGAGCAACTGCTGCCACACAAAGTCTTCCAGGGGAATAAGCCCAGCAACTCCATTGTTTTTAAGAAGCTGTCACCCTTCATGCTGGGAGCACTGGTTGCCATGTACGAGCACAAGATCTTTGTGCAAGGAGTCATCTGGAACATCAACAGCTACGACCAGTGGGGAGTTGAGCTGGGCAAACAGCTGGCCAAGGCCATTGAGCCGGAGCTGAGGGACAGTTCCGAGGTCCACACTCACGATTCCTCTACCAACGGGCTCATAAACTTTCTCAAGAAAAACTCAGCCTAATTCCTTCTCTTCTTCATGGCTGACCTTTGACCTTTACCCCCTGGCTGATCCCTATTGGAACCATTC…	TC26799	"P06744; Q9BSK5; Q9UHE6; Glucose-6-phosphate isomerase (EC 5.3.1.9) (GPI) (Phosphoglucose isomerase) (PGI) (Phosphohexose isomerase) (PHI) (Neuroleukin) (NLK) (Sperm antigen-36) (SA-36)."
EXOB3_H07	GGGACNGATTATGATCGCTGTGTCCTGTCTGTGTACCTGGCACTACAGTGTATCCAATGCCGTGATGACATACAAGCCAGATAAGAACAAGAGAAAGAACTTTGATGGCACCATGAAACTACAAGAGTGTGTAAAGTGCCAGGCTTCCAATGTGAAGAGTGGGGAGGAGATGCCTCCTTGCAGGTCCTGTGGTAATCTTTTTGGTCTGGAGAAACCAAGCAATCAGATGTGGCCCTATGGGAACTGCGCAGAGGCAGAGAGCTTGAGCAAACTGCTCTATGGAGAGGAAGAGATTGTTAAGAAAGTAGTACCATCAGTTGATTGCAAAATGCGAGAGCAAGTGGTGAAGGAGGTAAAGGCTCACCTGGAAGAGAAGTTCCAAGAGTCAGAATTTCAATG…	TC30875	EST
EXOB3_H08	GATGGGGCAGAACGATAGATATTTACCTTGGCGGTTCTGAGATTTGATCCAGCAACCTTTTGGTTACTGGCCCAACACTTCTACCAGCCAGGCTACTGCCGCCCAGTAGGATGTGCTGCTACTACTATACTGTGCAAAAATATAATATATAAACGCAGCATGTAAAGTGTTACTTTCTTGAACTGAAATAAAAGATCCCAGACATGTTCCATATGTACAACA	BX871577	EST
EXOB3_H10	CGGNGTATGGGGATGGAGAGATGGAGGCCAAGGCAGAGGACTAAACTAGAGGAAAAACAGACGGCTTGGATACAACGGCAAGACCAATTATACACAGTCCAGGGCCAGTGTTGGTAAAGCATCTCTGAGTAGGAGTGCTGATCTAGGATCAGGTCCTCCATGTCAATGTTATTCATTATGATCTTAAAAGGCTAAACTGGTCCTAGATCACCAATCCTACTTTGAGATGTTTCATGAATACAGGCCCCAACAAACTTTAATTTCAAATCAAATCGTGCGTTCTAGAACGTCTCTCCAACTGAACACAAGCCTCTGTTGGTCAGTACCAGGGACCCTCAGGAAGACTGAACCAGAGAGACGGCTACAGGTGCTAACTATCATACTGCCAAACACAGAGCT…	TC39494	EST
EXOB3_H12	GCGGCCGCGGTGTATGGGGTCATGGAGAAAGGGACTATGGGTAGAAGTGGGGTGGAGGTGGGGGGGGGTTAATATAAAGATGGGGTCATGGAGAAAGGGACTATGGGTAGAAGTGAGGTGGAGGTGGGGGGTTAATATAAAGATGGGGTCATGGTGAAAGGGACTATGGGTAGAAGTGGGGTGGAGTTGCAAACTTATTTTGTTCACTCGAGGCCTTTGTCACCTGACTGGAGATGGCAAAAAATAAAGTTAAAACAAATAGAA		EST
EXOB4_A01	GATGGGGAATCATTGTTTAAACAAATGAAGAATAAAAGAACAAGTTCCATAGAAATAGTAATATGCCTGTAATTTTGTGGGGTGGAGGGTGCCATCAATAGACTGTAGGACCCATAGCTGAATGTCATTAAACGTTCAAATTAAACCTTAAAAAAAAAAAAAAAAAAAAAAA	TC36266	Cytoplasmic dynein light chain (T-complex testis-specific protein 1 homolog) (Protein CW-1).
EXOB4_A03	TCAGCTTATGCTGCGGCCGCGGTGTATGGGGGCCATCAAATCAAAGGGAAAGCAAACTACATTTTCCAACTTTGATGCCAAAACTCTGTTGCCTTGCTCACTGGACTACTGGACATATGATGGCTCCCTGACCACTCCCCCTCTGCTGGAGAGTGTCACCTGGATCGTCCTGAAGGAACCGATCAGTGTCAGCCCTACCCAGATGGGTAAATTCCGCAGCTTAATGTTCAGTGGTGATGGAGAGGCACCTTGCTGCATGCAGGACAACTACCGGCCCCCTCAGCCTCTCAAGGGACGCAAGGTCCGCCGGTCCTTCAAGTAAACAGCTATGCATCACGCCATCCCCCATCCCACCATTGCCGATCCCCAACCTTTCCCCTAGATTATATATATATTGTG…	TC37993	"P00918; Q96ET9; Carbonic anhydrase II (EC 4.2.1.1) (Carbonate dehydratase II) (CA-II) (Carbonic anhydrase C)."
EXOB4_A07	CGGTGTATGGGGTGTGAACGGAGAGACTGGCACCTTGGCAGACATGATGGAGCTTGGCATCTGTGAGCCGCTGGCTGTCAAGGCCCAGACTTACAAGACTGCTGTGGAGACGGCCATCTTGCTGCTCCGCATTGATGACATTGTGTCTGGAATCAAGAAGAAAGGCGATGACCAGGCTGGAGGAGGACAGGGAGCAGAATGAAGATAAATGAGGAAAGAAATGGGTTGGTAGACCAGTGGGCCAACAGACCGCTAGTGTACATAGTACAGCCTACTGTTCTCTTTTGGGATGCTATTTTGCAAAAATACTAAATGTTTGGCCTGGATTGTCTGTTCTCAACCAAGTATGTGTGTCGATAATCAAGCATCACAGTAGCCATGTATGTTTGATTTGCTATAA	TC26024	"P49368; Q9BR64; T-complex protein 1, gamma subunit (TCP-1-gamma) (CCT-gamma)."
EXOB4_A08	GCTGCGGCCGCGGTGTACGGGGGGGGACAGTGAGGAGCATATCAGTCAAGGCAGTGAGATTCTCAAAGAGTTTATCCGAAGGATCCAGGCTAAATTCCCTGCTTGGCCCAAGGAGCACCAGCTGAAAGGGGGAATTTCAGCCTACAATGCTGGGGACAAAAATGTCCGCACCTATGAGCGAATGGACGTGGGCACCACTGGGGGTGACTATTCCAATGATGTTGTTGCCAGATCTCAATGGTTCAAAAGACAGGGTTATTGAAGACTCTCTTCATTATATTACTCCAGTCTTTCATTCTACCTATGGTGAAAATATTCAGTACGTGTTCTGGAATAAATCAAAGCAATAAAATTACTTCTCTGAATAANTCNNNAAAAAAA	TC25326	"Q8N1E2; Similar to data source:SPTR, source key:P27042, evidence:ISS putative related to lysozyme G precursor (EC 3.2.1.17) (1,4-beta-N- acetylmuramidase) (Goose-type lysozyme)."
EXOB4_A09	CGNNGTATGGGGGGTGGCAAACACAAGAAAACCCAGCACCATGTAAATGTTGATGTAATATCGTACCATGGCAATGCTGACAGATCCACAGGTGTCATTTGGCCAGCAGTTTTTAGGAGTGGTGTAATAAGTGCTATAATGGATAAAAAGTAGATGATTTAAATGTCATAAAGAGGGATGATGTGCCATGGCTGTCCCCGCCGAGGGAGTGCCATTAAAAGGAAGGGGGCTTTATCGTTCTTTTTCCACCAATAGTGATTTAAATGTAATTATTTCTACAAATATTGATCATATTGATCATGTATTGATCATTGATATAAAACGAGGTTTAGAGAGTACCTGTAAACACACCGAGAGAAGGGCAAACACACAGACTGACACACTTTGGTTTGGTGATGT…	TC27800	"Q9UEQ6; Beta-arrestin 2 (Arrestin, beta 2)."
EXOB4_A10	TGATTCCTGTGCTTTAAATCTTATGTAATTAAAAACATTTCTGAGGAAGACAGTCTTCCATACACAGATTGGGGAGTTGCTATCCTCTGAGTCCAAAGTAATGACAGCCAACTTTGAGCAAAATATGTAATTACCACAACGCTGGAATAGTGTGCCGTTTAACCCTGGCTGATGTAAGGTGCTGTCGTTGATGATAATGAAGTAACTGATAAATCCTAAGAGATTTTTCTTCCTACCAGAATTATAGTTGAGCAATCATATAGCAATCATTTTAATGTCCCAACCCCCCCATTTACATTGTTTCCTCTAAATTGGNCACCTCTGAATGTGGAAATCTATATCGCATTATAACAGTATGTCTAACGAAAAANACAGCTGCTGGGGAAGGAGGNTNCACCCC	CA359147	EST
EXOB4_A11	GCGGTGTATGGGGGAGGGAGAGTTCTCCGAGGCCAGAGAAGACATGGCAGCCCTGGAGAAGGATTATGAAGAGGTGGGCACTGACAGCGTGGGAGAAGAGGATGAGGAGGGAGAGGAATATTAAAAGGCTAAACATGCTTTGCCACCTTACATTCCAACACTGTTGGAGTCCTACACTTAACATGACAGCAACACATTCCCCACTGCAGTGTTAACAGTCTCTGTTACATCTAGTCATGTTGTGTGTATTCTCAATAAACACGCCACGTCTCTTGTCTAGACTAAAAAAAAAAACGGNGTATGGGGGGGGGCCCACAAACCATGAAGACATAGAAGTTACGCAGGTGATTAACACACACGCTCCTACGCACCCACACACCCTTATGCACCAAAAAATGA…	TC30340	"P05209; P04687; Tubulin alpha-1 chain (Alpha-tubulin 1)."
EXOB4_B01	GGGCNGTCCGTGGGAGGAGATAGGGCCAGGTGCATGGCCAGCTCTGAAGAGCAGTACTACGGCTATACCGGAGCATTCAGATGTCTGGTTGAAGGTGCTGGAGATGTTGCCTTCATTAAACACACTATTGTACCAGAGAACACTGATGGTAGTGGTCCAGTTTGGGCACAGGACCTGAAGTCCTCTGACTTTGAACTACTCTGCCAGGATGGTACTACCCAGCCAGTCACAAAGTTCCGTGACTGCCACCTGGCCAAGGTGCCCGCCCATGCTGTGATAACACGCCCAGAGTCCCGTGGAGAGGTTGTGTCCATCCTTCTGGAGCAGCAGGCCAGGTTCGGCTCAAGCGGCAGCGATTCCTCATTTAATATGTTCCAGTCAGATTTGGGAAAGAACTCG…	TC25975	"P02788; Q16780; Q16785; Q16786; Q16789; O00756; Q9H1Z3; Q96KZ4; Q96KZ5; Lactotransferrin precursor (Lactoferrin) [Contains: Lactoferroxin A; Lactoferroxin B; Lactoferroxin C]."
EXOB4_B03	GCGGTGTATGGGGCCCAACTGTCGGCAAAAGAGAATGGTGCCCATCAAGAGATGCAAACACTTTGAACTGGGAGGAGACAAGAAGAGAAAGGGCCAGGTCATCCAGTTCTGAGCTCTCTTTTCTTGGGTCACTTGTCAATAAAATATGTATTCTAACTGTAAAAAAAAAAAAAAAAAAAAAAAAANAAAA	CB496172	"Q969Q0; Ribosomal protein L44 (Ribosomal protein L36a)."
EXOB4_B04	CNNNGNATGGGGTTTGCCGTGGTGGTGGAGAAGAGAATGCCATTGCGAAGAGACTGTCTGAAGTGGAAGGGAAGAACGAACAGAAAAGCAAGATCATTGAAAAGATTGAGATGGTCCGAGTGGAACAAGCCAAGAAAAAAAAAAATTGATTGTGTCCCAAAACAAAGCCAACAAGGACAGACTGAAAAATCTCAACAAAGCCAAGCAGGTGTTTCAGGGTCGGCTGGGATTGGAAATTAGAAAAATTCATGAAATTGCAGTTTATCTTCCGAGACATCAACCCAAGAGACTCGGAATGTGTATACACCTTCATGCTGAGGATCAGCGAAGGAGGATTATACCAGATTGTGTCCAGCGACCCACCACTGGACTGCATGGCTCACTTGGAGCAGAGACTCC…	TC39013	"Q9HBM1; AD024 (AD024 protein)."
EXOB4_B08	GCNGCCGCGGTGTATGGGGGGTATGGGCAGTGGCATGTTCTGAGGCCCACCTCAAAGCGCTGTAAAAACTTAATGGCAGTGTGGGGCTAGGGGGCAAATTGTCCCTCCAACCCCCAGACTTGCCAAAACTGAATGGCCGTGAGTTTTGTTGGAGCTGCAAATGGATGAACCACACTACTTCTGCTGATTGTCTCCCCTCCACCCTCTGGAAGAACAGACTAGCCTGTCCTCGCTCAGCCTCTCTCCGTCCCTCTACCCGACCAGCCTGTCCTCGCTCAGCCTCTCTCCATCTCTCTACCTCTTTAACTGAGGCTCTGAGACCCCAGTCTGCCCTGATGATCCCCCCCCTTATTAACTGAGACCCCCTCCATTTACCTCACAAACATGGCCGTCTCATCA…	TC27886	EST
EXOB4_B09	GCNNCCGCGGTGTATGGGGACACACACACACACACACAGGTACAGAGAGAATTACTTCAGGAGTTAGTGAAAGGCATATTCACAGTTATAAGAACAGTAGTATCAATGTACAGGCTACAGCACCCAACCTTCAATCTCATGCCAACCGAGTTTATGTCCTGACCTTCGGAACTGTATTCACACGACTGATTCACACACTTACACAGAGTTTGTATTTGTGTTACAGGCAGTTTGGTTTGTTGAACTAATGGGCATCAACAATTGTCAACACAATGAGGACGCTGGGGTGCAGTGTGTGTGAGTGTGTCCTGGATCCAAAAGAGAGACTCCTGGACTCCATCAAAAAGACTGGAGGAGAGATGCATAGAGAGAGACACACACACACACACACACACACAC…	TC39879	"Q9Y5S3; Macrophage receptor MARCO (Macrophage receptor with collagenous structure)."
EXOB4_B11	CGGNGTATGGGGGGAAAGGTCCATGGCTCCCTGGCCCGTGCTGGTAAAGTGAGGGGACAGACACCCAAGGTTGACAAACAGGAGAAGAAGAAAAAGAAGACTGGTCGTGCCAAGCGCCGCATCCAGTACAACAGGCGCTTCGTCAATGTTGTGCCCACCTTCGGCAAGAAAAAGGGCCCCAACGCCAACTCCTAAAAACACTGTCCCCCAGGAGAATGCTTGTGATCACACCCTTTCATTTTAACCCACTGAAAGGTTTTCCTCCTGTACAGAATAAAAATTTGGCTTCGACTCAAAAAAAAAAA	TC35625	"Q05472; Q95261; 40S ribosomal protein S30."
EXOB4_C02	CGGTGTATGGGGTCTTGAGTGATTTGGTATTGGTCAGAACACATCATTGGGCCTGAAGGATAGGCTAACAAAATATATACATACAGTCCTCCCCTGGTATGAAAGCGTCGATCTTGGTCAGCTAGGTATTTTATTTGATTACATGTCAGACACCCCCCCTCCCCCATCATCTTTTTCTATGTCAGATCTATGGCTTCGGTTGGTCATCACCAAAGAGGCAGAGCAGTCATTTGCTGAAGTCCAAAGTGACCCCTAATGCCCTAGGCAGTACTGCAGACTGGGTGGAATCATTTCAGATCTACAGGATTGTCTGAGGATTAGGGGGCTAGGGATTGGTTTAGTGTTCACCCTAAACACAATAAAATCCCCTCCAATCCACACGTATCACACCATACAGTG…		EST
EXOB4_C03	CNNCCGCGGNGTATGGGGGCAACAGGTAGCCTAGCAGTTAAGAGTGTAGGACCAGTAACCAAAACGTAGCTGGTTCAAATCCCAGGGCAGACTAGGTGAAAAACATCTGTCCAAGTGACCTTGAGCAAGTCATTTAACCCTCATTGTTCCTGTAAGTCACTCTGGATAATGTAAATATCCATCCCATTGGAAAGCAGATAGTTAGGTGGCACAGGAACACATGCTTATTTTTCATAGAATTTTTGGATCAGGGCATAAAACATGGACGAGTGGAGGGGAACTGCAATGCTTGTAAAACAAAAACCAGCAAGAGCATTTGCCCCATAGAGGATTTTGCAGTTGCCATAAGACACCTTGGACAGGAAGACACTGGTAATCTTCAGAAGGCTGTTAGAGGTG…	TC44743	EST
EXOB4_C05	CTGCGGCCGCGGGTGTATGGGGGAGTCTGAAGCCAGCTAAGCATTCTTCAGCTGTGAACATTTGCGGTTTGTGCTGTCAAGATGAGTGGTGTTGTGGTAAAGAACATGTCCTTCAAGGTGGGCCAGACCCTGACCATCACAGGGATCCCCAACTCTGAGGCAACACATTTTGTCATCAACGTGGGCAACAGCGAGGATGACCTCGCCTTGCACATGAACCCTCGCTTCGACGCCCACGGAGACACCCGGGCCGTGGTGTATAATTCCTACCATGGAGGCAAGTGGTGTGAGGAGCACAGAGAGGGAGGATTCCCCTTCAACCAGGGAGAGAAGTTTAAGATAAATATCACCTTCACCAAGGAGCAGTTCCTAGTTTCTTTTCCTGACGGCTCTGAGATC…	TC35924	"P09382; Galectin-1 (Beta-galactoside-binding lectin L-14-I) (Lactose-binding lectin 1) (S-Lac lectin 1) (Galaptin) (14 kDa lectin) (HPL) (HBL)."
EXOB4_C10	GCGGTGTATGGGGTGCCAAGAAGAGGAAGAAGAAGTCCTACACCACTCCCAAGAAGAACAAGCACAAGAGGAAGAAGGTCAAACTCGCAGTTCTCAAGTACTACAAGGTTGACGAAAATGGCAAGATCCACCGTCTGCGTCGTGAGTGCCCAGCTGATGAGTGTGGCGCTGGCGTGTTCATGGCCAGCCACTTTGATAGGCACTACTGTGGAAAGTGCTGCCTCACCTACTGCTTCAACAAGCCTGAGGACAAGTAATCTATTGGACTGGAGTAAATAANAAAAAAAAAAAAA	TC36022	"Q9BQ77; 40S ribosomal protein S27a."
EXOB4_C11	ATGCTGCGGCCGCGGTGTATGGGGGACAGCTTCTCTCTGAACAATGCTCCGCATAGTCCTAAAGCCAGCTAACCAACATGCTAAACAGCCGTTGCATTTTAATTGGGATTGGAAGGATTTTAGCCTACTTTTTTGCAGCCTACTTTTATATTTTTGGTCTTGAGCTAGGGTACGGCGACTGCCATACCCTGACATTCCCAACTGACGCCCTGATGCTGACTCTGTGTTAACAGGGAAACATCAGGGACCAGTTGTCTCTCTCCAGCCCAGAGCTCCAACTCCCCAGACCACCACCTCTATCTAGCCTTCTAAGCCCCCTACCTTCCCCGATGCAGCCAGTGATTCTCCAAACACACTGGTCCTGTGATGTTGTTGTTTCAGATGATGGGACAATGGTGT…	TC36047	"P12315; High affinity immunoglobulin gamma Fc receptor I precursor (Fc-gamma RI) (FcRI) (IgG Fc receptor I) (CD64)."
EXOB4_C12	GCGGCCGCGGTGTATGGGGGGCTGAGGATTTATTAATTAAGCTAGCAAGCTGCTATCGGTCGCTTGGCTCACACAAAGCTGTCAAATTAAGACTTTATGCCTTCCACAGAAGTTTAACAGGTGAAGTGGTTATTCGGAAGAATACCAGGGACGATAACATCACGGTCGTTCATCCTGTTACTTTAGCCTGAGGGGAAAACATTCGACTGAGACAGATCCGGGAACGCCCTTAGAAAAAAGCCACTTGTTAGTCAATTAGTGAGTAACGTTAGGTAGTACAGTTCTCACAAGGCAGGCAAGACGTTTGAGAAGTCTGGACGTTTCCTCGGACTGAGTAAGCTTTTGCAGCAGCTAAATTTGTAATTGTAATCCGATAAAGAGCATTAGCTAGTTAGCTTG…	TC39792	Protein STRAIT11499.
EXOB4_D01	GTATGGGGGAGGGACTAGCGGGTGTGATGTGGACGTAGAGGATGCAAGGCACTACCAGGGAGATATGAAGCAGTAAGCATCAGTGTAAAGTTACTAGTATGCACACAGTAGGTACCCCATAGAATGTTGATTAATAACATCTAATTCACTCTTTTTATGGCAGTTTTGGAGTTTTTCATAAATTGCCATGAATAGAAACATATTTGAAAGGGAAGTGGCACTCCTGTAATAATTCAACAATGAGCACTTTGCTACATTCTGTGTAGTTCTATAAGTTGCTAATGACTGTAGGAAATGTTGATTGTGATCTCAGGTACATTTTATATGCTTCTGTTTTCAACCTTTTTTTTTTTATGTANAATTTTTATTTTATTTTTATGATCGTTAAAGTATGTCTAA…	TC37316	"O43910; Deoxyribonuclease II precursor (EC 3.1.22.1) (DNase II) (Acid DNase) (Lysosomal DNase II) (R31240_2)."
EXOB4_D02	GCGGCCGCGACCTCCAGACTACCTGATGAAGATCCTGACGGAGCGCGGTTACAGCTTCACCACCACGGCCGAGAGGGAAATCGTACGAGACATCAAGGAGAAGCTGTGCTACGTGGCGCTGGACTTTGAGCAGGAGATGGGCACCGCTGCCTCCTCTTCCTCTCTGGAGAAGAGCTACGAGCTGCCTGACGGACAGGTCATCACCATCGGCAACGAGAGGTTCCGCTGCCCAGAGGCCCTCTTCCAGCCCTCCTTCCTCGGTATGGAGTCTTGCGGTATCCACGAGACCACCTACAACTCCATCATGAAGTGTGACGTGGACATCCGTAAGGACCTGTACGCCAACACAGTGCTGTCCGGAGGAACCACCATGTACCCCGGCATCGCTGACAGGATGCA…	TC35759	"P02570; Q11211; P99021; Q64316; P70514; Actin, cytoplasmic 1 (Beta-actin)."
EXOB4_D02	GCGGCCGCGACCTCCAGACTACCTGATGAAGATCCTGACGGAGCGCGGTTACAGCTTCACCACCACGGCCGAGAGGGAAATCGTACGAGACATCAAGGAGAAGCTGTGCTACGTGGCGCTGGACTTTGAGCAGGAGATGGGCACCGCTGCCTCCTCTTCCTCTCTGGAGAAGAGCTACGAGCTGCCTGACGGACAGGTCATCACCATCGGCAACGAGAGGTTCCGCTGCCCAGAGGCCCTCTTCCAGCCCTCCTTCCTCGGTATGGAGTCTTGCGGTATCCACGAGACCACCTACAACTCCATCATGAAGTGTGACGTGGACATCCGTAAGGACCTGTACGCCAACACAGTGCTGTCCGGAGGAACCACCATGTACCCCGGCATCGCTGACAGGATGCA…	TC35759	"P02570; Q11211; P99021; Q64316; P70514; Actin, cytoplasmic 1 (Beta-actin)."
EXOB4_D04	GGNATGGGGGCCCCCAACTGCAGCACCTCCATCAGCTGTTCTGTTACCTGGTGTACAAGTTTGATAAGTTCTGGGTGGAGAAGGAGCCCGAGAGCATCATGGAGTTCAACCACTACAGGGAAAAGTTCCACGACAACATCAAGATTCAACTGCTGGACCCCGCCGTCGCCCTCACCATGACGGATAGTCCAAGAAGTAACTGACCGACCAACCGACTGAACGGGTCTCGCTTGGACCTAATTGGGACCACCAGAACCTCGATACACTACAGCGTACTTCCAAATCTATAAGGGACATTTTGAGCTAGCTTTCCCTTCGATCTTAGTTTAGACCCAATCTACACACCTCTTTTTTTATTTGTATAAATTAGTGACTTTAGTAGTTTTTAGAAATAAATAA…		EST
EXOB4_D05	ACTCAGCTATGCTGCGGCCGCGGTGTATGGGGGAATGCGAAGAACATCATGGGTCACGTCTGACGTTGGATCAACTAGATACGTTGCTACATTTATAAACTAGCCATATATATATTTTTTTATCACAGACATGACACGTTAACTCTGCACTTTTCATATTTTGTACTGTTAGCTAGACATATTTGACTACATTGTTTAGCGTCACCTGAAAGAAAGAAATCATGACTGCCAACGAGGATCAAGAGATGGAGTTAGAGGCCCTCCGTTCGATATACGAGGGGGACGAGTGCTTCAAGGAAGTCAGCCCGGTTTCATTTCAGTTTAGGATAGGAGAACACGATGACTCCAAAGCGTTCATTCTGGATATTTCATGGCCTGANATGTATCCTGAAACGGCAC…	TC30190	"Q9H446; DJ493F7.2 (PTD013 similar to CGI-24 protein) (Hypothetical protein)."
EXOB4_D09	CGNNGTATGGGGAGCAGCGCTCCCGCCCTTTTTGCAATTTGAGAATATAAGTTAGTAGTATCACCATCTGCTCTATTTCGCTCCTGAAACAGTAACTCAAGAAGATCTAAGTGCGTATCCCCATGAAGCTGATTGAGATCAAATGATTGTCATGCAGATGCAGTTTGGACATTTCACCGGTAAAACTCAAATAATTATCGTTCACCAATGACACTGATGGCCTATTTGTAAATTAGATACCCTCAAATACCAAGTTCGGTATATTACATTTTAGTGAGAGAGTGTGAGCATAGGGCAGATGTTGCAGTTGGAGAATGCATTTTGTGCATTAGGTTACATCTGTCAGTACAAACTTTGATTGTAAAATTATGTAATTCACTTTTTGGGGGTTGGCTCCCG…	TC28644	EST
EXOB4_D10	GTGNANAGGCNGGAGAACAGGGAGGGGACCCATGCACTCTGGGCACCAGTTACAGTTGCAGAGACCTCAAGACTGCCCTGGAATGCGGGATGGTGTCAATCTGCCAGAAGTTTGCGTGGAAGTAAGAACCTCTGCCCAGTACCTACTCTCAAAGTGGACGATTGATAATCCAAGACTTTGAGAGAGCCTGAGGCCTTTGCAACAATGGAAGATCCCAAAGCTTTCAACATCAAATGACAAATATTCTATGTGTCAATATTTTTTTCTAGATGATACCACTTCTTTAACACATGAACATTGCACTGAATATTTTGCCAATGGATATGATTTTATAAAGCTCTTCTATACTTTCTTGCGGGCAGCACAGTCAGTATTAAATGAATGCATTCCTGCGAGCTA…	TC37713	"P07292; P15793; P78538; P78546; P78547; Q92741; Q92742; Q92740; Q92739; P78541; P78558; Proactivator polypeptide precursor [Contains: Saposin A (Protein A); Saposin B (Sphingolipid activator protein 1) (SAP-1) (Cerebroside sulfate"
EXOB4_D11	AGGCTGATTTCGGCTTAACTTGCACTTATATCTGAGGCTTTGTCTCTATTCAGACCATAAGCAGTTTTCAGTGTAATAACCTATCGAAGTACATAACAAGCTATTGCGTGCTTTGAGCTGCCCAGAGGCAAGCACAGAAGAAACGGGCGAGGCTTTCGTGAAGGGAGGGCAATAGTCACGTAACCAATGACGTCAGGTTGTGGGGTAAAAAAAAAAGTTTAACATGGTGAGGACGAAGGCAGACAGTGTCCCCGGAACTTATAGGAAAGCTGTGGCTGCATCTGCACCCAGGAAGTCATTGGGTGCCTCGAGTTCTGCAAATGCATCAAGCGGCTCTCAAGCAGGCACGCCTGCGAAAAGTAAATTTGCTGGAGGGAATCCAGTGTGTCCTCGGCCCAC…	TC45618	"Q15004; Hypothetical protein KIAA0101."
EXOB4_D12	GCGGCCGCGGTGTATGGGGGTACCACAGGGTTCAATTCTCGGGCCGACTCTTCCGTAGCCTCCAACTGCTCTTAGACGCTAGTAAAACCAAATGCATGCTTTTCAACCGTTCGCTGCCGCACCCGCCCACCCGACTAGCATCACTACTCTGGACGGTTCTGACTTAGAATATGTGGACAACTACAAACTACAGTCTGGCTAGACTGTAAACTCTCCTTCCAGACTCATATTAAACATCTCCAATCCAATATTGAATATAGAATCAGCTTCCTATTCGCAACAAAGCCTCGTTCACTCATGCCGCCTCGACTTCGGCGATGTCCTTTACAAAATTGCTTCCAACACTCTACTCAGACTGCATCCAGTTTGCTATCATAATGCCATCCGTTTTGTCACCAA…	CA362090	EST
EXOB4_E01	GNTGGGGTCTTGTCCTGTTGGAAGGTGGACCTTCGCCCCAGTCTGACATCCTGAGTGTTCTGGAGCAGGTTTTCATCAATGATCTCTCTGTATTTTACTCCCTCAATCCTGACTAGTCTCCCAGTCCCTGCCTCTGAAAACATCCTCACGGCATGTTGCTGCCACCACTATTCTTCACCGTAGGGATGGTGCCAGGTTTCCTCCAGATGTGGCGCTTGGCATTCAAGCCAAAGAGTTCAATCTTGGTCTCATCAGACCAGAGAATCTTGTTTCTCATCGTCGGTGCCCTTTGGAAAACTCCAAGCGGGCTGTCAGGTGCCTTTTACTGAGGAGTGGCTTCCGTCTCTACCATGAAGGCGTGATTGGTGGAGTGCTGCAAAGATGGTTGTCCTCCTGGGT…	CB489098	Q9W709 Transposase.
EXOB4_E04	GNATGGGGACAGTCCAAGCTGGTACCAGTGGGCTATGGCATCAAGAAGCTGCAGATCGGGTGTGTGGTAGAGGACGACAAGGTGGGAACAGACCAGCTGGAGGAACAGATTACAGCCTTTGAGGACTATGTCCAGTCTATGGATGTGGCTGCCTTCAACAAGATCTAAAACTCAAAACACTTACCAACAAAGACACTGAGCACGTTGGAGTTGTAATAAAAAGCACTTCAGATGGAAAATGTTTGTTACATACTCTGACAAGTGGTTCTGCCTGGTTTATGTAGCTTTTGAGTAAAGACTTGGGTGTTTGGGCAAAAAAAAAAAAAAAAAAA	TC25249	"P24534; Elongation factor 1-beta (EF-1-beta)."
EXOB4_E06	GNTGGGGCACTGGACCTTCTGAATGAACTGAGGGCTGTACCTATGACTCTAGAATTACTACAGTCCACCAGGATTGGGATGTCTGTGAACGCCATCAGGAAGCAGAGTACAGACGATGAGGTCACCTCTCTGGCCAAGGCCCTCATCAAGTCCTGGAAGAAACTCCTAGATGAGCCAGGGGGTGGAGACAAGTCGTTGGAGGAGAAGAGGAAAGAGCCGTCAACACCCACCAGTCTGGTGTCCCCTTCCCAGGGCGGTCCTGAACCACGGGAGGAGAGCAATGACTCCAGCTGTAAGAATGAGCCTGTTGAGGTGATGCCCTCCATCTCCCTGATCTCCACGTTCCCCCAAGCCCCCTCCACCTCCGACTCCGTCAGGATCAAGTGTCGCGAGATGCTG…	TC28208	"P23193; Q15563; Transcription elongation factor S-II (Transcription elongation factor A)."
EXOB4_E08	GGGGCTAGCACCTTTTTTCAAGCTAATAATGAGGTGGTACTTCAGGTTGTGTGATATCATTCATTGGTTTCTTTCTGTATTAAACTCTGCTTTTGAGAAGTCACATCTGCATTACCTTATTTGCATGCCCCCCCCCCAAGTCCCTATTTTTATGGTGCAGAGGTTGTTGTCATTTAGTCTGCATACTAACTGACGGTGTTCTGTAAAAAAAAAGAAAGGGAGTGCACAGAGTATCTGACAAGTCATTGTAATTTTGTCTTGGGATAATAAAAGTATATTTTGTTTAAAACAA	TC26413	"Q9P118; Cytochrome c oxidase subunit VIIa-related protein, mitochondrial precursor (COX7a-related protein) (EB1)."
EXOB4_E09	CGGTGTATGGGGGGTTACAAGTTCTTTGCAGACCTGTTGGACTACATCAAGGCCCTAAACCGTAACAGTGACCGCTCCATTCCTATGACAGTGGACTTCATCCGCCTCAAGAGCTACTGCAATGACCAATCTACAGGTGAAATCAAAGTCATTGGAGGGGATGACCTGTCTACACTGACAGGGAAGAATGTCCTGATTGTGGAGGACATTATTGACACAGGAAAGACCATGAAGACCTTGCTGCAACTTCTCAAACAGTACAACCCAAAAATGGTAAAAGTTGCAAGTTTGTTGGTGAAGAGGACACCAAGGAGTGTTGGCTACACACCAGACTTCATAGGATTTGAGGTTCCAGACAAATTTGTGGTGGGATATGCGCTAGACTACAACGAGTACTTC…	TC36952	"P00492; Hypoxanthine-guanine phosphoribosyltransferase (EC 2.4.2.8) (HGPRT) (HGPRTase)."
EXOB4_E11	CGGNGTATGGGGTGGACATGTTGGATATCAGAGCTGATTACAGACGCCTCTACACCAAGTCTCTGCACTCTGCTATACAGGGAGATACCTCTGGTGACTACCGTAAGGCCCTCCTCCTGCTCTGTGGCGGTGACGACGCGTAACAGTGGCGATGATCCCTGAAGGAGCGATACCTGGAGAGAACCTCCACTCTGACTGGCCCCTCTAGCTGTCAATCACTCTCTGAGTCCTGTGTAACCCAATAGGAGAGCTCTGCTGGCCACGGTGCAGCACTGTGATAGGTTATGATGGGTTTAATCCTGTGTGTATCTGTAGCTAACATCCTTAAAGCTTTACTCTGCTTCATATCTACATCACTAAAGCCATAATAATGCTGGAAGTCATGTTTTACTGTCAGTT…	TC36413	"P09525; Q9BWK1; Q96F33; Annexin A4 (Annexin IV) (Lipocortin IV) (Endonexin I) (Chromobindin 4) (Protein II) (P32.5) (Placental anticoagulant protein II) (PAP-II) (PP4-X) (35-beta calcimedin) (Carbohydrate-binding protein P33/P41) (P33/41)"
EXOB4_E12	GCGGTGTATGGGGGGAACGTTTGAGACTCTGGTAGTGGCTCTAATGACTCCGCCCATCCTCTACGATGTGACATCACTACGGAACGCCATCAAGGGGGCGGGGACCGATGAGAAGGTGCTGATTGAGATCCTGTCTTCTAGAACGGCCCAGCAGATTAAGGACATCACTGCTGCCTATCGTCAGGAGTTTGATGCAGACCTAGAGGAGGATGTAACAGGAGACACGTCAGGTCACTTCAGTAGACTGCTGGTCATCCTGCTACAGGCCAGCAGACAGCAGGGGGTACAGGAGGGGAACATAGAGGTTGACGCACAGACTTTGTTCACTGCAGGAGAGAAGAATTATGNTTATTGACNACCACCACCCCCNCACCATCCTGGGGAACAGGAGCGCTGAACA	TC36414	"P08758; Annexin V (Lipocortin V) (Endonexin II) (Calphobindin I) (CBP-I) (Placental anticoagulant protein I) (PAP-I) (PP4) (Thromboplastin inhibitor) (Vascular anticoagulant-alpha) (VAC-alpha) (Anchorin CII)."
EXOB4_F01	GCGGTGTATGGGGGGGTGGTTAATATAGTAGGCCATCCAGGCAGCAAAGCCCCAGTAGTAGGTGCAGTTCTTGAAGATGTTGCGTAACGGCATGGTCCCGTGGGAGAAGCGATGGACAAACAGGGTCTCCAGGAGTCTCTTCAGGTAATGGAAGGAGTGACACATACAGGCTAGATGTACGACCCAGTGCTTGCTGGTGGTGAAGTCATATTTGGGGGCGTAGATGAAGGGAACACGGAAGTAGAACATTAGGTAGAGGGGGAGGGACCAGAGCGGGGTAAATGAGCAGCAATACTTTGGTCTGATGGAGTTATTGCTCTTTCCTTTCCAGACCTGTCGGGGCAACAGTCAACAGAGAGATTAGGATATATATGCATGTATGGAAAGGAAGCTATGTAA…	TC25950	"Q9NZ01; Q9BWK3; Q9Y6P0; O75350; Synaptic glycoprotein SC2."
EXOB4_F02	GCCNNGGCGCTAGACAAGCGCCAGGCCCACCTCTGCGTCCTTGCTGCCAACTGTGACGAGCCCATGTACGTCAAGCTGGTGGAAGCCCTCTGCGCTGAGCATCAGATTAACCTCATCAAGGTCGATGACAACAAGAAGCTTGGCGAGTGGGTCGGTTTGTGTAAAATCGACCGCGAAGGAAAACCCCGTAAAGTGGTGGGCTGCAGCTGTGTTGTAATCAAGGACTATGGCAAGGAGTCTCAAGCCAAGGATGTGATTGAAGAGTACTTCAAGGCCAAGAAATGAGATGTCCGTTTTCAATAAAAGCTTGTGGAAGTGAAAAAAAAAA	TC35922	"P25398; 40S ribosomal protein S12."
EXOB4_F03	CGNTGTACNGNGGTGGCACNGCATTTGCCCTGTTTGACCCNATGCTGGAACAGCACTGGCAGATGTGGAAGAAGACACATGGCAAGAACTACCAGACTGAGGTTGAGGAGCTGGGCCGAAGGGAGGTCTGGGAGAGGAATCTTCAGCTGATCAGCCTCCACAACCTGGGGGCGTCCATGGACATGCACACCTATGACCTGGGCATGAATCACATGGGGGACATGACCCAAGAAGAGATTGCCCAGTCTTATGCCTCATTGCGTGTTCCTGCTGACCTCAAGAGGGAGCCCTCTGCATTTGTAGGATCCTCCGGTGCCCCCATACCTGATACCTTTGACTGGAGAAAGAAGGGCTACGTCACTAAAGTCAAAATGCAGGGCTCCTGTGGCTCCTGCTGGG…	TC25204	"P25774; Q9BUG3; Cathepsin S precursor (EC 3.4.22.27)."
EXOB4_F04	CAGCTTATGCTGCGGCCGCGGTGTATGGGGAGAGGTCAAAGTGTCATCATGTGTAAACATATCTTTCACTCTCTACCTTTCCCATAGTGGGGAAAGGAAGGTTGCAGTGTCTGGAATCATTCTATGCTCCCTTTTATGTTGTTTCTATCTTAACCTATAGCCTCACCCTCCTCTCCGTGAGTTTGTCCAGGAGTTTGTATTTAGAGTGGGTTGTATCTAAATGACAATTTGATATATGCCTGTTGTAATGGAGGATTGGTTTATGGTTTGGGAAAGGAGACAAAGCTGAACGATGAGTTATGTCTATGCTGTCTGACTATGTGGGTCTTTGCTATTAAAGGAACTCAGTTGCATTGTAAGGGGGCTCTCAGAGGATTCACTGGGAGACACTGAATCAAT…	TC41403	EST
EXOB4_F05	GCNCAGGCTTTGCTAGGTTGAGTGCTATCTATGGTGGGACCTACATGCTGAACAAGCCCATAGAGGAGATTGTTATGGAGAATGGAAAGGTAGTGGGGGTCAAGTCAGAGGGAGAGATAGCCCGCTGTAAGCAGCTGATCTGTGACCCCAGCTACATCATGGACAGAGTCAGCAAGGTCGGCCAAGTGGTCCGTATCATCTGTGTCATGAGCCACCCCATCAAGAACACCGGCGATGTCAACTCCTGTCGGATCATCATTCCTCAGATCCAGGTCAACAGGAAACATGACATCTACGTGTGTATGATCTCCTCGGCCCACAACGTGGNANCGCANGGCANNNACATTGCAATCGCCAGCAGCGTAGTGGAGACCAATGACCCAGAGAAGGAGCTCAAAC…	TC37609	"P50395; O43928; Q9UQM6; Rab GDP dissociation inhibitor beta (Rab GDI beta) (GDI-2)."
EXOB4_F06	CGGNGTATGGGGGGCCATGTATGAGGAGGTCCCAGAGCCTCTGGATGAGACTGAGAAGAAAAACTGGCTGAGCTCTCTACAGGCTGTAGCCCTCAGCTCTGATGCCTTCTTCCCCTTCAGAGACAACGTGGACCGTGCCAAACTGAGTGGTGTGGAGTACATTGCTGCCCCGGCTGGGTCCACAGCTGACGAGGTGGTGATCAATGCCTGTAATGAACAAGGCATCACCCTGGTGCACACCAACCTGAGACTCTTCCACCACTGAATACCTGGAGTGGCTGTCATACATTTCACACGCCACACACCATTATGTCCCTGAGTAACATGTAGCCATGTGTGTCTACATGTTGGAGGTCCACTAACTGCTCTAGAATAGTGATCAACAAAGGTACTAACATA…	TC37736	"P31939; Q13856; Bifunctional purine biosynthesis protein PURH [Includes: Phosphoribosylaminoimidazolecarboxamide formyltransferase (EC 2.1.2.3) (AICAR transformylase); IMP cyclohydrolase (EC 3.5.4.10) (Inosinicase) (IMP synthetase) (ATIC)"
EXOB4_F08	NNGGATACAAGGTGGCCAGGAGGGCCCAGGCATTTGATATGAAGATCCTCTATCATAACAGGAACCGCAGGAAAGAGGAAGAGAGAGCAGTGGGAGCGATGTACTGTGCCAACATGGAGGATCTGCTCCAGCAGTCAGACTTTGTGATGGTGGTGGTGAACCTGTCACCTGCCACCCAGAAACTGATCGGTGCCAAGGAACTAGCCATGATGAAACCTACCAGCACTCTCATCAACATCAGTAGAGGCCTCGTTGTAGACCAGGATGCGTTGGTGGAAGCCCTCCTGAAGAAAGTGATCAGAGCTGCTGCACTGGATGTGACTTATCCTGAACCCCTACCAATGATGAAAAAAAGCAGGATGGAGCTAAGCACAATCCTAGAGGAAAACCTGCTTTGGC…	TC39987	"Q9UBQ7; Glyoxylate reductase (EC 1.1.1.79) (Glyoxylate reductase/hydroxypyruvate reductase)."
EXOB4_F10	CGGNGTATGGGGTGTGCTAGCTCCATGGAGGCCATGAGGTCAGATGTGAGGAAGGGAACCTATCTCAACCCCATGGCTATGTCCCAAACTCTGCCTGCTCTCCAGCAGAAATCCTATCTGCAAGTCAAGGGCAAGGAGTGCCGCAATGAGGATGACAGCCTGGTCCTGGAGGCCAGGGAGCCAGTGACGGTGTTACAGAGTCATACCAACGTAGCCCTGAAGGTGGAGGTGGTCAAATCGCATGGGGCATCTGCTGTCTATTCTGTGGATGTGCCAACGGGCACCTCGTTGGTTGATGCCCTTGAACTCCTTCAAAAGACCAACATTGACTTCACGTTTGAGAAGGAGACCAGCCTTTGGGGACCTTTCCTGAGTGTGGTGAATGGGGAACTGGCTAGA…	TC36921	"P20061; Transcobalamin I precursor (TCI) (TC I)."
EXOB4_F11	CNNNGNATGGGNTACAAAACNGCTTATGCATCAGCGATGGTGACCTCAACCTCTACACCAGGCTCAATGCTGATTGAGGTGATCTGCTTGACAATCTCAGAGGGACTGTGCAGGTCGATCAAACGCTTGTGGATCCGCATCTGGAAGCGATCCCAGGTCTTGGAGCCTTCTCCACAGGGTGTCTTTCTGGTGGTGATGCGCAGAGTCTTGGTGGGCATACGGACTGGACCCTTCACCTTGAGGTTCTTCTCCTTAGCTCCACGGATAAGGTCCGCACACACCTTTTCCAGAGACTTGACATTGCGGCTGGTGAGGGTGATACGGATGCGATGGATGGCAACCTCAGCCTCAACAGGGGCTTTACCGGTGTCCTTGAACGCCATGTTCTTTATATTCCTG…	TC25465	"P17075; 40S ribosomal protein S20."
EXOB4_F12	GATGGGGCTGGCTCTGACCCTGGGCCTCGTAGTCAAGCAGCAGGTCTGGGGAGTCGTGGCGCCGGCAGTGGGCCACCATCACGGTGCGGATGGTGCTGGCGTTGATGTTCTGGATCTTAAAGAGCCGCTTGACCACGTTGACATTTTCAGACTCCACATCCTGAAAGGCTTTGTTGAGCCAGAGCACAGAGCAGGAGGTCATGTTGCCGATCCAGTGCAGGTTGCCAGAGATGAGGTGGGTCTCGTTCAGCCAGCAGCCAAACACATCATAGGGCTTGTTCCTCACACGTGACAGGAGGGTGTAGTTCTCCAAGCTGATGACAGCGATCTCCCCAGAGGAGGAGTGATGAGAGCCCAGGTAGACTCCAGACACCAGTAGCAGGGTGTCGTCAGCGTTGA…	TC34730	"Q9H6A8; Hypothetical protein FLJ22428."
EXOB4_G02	CNGNNNATGCTGCGGCCGCGGTGTATGGGGAAAGGAGGAGCGCTCTGGTGGAATGCCCTTCCACAGGGGCCAGGCCTTCACGCTGTCTATTACCTGTGAGGCTCAGTGCTACAAGATAGTGGTCAATGGGAATCAGACGAGCACCTACAAACACCGCCACACCCTCCTCCAGCAGGTCAACGTTCTGGAGGTGAATGGAGACCTCAGTTTGACCTCCGTGAGGGTTTAGGGCTGTGGGTCACAACTGTGACTCAGCCACTTGTTTAATTTTGTGGCACCTCTGACCCAAACCACCACACATCTTTTTGATCTGTTTTTGCTGTAATAAAAATTACATTCACTTTATTTCCTTACTGCTTGCAGTGTCTGTTAGACTACCCCATTTGCACATGTATTATT…	TC27235	"O00182; O14532; O75028; Q9NQ58; Galectin-9 (HOM-HD-21) (Ecalectin)."
EXOB4_G04	CTGCNNCCGCGGTGTATGGGGATAGGGATAGGGATGAACCTGGGAATGGGTGCAGGGATGCCTTCGTCACAAGGTTTCAGAACTGCCTTAGGTGCAGCGCCACAGCGATTTGGAAGCATCCCTGTCCCATCACAGTACAGCCAGTACAGACCCTGATGTTTAGAACATGAGGTATAGAAGTGGGATATTAGAGAGAAAATATTATGGTATTTATTTTTGATGGAACCAGGACATCCATTCTGACCATAGGTTGATTTTCTATCTTTGTATATTTTTTGTATTATTCTTCGAAAAGCTAATGAGTTGGAAACGAACTGTAGGCCTGTGTTCTTTCTTTGTATACCAGTTCAAATGAAAAGTTATTCTGTTTGAGAATTGTGGAAGAGCTCTATTGCTTTT…	CB496764	EST
EXOB4_G05	GCGGTGTATGGGGGGAACTAAAGTCGACCTGGAAGACAAGGAATACTTCCTGTTCCGTGATGCTGACATCCTTGGCAAATATGTAGAGTAAAATCTGTTTCACTGTAAAACATCCCTGTAACCCCCATCCATCCTGTTAGAGAAGATTGTTGCCTCGTTCATGTGTTGTTTTTTTTTTAATATGTTATTCAATTGTAAATAATTCTGATCATGTTTTGTTACAATAATAAAGTGGACTATTGAATCTTAAAAAAAAAAAAAAAAA	TC41847	"Q04984; O95421; 10 kDa heat shock protein, mitochondrial (Hsp10) (10 kDa chaperonin) (CPN10)."
EXOB4_G06	CGGNGTTGGGGGACTCACAAACATGGCGGACTACCGCGAAGCGCCCTTGGCCACTCGGCCAAAAACGTTGGACCCAGCTGAATATTTCAACCTTTCGCTGGACCAGAGACGTGCCGAGGAGGAGAGGGCTGGTTTAAGGGCCCAGCTGAAGAGACAATATCAGATGCAGCTAAACAACCCGCACAGAAAAGAGCTTATTGAAGACCCTGCCTTGACACGCTGGGTGTATGCACGCACCAACCCCTACAACCACTTCAGAGCCACCAAGAAGACGTCGCTGCTAGGTGGGCTCTTTGGAGTGGTTCCCCTCTTCGTCCTGTACTACGTTCTGAAGACGGACAGGGACAAGAAGGAGGAGCAGATCAAAGCTGGGACCTACGACCGCAAGTTCAAGCTCGC…	TC29787	"O95168; NADH-ubiquinone oxidoreductase B15 subunit (EC 1.6.5.3) (EC 1.6.99.3) (Complex I-B15) (CI-B15)."
EXOB4_G09	CAGCTTTGCTGCGGCCGCGGTGTATGGTGGCCAAAGGATATCTTCTGCAGCCTAAGGGCACTGGGGCATCCGGCTCTTTCAAAATTAACAAAAACAAAGCTGTGGCTAAAAAGAAAAAACCTATCAAGAATAAAGTCAAGAAGGTGGGGGCCAAGAAGGTCAGGAGAGCGTCACCCAAGAAGGCAGCGGGCGCCAAGAAGTCCCCAAAGAAAACCAAAAGGAAGAGTCCCAAGAAGGCCAAAAGACCTGCTGCAGCAAAAAAGCCCAAGAGCCCCAGGAAGACCAAGCGCAGACTCGCCAAATCCACCCGGGCTAAAGCTACACCTAAGAAATAGGCCTACGGTAGACCTACTCGATCAGTTACTCGTGGAAGACCGTGGAATTTATTCTCCCTGAACA…	TC26650	"P16403; Histone H1.2 (Histone H1d)."
EXOB4_G10	CTCAGCTTATGCTGCGGCCGCGGTGTATGGGGGCTCCGGTGGACGACGGTTCTAAATGTTCAGAAGGACTCAGTACTTAGGAGAGGAGAGCGAGACAAGTGACAGGGCAGCTGCAGGTTTACAACCTAGATCTGCTCAGCCAAACAGATGTGGCAGGTTACATCTGCTACAAGAAGAGATGTGTACAATAGAGAAATCATGGAGGGGCTTCATTCGTTTTTCTGTGTTGTCAAACAGGATTATTTGATGTTTCTGGAAAGCAAGCATTCCAATGAGGTTTTATGTAGTTTTTCTTTGAGTCGTTTTTATTTTTGTGTAACTGCAACCAATCAAGTTGAAATAAACCACCTTTCAGTTTTTTTTAAAAAAAAAAAAAA	TC41206	"Q14665; Keratin, type I cytoskeletal 9 (Cytokeratin 9) (K9) (CK 9)."
EXOB4_G12	GCGGTGTATGGGGGGTTTGTATTGTATGAGAGGGTAGGTCCTGTTTAGGTCGCTAATAATATTGGTTACCCACTCTCTACGTAACCCTCTACTGATAACATATCACACTAAACATTAATGACCAAGGTTACTCTAACGTATAATAGCGTAAATACCCCCTTGACCAATCACCACGTTGGCTATTACAAAAAATGTATGTTTAAAAAAGGAAAAAAAGGATTAATCTGTTATTAAAACATTGCTGTGTAGTGATGGCATTATATCAACATTGACCATTATGCAATTTAGAATTGCATAATGTTTTTCTCTTTTTGAGTGAGTTTTGAACGTGTTCTGATCTGCAATCCTTTGTTGCCGCAGTGTGTTTTGTATTAGATGAATTTGGTGGGTGGGCTCTGA…	TC36299	EST
EXOB4_H01	GGGGATCCNGGATCTGCTGGTTTAGTTTTCATTTTGGGGTTTTGATTCCAGAAGTGATGTAGGGCTCCATCAAGCCAAGCAAGGACGCCTTATGACACATGATCACTTATGAATTTATGTTGAGTCGGGGACTCCCAGTGGACACAGTGCTCACCATAACCTGATTTTCGTGTCCACAAAAGATCAATTCGATGCCCAATGGTTTTTACTGACATTACTTACATTTATCCAGACGGTCCAACCCCTAGTGTCGATTATTTGTTGTTTAGAATTTTTTTATAGAGTGCTTCTCTTTGAATAAGTAGTAGATTGATTGATTGATAGGTGATTGATGATGCGGTCAAAATGTCAGAATTGGGCTGCCTGTGTAAACTCAGCCTAAGAGAAGCTGGAGATGCT…	BX882217	EST
EXOB4_H04	TCNGCTTATGCTGCGGCCGCGGTGTATGGGGTCACCTAGTGACGTCCAGGAGTACCTGGATATATACCAAAAACACCAGGCCAACAATGGTAACTAGGGACCGCACACACCAGGCCAACAATGTTAACTAGGGACCGCACACACCAGGCCAACAATGGTAACTAGGGACCGCACACACCAGGCCAACAATGGTAACTAGGGACCGCACACACCAAGCCAACAATGGTAACTAGGGACCGCACACACCAGGCCAACAATGGTAACTAGGGTCCTAGTAACTAGGGACCAAGCAGGTACACACTCCCTATGTAAAGACCCATTATAAACCAAGAGACCAAAGATTCTCTATCACTTATAAGACTCAACGGGATCAGCATGCTGTTGACCAAGTGACCAACG…	TC28755	Fructose-1,6-bisphosphatase isozyme 2 (EC 3.1.3.11) (D-fructose-1,6- bisphosphate 1-phosphohydrolase) (FBPase).
EXOB4_H05	TTCTCAGNTTATGCATGCGGGCCGCGGTGGTATGGGGGGGCATTCCAGTCAGCTCAAACTTGCCCAACAGGTTGTTGTCCTTGGTCACACCCCTCTCCCTGGGTATTGAGACTCGCTGGAGGTGTACATGANCGTACCTGATCAAACGTAACACNACTCA		EST
EXOB4_H06	ANNTGNAAAGGCAGATGTCGTCGGTGCTGAGGCTTTGGGGAGGATGCTGACTGCTTACCCCCAGACTAAGACCTACTTCTCCCACTGGGCTGACCTGAGCCCCGGCTCTGGGCCAGTCAAGAAGCATGGAGGCATCATCATGGGTGCAATTGGTAAAGCAGTCGGACTGATGGACGACCTCGTGGGGGGAATGAGTGCTCTCAGCGATCTGCACGCCTTCAACCTGCGCGTTGACCCTGGAAACTTCAAGATCCTGTCCCACAACATCCTTGTGACCCTGGCCATTCACTTCCCTTCTGATTTCACTCCCGAAGTGCACATTGCTGTGGATAAATTCCTTGCAGCCGTGTCCGCTGCCCTGGCTGACAAATACAGATAAGACCACCATGAAAGTCCATC…	TC36126	"P02008; Hemoglobin zeta chain (HBAZ)."
EXOB4_H07	CGGTGTATGGGGAGTCCCTGGTGGGAAAGGTTCCGTTTCAGTACCTAGACTTCAGCTTCTGCACCCCTCGCTGTGTCCAGGAGCACCGCAAGGCTAATGTGGCTAACAGGAGCAGGGCAGGAAACTGACTTTCATGTTGCTACCGCCACAACCCTACCATACTGTTGCCACTTCACTATAGAAGCCTCAGGCCTACTAATCTATTGGTTGGTGGGGACAGAGCACGCAGACCCAGAGACCTTACTAAGCCAAGCCACAGACCTCAGTCAATCTGCAGGGCCCAGTGATCTTGATGTTGCCCATCTGATAGGATTAAAATGCACAGAAATATAATTAATATAACATACGAATGGGGACTCCTGTTCTATTCATTATATTCTATGCATTTAATCCCATCAA…	TC26884	Beta-galactosidase-related protein precursor (Beta-galactosidase-like protein) (S-Gal) (Elastin-binding protein) (EBP).
EXOB4_H08	GTATGGGGCGGAGCTTGTGAGAGATCGGGTGAAACTGACCCCTGCTACAGCGGAAGCTCAGGACATCATTTACAAACTGAAGGAACAACACATCCTACTAAGTGCAGATGGTCCTCATCGCAATGTCCTCAAGTTCAAACCACCCATGTGCTTCTCTGAGGAGGACGCCGACATGGTCGTGGAAAAGATTGACCAGATTCTCACAGACATTGAAAAGGCGTTGGGGTTACAAATGCCCTCCACAGTACATACAGAGAATGGAAGCCATAAGAGAAATGTTCAACCTGAGGAAAACGGATGTCATCATTCAAATGGAATAGGCCATAGCCGTGATACGTCTCAACAGCATGCCTCTCAGCAAAACAAAAGGCTGAGGCCTTAATGGACTTGTGGAGTTTT…	TC38313	"Q8TBG4; Similar to alanine-glyoxylate aminotransferase 2-like 1 (Hypothetical protein FLJ34569)."
F_122	TGTATGGGGGgAGTACATATGTCCTTACAACGCTTACATTTTATTTGCTGGGGCTGTAATATTTACATTAGTCTCTCAAAATGCCGGCGTACCACTCTGGCTTGATGGATGGGGACACCAAGATGGTGGGGAACATGGCTATGCTGCCACTAAAAACCCAATTCAAGGGCCCTGCAGCGAAAGAGACCAAAGATTCAGACATCATTGAGGAGGCCATCTACTATTTCAAAGCTAATGTCTTCTTTAAGAATTATGAAATCAAGAACGAGGCAGACAGGACACTGATCTACGTCACCCTGTACATTTCTGAATGCCTGAAGAAGCTACAGAAGTGCAGCTCCAGGGGTCAGGGAGAGAAGGAGATGTACACCCTGGGCATCACCAACTTCCCCATCCCTG…	TC25625	"O15145; O00554; ARP2/3 complex 21 kDa subunit (P21-ARC) (Actin-related protein 2/3 complex subunit 3)."
F_126	ATAGAGGAAAGACGCAATGTTTGGACTTCAAAGAAAAAAACAAGTTGTCAAAATAAGGAGCCTGAATGAAACAAAAAAATATGGGGTGGCTGCAACAAGTCTGCAAGAGCTTCTCAAAAAGGGGAGTAAACTCCTACAGGTTCCACTCATCGGTTCGCATATTTGCTTGTATGAAGATGGAACAGAGTTGTCAGAGGACTATTTCCGAAGTCTTCCAAACAATGCTGAACTTGTCCTTCTTGCCATGGGTGAGAGATGGAGCGGATTTGTCTGTGACATAAGCCGGTTGTTGGACACCGACAGGAACTTAGATCTTCTGATTGATGCGGCTAAGGGGCTTCTGTCTGACGAGCGGTCTCCAAAGAGGCGCAAACTCCTGGGGGAACTGCTGCTGCATTT…	BX865455	"O76075; O60521; Q9BYI4; Q9BYI5; Q9BYI6; DNA fragmentation factor 40 kDa subunit (EC 3.-.-.-) (DFF-40) (Caspase-activated deoxyribonuclease) (Caspase-activated DNase) (CAD) (Caspase-activated nuclease) (CPAN)."
Hete0002_A06	ACTTACATTGACNAGAAATGCCCCTTCACTGGGAATGTCTCCATCCGNGGTGCGTATCCTCTCCGGCGTGGTGACNAAGATGAANATGCAGAGGACCATCGTCATCNGACGTGACTACCTGNATTACATCCGCAAATACTNCCGCTTTGANTTACAGGCGCAAGAACATGTCTGTCCATCTCTCACCTGCCTTCAGAGACGTCNCCGNCGGACACATTGTTACCGTCGGAGAGTGCCGACCCCTCATCNAGACAGTCANGTTCAACGNCCTCAAGGTCACAAAGGCTGCTGGAGCCAAGAAGTAGNTCCATGAAGTTCTAATCTANGATGTGCANGAGATGAGACCANTTGAGCAGGAAGGNTTTCTNGGCTGACCTGCTCTGAAGTATCTGAAATAAA…	TC35847	"P04643; 40S ribosomal protein S11."
Hete0002_A07	ACAACGTCAGTCATAGGGAATGGACTTCATTGTGATGTAATACACCAGGCCTCACTGACGACAGCTGGTATCACAAGTCTTGCCCCTGCACACGCAGCCTGAGGCACACGTGCTGCAGCCGGAAGGACAGCAGTCGCAGCAACTTGCTTTCTTACAACTGGTGTATGCACAGTTGGAGCACTTGCAGGATCCACCGCAGTTGCAAGATCCAGTTTTGGAGCATTCACAAGGATCCATTTTCCAGTTTTTTGAGCTCCCTTCTTTATCCGAATGGATCGTAGTAGTTTGGCTGGGTGTCAGTGCCCGCGTACCTGCCCGGGCGGCCGCTAAGGGCGAATTCGCGGCCGCTAAATTCAATTCGCCCTATAGTGAGTCGTATTACAATTCACTGGCCGCNTT	TC37703	"P80297; Metallothionein-IL (MT-1L) (MT1X)."
Hete0002_B05	ACGCGGGGCACGAGCACAGCCACAGAGCGTGCCCCTTCTGCGCCCTCATCTGTGACGGAATGGAGCAGGCTTTATATGAAGACCACGTCTACAGCCACGAGGTGTAGAGACGCTACTTCCTCACAACCCAGAGAGTTGTTTGTGAGTTGACTACTCATAAAAAATAATAAAAAAAGCTGATACTACTAATTATTCTGTATGGGGGGTGGGCAAATAAATATGGGCTAGCAACCAATCCAGGATATTATATAAATAACATCTCTAGTCCCCTGTTTGTTACTGTAAAATGTCCTCTTACCTGGTCAAATAAGTTAAGAATTAAATGTCTGGTAAATCCGTAGCTAATTTATTTAGCCTGACATGTATCATACTATATCAGATATTTGTTTGATGGCACTT…	CA368727	EST
Hete0002_B07	ACAGAAAAATTGAACAAATGAGATAGGGGAAAGGGAGCATCCCTGATTGTGCAAAACGAGATAAAACTAGGTCAAACATGCTAGTTTTCCTCAGATTTGTCCTCACATACACCCACAGTTATAACCCCATGAAGAGAGAGACAAACGTTTCATACTGAACAAGGAACACTGATCTTACATTTGAGCCGCAACCCATTTTCTTTTCACAGACAACAATTTCCCCCTGCTTCCATGTATTTTCTTACCCAATGAAATCAGTGGAGGCTGCTGAGGGGTGGGTGGCTCATAATAACGGCTGGAACGGAGCGAATGGAATGGCATCAAACCATGTGTTTGATGTATTTGATACTATTCCACCTAATCCGCTCCAGCAATTACCACGAGCCCGTCCTCCCCAAT…	TC40562	EST
Hete0002_B08	ACGCGGGAAGTTCAGTGAGCTCAGGGAGAAGATTGGCCGTCGGTCCGGCAAGAAGCTTGAAGATGCCCCCAAGTTCCTGAAGTCTGGAGATGCTGCTATCGTTGACATGATCCCCGGCAAGCCCATGTGTGTGGAGAGTTTCCAGGAATACCCCCCTCTTGGTCGTTTTGCTGTGCGTGACATGAGACAGACAGTCGCTGTCGGTGTCATCAAGGCTGTTGACAAGAAGGCCGCCTCAAGCGGCAAGGTCACAAAGTCTGCCGTTAAGGCCGGTAAAAAGTGAATTCCCCTCCCACAGGACGTCCCTCAGGTAGCGGTGTCTGCTGCCCAACATCCTGCGGCGTCTCAAAACCTAAGCTCTATACTTAAGGACTGGTTAATGCTGATTAAAACTCATCG…	TC25317	"P04720; P04719; Elongation factor 1-alpha 1 (EF-1-alpha-1) (Elongation factor 1 A-1) (eEF1A-1) (Elongation factor Tu) (EF-Tu)."
Hete0002_B09	ACCAGGACCAGCTGGAGCTGCTCGGCAACAAATAGCACTTCTCAAGTAACTCACTTACTAACCCACTATCCTATCCAGCCCAGCTACACCCTGGCTGCTGACAGACATTCCCTCCCCCAGCTCTGGCTCTTTCCAGGCCTCCCTCCGCTCTGCTCCGTCTAACCCAGCCTGAAGGAAGCACTCTGTCCCTGGGTGGAGAACCACTGGCACCCGGGTTGTAGAATGCTGAAAACAGCACTGAATAATGACGGATTATGCATTGTCACCAAGTAACCATTAATAATTGATCGATTAATTATGTTGATAACGACAATGATAATTATGCTGAACTGTTATGGCGAAGGAAATCCCGAGCCCTGCTAGAACTGTCAGAAGGATTCTCTTTCTGGGAAGACGGAG…		EST
Hete0002_B10	ACTTGTCAGCTGTGTTAACATTGAGTGAACAGCAAGGCACCTCTCTGCCAGGCCCATTTGGAGGCTATGTGTGCAAAGGGAACCTACTGTTGCCTTATGAAGATGCACTGTCACAGCACTGTCAACCAATATTGTGTCTCCATGACAGGCACCATCCAGCAACTAAAAGACAGCCAGGCTGAATGTAGAGTGAGCAGACTCACTTCTCTGCTGCCGGTTCTTACTATCTCTCTGCCTCCCATCTCTCATATCAGACGTGATATAAATGTCCTCCCATCTCTCATATCAGACGTGTGATACAAATGTCCTCCCATCTCTCATATCAGACGTGTGATATAAATGTCCTCCCATCTCTCATATCAGACGTGTTATAAATGTCATCTCATCTCTCATATCAGA…	CA049747	EST
Hete0002_B11	ACCTCCGAAACCCTCATGTCCACCTGACTCACCCCGCCCTGGAGAACGGCAAGCCTTACTTGGTCCAGGGGGTCTACAGCTACCACCACTATATGCAGGACCGCGTGGACGACAACGGCTGGGGTTGCGCCTACCGCTCCCTCCAGACCATCTGCTCCTGGTTCCAGCAGCAGGGCTACGTGGAGCGGGCTGTGCCCTCCCACAAGGAGATCCAACAGGCCCTGGTGGAAGTTGGAGACAAGCAAGGGTCTTTTTTGGGCTCTCGCCAATGGATCGGCTCCATCGAAGTCGCGGCTGTGCTGGATCAGTTGCTGGGAGTCACCTCCAAGATCATGTTTGTGAGCCGAGGGTCTGAGCTGGCCTCCAAAGGCAGAGAACTGGCCAACCATTTCCTTTCTG…	BX871188	"Q9NUQ7; Hypothetical protein FLJ11200."
Hete0002_B11	ACCTCCGAAACCCTCATGTCCACCTGACTCACCCCGCCCTGGAGAACGGCAAGCCTTACTTGGTCCAGGGGGTCTACAGCTACCACCACTATATGCAGGACCGCGTGGACGACAACGGCTGGGGTTGCGCCTACCGCTCCCTCCAGACCATCTGCTCCTGGTTCCAGCAGCAGGGCTACGTGGAGCGGGCTGTGCCCTCCCACAAGGAGATCCAACAGGCCCTGGTGGAAGTTGGAGACAAGCAAGGGTCTTTTTTGGGCTCTCGCCAATGGATCGGCTCCATCGAAGTCGCGGCTGTGCTGGATCAGTTGCTGGGAGTCACCTCCAAGATCATGTTTGTGAGCCGAGGGTCTGAGCTGGCCTCCAAAGGCAGAGAACTGGCCAACCATTTCCTTTCTG…	BX871188	"Q9NUQ7; Hypothetical protein FLJ11200."
Hete0002_C03	ACATTAAAAATAAGCTTTTAAGTTTAACCACTTCCTTATACACATTTAGACTAAAAGAGGAACCATCATCTGGGTGGCTAATAAAAAGCCGAAACTGTTACAATACCTTCTTCGATGGATAAGCAGAGTGTAAATAATCAAACTAACCTTAGGAAAACGCTCCAGATCATACGTTAAATGTTACCTGCAGGCCTACTGCGGATGGGAATACAGCAAACAGGTGCTTCCTCTCATAACATTTTCTGTGACGCCCATTAAACCGTTAACTGTCCCTTTGTTCAATAGCATAGCTGTAAGCGAGTTTACATTTTTTATTTGATTACATATGTGAATGAAGGTAAAGCATGAGTTTGCAACAGGCTGAATTGAGAGGAATGTTTTACAACAGTAGAATAAGGG…		EST
Hete0002_C04	ACGCGGGACAGTTTTAAAATGGCCTTTTGTCCGGCATCTGTCAGCAGTATCTCTATACTAGTTCCCTATTGAGCCGGCTGCGACCTTGGGTAGTTTGTTTCACATCTCAGTCCCTCGGTCTGTGCCCTGAATGAGGGAGTGGTGAATGTGATGCTAAAAAGGCAAATCGGGGAGCCAAATCCGGTGGACGCAGGAGAACATAATGAACAAACTACTGAGCGTCATTCCACTCATTTGCAAAGAGGCAGGCGCGATTAGAACTCCGTCAGATCGAGAATATAAGCGTTCTGAGCTTTGATCAATGCTGGGAGCAATATTTAGATGTTGACCAGTAATATATATACTGAACACAAATATAAACTCAATTCAAGAGCTGAAATAAAAGATCCACCAAAAAAA…	TC5201	"P32119; P35701; P31945; Q92763; Peroxiredoxin 2 (EC 1.11.1.-) (Thioredoxin peroxidase 1) (Thioredoxin- dependent peroxide reductase 1) (Thiol-specific antioxidant protein) (TSA) (PRP) (Natural killer cell enhancing factor B) (NKEF-B)."
[truncated: 441 more rows]
