# Supplementary material for: Developmental disturbances in early life stage mortality (M74) of Baltic salmon fry as studied by changes in gene expression
Source: BMC Genomics. 2006 Mar 17;7:56. doi: 10.1186/1471-2164-7-56 (PMC1435884; doi:10.1186/1471-2164-7-56)
Supplement: Additional File 3 — Q-value listing of the genes presented in the figures 3, 4, 5, 7. [file 1471-2164-7-56-S3.xls]

## Sheet: E-group
	Q-VALUE		GENE
E50.1	E50.2	E T
0.000225802			Fibronectin precursor
0.000225802	0.000423973	0.000225802	Connective tissue growth factor precursor
0.000225802		0.0159166	Ah receptor gamma
0.000225802	0.000225802	0.000225802	EST similar to Relication protein RepA
0.000225802	0.00081958		Protein kinase C, alpha type
0.000225802			Apoptosis signal- regulating kinase 1
0.000225802			Colligin 1
0.000225802			Periostin precursor
0.000225802	0.0014324	0.000225802	Cytosolic nonspecific dipeptidase
0.000225802		0.000416565	Perforin 1 precursor
0.000225802		0.000225802	NF-kappaB inhibitor alpha
0.000226267	0.000958023	0.00179183	Protein activator of the interferon-induced protein kinase
0.000225802	0.00382819	0.000225802	Keratin, type II cytoskeletal 8
0.000225802	0.00386262		Transmembrane 4 superfamily member 2
0.000225802	0.00236672	0.00127516	Nuclear factor kappa-B, subunit 1
0.000225802	0.0494238		Tissue factor pathway inhibitor 2 precursor
0.000232253	0.000225802		Guanine nucleotide exchange factor DBS
0.000225802			Thioredoxin-like protein 1
0.000225802		0.000225802	Collagen alpha 1(I) chain precursor
0.000225802		0.000225802	Signal transducer and activator of transcription 3
0.000448085			Rho guanine nucleotide exchange factor 5
0.000232058		0.000435689	Acid ceramidase precursor
0.000454384	0.000554295		SIAH1 protein
0.000245753	0.000225802		Protein phosphatase 2C delta isoform
0.000257549			Mitogen activated protein kinase activated protein kinase-3
0.000225802	0.000225802	0.000225802	Heat shock cognate 71 kDa protein
0.000285993	0.000225802	0.000269628	Thioredoxin-like protein 4A
0.000225802	0.000288316	0.00529072	MAP kinase p38 delta
0.000225802		0.000269628	Integrin beta-1 precursor
0.00954419	0.000225802		Transcription regulator protein BACH1
0.00062859	0.000225802		Heat-shock protein beta-1
0.00325459	0.000225802		Serine/threonine-protein kinase 17A
0.00131057	0.000225802	0.000225802	Creatine kinase, sarcomeric mitochondrial precursor
0.000546434	0.000225802		Plasminogen precursor
0.000225802	0.000225802		Zinc finger protein 228
0.000225802	0.000225802	0.000225802	Nuclear cap binding protein subunit 2
0.000225802	0.000225802		Retinoblastoma-like protein 1
0.000225802	0.000225802	0.000225802	Troponin I, fast skeletal muscle

## Sheet: L-group
	Q-VALUE		GENE
L 50	L 180.1	L 180.2
0.000225802	0.000225802	0.00869428	Deoxyribonuclease gamma precursor
	0.000225802	0.00305306	Mothers against decapentaplegic homolog 7
	0.000225802	0.026007	Heat shock cognate 71 kDa protein
	0.000225802	0.0241129	Heat shock protein HSP 90-beta
0.000225802	0.000225802	0.0636462	EST
	0.000225802	0.0525286	Epididymal secretory protein E1
	0.000225802	0.046934	Transaldolase
0.000225802	0.000225802		EST similar to Relication protein RepA
	0.000225802	0.0311508	Eukaryotic translation elongation factor 1 alpha-like 3
	0.000225802	0.0139396	Retinoic acid receptor responder protein 3
	0.000228215	0.0371416	Plasminogen precursor
0.000697295	0.0008094		Perforin 1 precursor
	0.000225802	0.0149278	Heat shock 70 kDa protein 1
	0.000225802	0.0135884	Zinc finger homeodomain 4 protein
	0.000225802		NF-kappaB inhibitor alpha
	0.000225802	0.00956692	Hypothetical protein
	0.000225802	0.00214356	RING-box protein 1
	0.000225802	0.0260055	Hypothetical protein FLJ40338.
	0.000225802	0.0392347	FLJ14655
	0.000326474	0.0331641	G1/S-specific cyclin D2
	0.000225802	0.0151457	Astrocytic phosphoprotein PEA-15
0.00646278	0.000225802	0.0248347	Eukaryotic translation initiation factor 3 subunit 6
0.000225802	0.000225802		Connective tissue growth factor precursor
0.00486493	0.000225802	0.00946794	Zinc finger protein 228
0.00395943	0.000225802	0.0329766	Hyaluronan and proteoglycan link protein 2 precursor
	0.000225802	0.00851191	5'-3' exoribonuclease 2
0.000225802	0.000225802	0.00466099	Estrogen-responsive B box protein.
	0.000225802	0.0847035	Nuclear cap binding protein subunit 2
	0.000225802	0.0388498	EST similar to Q81H80
	0.000225802	0.0652288	Periostin precursor
	0.000225802	0.0106536	ACE2 protein
	0.000225802	0.076392	Carbonic anhydrase
0.00246793	0.000225802	0.00688445	Chromosome-associated kinesin KIF4A
	0.000225802	0.0406116	EST similar to FEX2
	0.000225802	0.00209764	Retinoblastoma-like protein 1
	0.000225802	0.0273947	Leukocyte cell-derived chemotaxin 2 precursor
	0.000225802	0.00832455	CT120
	0.000239004		Fibronectin precursor

## Sheet: All
				Q-VALUE										GENE
H	M	E 50.1	E 50.2	E T	I1 T	I2 T	I3 T	I1 50	I2 50	L 50	L 180.1	L 180.2	I3 50
0.000179554	0.000179554			0.000225802	0.000225802	0.000225802	0.000225802	0.000225802	0.000225802	0.000225802	0.000225802	0.0025145		Hemoglobin alpha chain I
0.000225802	0.000179554	0.000225802	0.000283269	0.000225802	0.000225802	0.000225802	0.000225802	0.000225802	0.000225802	0.000227131	0.000225802	0.0162371	0.00815737	Hemoglobin alpha chain IV
0.000225802	0.000179554		0.000523958	0.000225802	0.000225802	0.000225802	0.000225802	0.000225802	0.000225802	0.000225802	0.000225802	0.0155683		Hemoglobin beta chain
0.00664779		0.000225802	0.000225802	0.000225802	0.000227307	0.000225802		0.000225802	0.000225802	0.00053578	0.000225802	0.0671507		Histone H1.2
0.000225802	0.000179554	0.000225802		0.000225802	0.000225802	0.000225802	0.000225802		0.000225802	0.000225802	0.000225802	0.00869428	0.000241367	Dnase G
0.000225802	0.000179554			0.000225802	0.000225802	0.000230033	0.0101615			0.000225802	0.000225802	0.00176492		Cathepsin Z
0.000259072	0.000179554				0.000225802	0.000225802	0.000225802	0.000225802		0.000225802			0.000225802	AGT
	0.000179554	0.000225802		0.000225802	0.000225802	0.000225802		0.000225802			0.000225802			NF-kappaB inhibitor alpha
0.000225802	0.000179554	0.000225802	0.000225802	0.000225802	0.000225802	0.000225802	0.000225802		0.000225802		0.000225802	0.00228122		MERP-1
0.000225802	0.000179554		0.000356596	0.000225802	0.000250042	0.000225802				0.000225802				Parvalbumin
0.000225802	0.000179554	0.000225802	0.000225802	0.000225873	0.000225802	0.000332637	0.000225802	0.000225802		0.000225802	0.000225802	0.0140748	0.000225802	Putative membrane protein
0.000225802	0.00129624			0.000225802	0.000225802	0.000225802	0.00077318	0.000225802	0.000225802	0.000667272	0.000225802	0.0787274		EST

## Sheet: Terminal
		Q-VALUE				GENE
H	M	E T	I1 T	I2 T	I3 T
	0.000179554	0.000225802	0.000225802	0.000225802	0.000225802	Hypothetical protein Q9BUX1
	0.000179554		0.000225802	0.00345274	0.000232058	Gadd45g
0.000225802		0.000225802	0.000225802	0.000225802	0.000454846	Gadd45a
	0.000179554	0.000225802	0.000225802	0.000225802	0.000225802	Histone H1.0
	0.000179554	0.00136454	0.000225802	0.000225802	0.000225802	BTG1
0.000225802	0.000179554	0.000225802	0.000225802	0.000225802	0.000225802	Bifunctional aminoacyl-tRNA synthetase
0.000379338	0.000179554	0.000225802	0.000225802	0.000225802	0.000240259	Seryl-tRNA synthetase
0.000225802	0.000179554	0.000225802	0.000225802	0.000225802	0.000225802	3-ketoacyl-acyl carrier protein reductase
0.000225802		0.000225802	0.000225802	0.000225802	0.000225802	GAPDH
0.000225802		0.000225802	0.000225802	0.000225802	0.000225802	Hsp60
	0.000179554	0.000277179	0.000225802	0.000225802	0.000225802	FKHR-L1
0.00025981	0.000179554	0.000225802	0.000225802	0.000225802	0.000225802	ADP,ATP carrier protein
	0.000179554	0.000225802	0.000225802			Ubiquitin
	0.000179554	0.000225802	0.000225802	0.000225802	0.000225802	Bax inhibitor-1
0.000225802	0.00220226	0.000225802	0.000225802	0.00186321	0.000225802	Beta enolase
0.000225802	0.000179554	0.000311397	0.000225802	0.000225802		Beta-2-microglobulin
	0.000179554	0.000981769	0.000225802	0.000479035	0.000225802	ATP synthase beta chain
	0.000179554	0.000225802	0.000262793	0.00479502	0.000243244	Polyposis locus protein 1
	0.000390843	0.00274036	0.000247861	0.000309416	0.000225802	Alpha enolase
	0.000179554	0.000225802	0.000225802	0.000225802	0.000441604	6-phosphofructokinase
0.000225802		0.000233411	0.000726166			GrpE protein homolog 1
0.000225802	0.000179554	0.000276468		0.000225802	0.000225802	Cyclin G1
0.000229776	0.000179554	0.000226267		0.000225802	0.000225802	Calponin 1
	0.000214701		0.00167967	0.000225802		ATPase 6
0.000227131		0.000225802	0.000225802	0.000225802	0.000225802	PHAPI2 protein
0.000225802		0.000498615	0.00397627	0.000225802	0.000225802	Collagen alpha 1(V) chain
	0.000371077		0.000785862	0.0104292	0.000225802	H3 histone, family 3A
0.000225802	0.000179554		0.000225802	0.000225802	0.000225802	Keratin, type II cytoskeletal 1
0.000225802	0.000179554	0.000225802	0.000225802	0.000225802		Prothymosin alpha
0.000225802	0.000198256	0.000513572	0.000225802	0.000225802	0.000225802	Collagen alpha 1(I) chain precursor
	0.000179554	0.000225802	0.000225802	0.000232058	0.000225802	NADH dehydrogenase subunit 5
0.000225802	0.000179554	0.00104783	0.000225802	0.000252118	0.000250272	HMG-17
0.000225802	0.000179554	0.000225802	0.000225802	0.000232253	0.000225802	HMG-2
0.000225802	0.000179554		0.000225802	0.000227307	0.000225802	Histone deacetylase 1
0.000225802	0.000179554	0.000225802	0.000225802	0.000666107	0.000225802	Ribonucleoside-diphosphate reductase large subunit
	0.000179554	0.000225802	0.000225802	0.000225802	0.000225996	NADH dehydrogenase subunit 2
0.00168325	0.000179554	0.000225802	0.000225802	0.000248093	0.000225802	HMG-14a
0.000225802	0.000613951	0.000931443	0.003707	0.000225802	0.000225802	RING finger protein 103
0.000225802	0.000179554	0.000225802	0.000225802	0.00163401	0.00024142	Histone H2A.x
